# Supplementary material for: Coral microbiomes as reservoirs of unknown genomic and biosynthetic diversity
Source: Nature. 2026 Feb 25;652(8110):686–93. doi: 10.1038/s41586-026-10159-6 (PMC13083261; doi:10.1038/s41586-026-10159-6)
Supplement: Supplementary file 3 — Supplementary Tables 1–12. [file 41586_2026_10159_MOESM3_ESM.zip]

Archive with 13 entries (13 files):
- 2023-11-20683E-s3/supplementary-table-1.xlsx
- 2023-11-20683E-s3/supplementary-table-10.xlsx
- 2023-11-20683E-s3/supplementary-table-11.xlsx
- 2023-11-20683E-s3/supplementary-table-12.xlsx
- 2023-11-20683E-s3/supplementary-table-2.xlsx
- 2023-11-20683E-s3/supplementary-table-3.xlsx
- 2023-11-20683E-s3/supplementary-table-4.xlsx
- 2023-11-20683E-s3/supplementary-table-5.xlsx
- 2023-11-20683E-s3/supplementary-table-6.xlsx
- 2023-11-20683E-s3/supplementary-table-7.xlsx
- 2023-11-20683E-s3/supplementary-table-8.xlsx
- 2023-11-20683E-s3/supplementary-table-9.xlsx
- 2023-11-20683E-s3/Supplementary-Table-legends.docx
