# Supplementary material for: Coral microbiomes as reservoirs of unknown genomic and biosynthetic diversity
Source: Nature. 2026 Feb 25;652(8110):686–93. doi: 10.1038/s41586-026-10159-6 (PMC13083261; doi:10.1038/s41586-026-10159-6)
Supplement: Supplementary file 3 — Supplementary Tables 1–12. [file 41586_2026_10159_MOESM3_ESM.zip › 2023-11-20683E-s3/supplementary-table-1.xlsx]

## Sheet: README
Tara Pacific metagenomes
Sheet 1: Coral metagenomes
Sheet 2: Seawater metagenomes
Sheet 3: Long-read metagenomes

## Sheet: Sheet 1
sample	type	assembled and binned	profiled	lat	lon	biome	biome_group	bioproject	biosample	runs	assembly
TARA_SAMEA6012666_METAG	[POR] Porites (NCBI:txid46719)	Yes	Yes	13.4172	144.645	Coral	stony coral	PRJEB52368	SAMEA6012666	ERR9606556,ERR9606555,ERR15975290	ERZ28655321
TARA_SAMEA6048527_METAG	[HEL] Heliopora (NCBI:txid86514)	Yes	Yes	-8.5666	179.133	Coral	blue coral	PRJEB52368	SAMEA6048527	ERR10921384	ERZ28656252
TARA_SAMEA6048536_METAG	[HEL] Heliopora (NCBI:txid86514)	Yes	Yes	-8.5666	179.133	Coral	blue coral	PRJEB52368	SAMEA6048536	ERR10921385	ERZ28656372
TARA_SAMEA5998700_METAG	[MIL] Millepora (NCBI:txid51117)	Yes	Yes	7.8732	-81.7942	Coral	fire coral	PRJEB52368	SAMEA5998700	ERR10921179	ERZ28653514
TARA_SAMEA5998712_METAG	[MIL] Millepora (NCBI:txid51117)	Yes	Yes	7.8732	-81.7942	Coral	fire coral	PRJEB52368	SAMEA5998712	ERR10921180	ERZ28653455
TARA_SAMEA5998847_METAG	[MIL] Millepora (NCBI:txid51117)	Yes	Yes	7.8732	-81.7942	Coral	fire coral	PRJEB52368	SAMEA5998847	ERR10921181	ERZ28653652
TARA_SAMEA6045687_METAG	[MIL] Millepora (NCBI:txid51117)	Yes	Yes	-23.0748	-135.072	Coral	fire coral	PRJEB52368	SAMEA6045687	ERR10921240	ERZ28653584
TARA_SAMEA6045696_METAG	[MIL] Millepora (NCBI:txid51117)	Yes	Yes	-23.0748	-135.072	Coral	fire coral	PRJEB52368	SAMEA6045696	ERR10921241	ERZ28653492
TARA_SAMEA6045750_METAG	[MIL] Millepora (NCBI:txid51117)	Yes	Yes	-23.0748	-135.072	Coral	fire coral	PRJEB52368	SAMEA6045750	ERR10921242	ERZ28653557
TARA_SAMEA6046181_METAG	[MIL] Millepora (NCBI:txid51117)	Yes	Yes	-23.1651	-134.848	Coral	fire coral	PRJEB52368	SAMEA6046181	ERR10921243	ERZ28653502
TARA_SAMEA6046190_METAG	[MIL] Millepora (NCBI:txid51117)	Yes	Yes	-23.1651	-134.848	Coral	fire coral	PRJEB52368	SAMEA6046190	ERR10921244	ERZ28653525
TARA_SAMEA6046227_METAG	[MIL] Millepora (NCBI:txid51117)	Yes	Yes	-23.1651	-134.848	Coral	fire coral	PRJEB52368	SAMEA6046227	ERR10921245	ERZ28653498
TARA_SAMEA6002065_METAG	[MIL] Millepora (NCBI:txid51117)	Yes	Yes	-23.2374	-134.957	Coral	fire coral	PRJEB52368	SAMEA6002065	ERR10921246	ERZ28653537
TARA_SAMEA6002074_METAG	[MIL] Millepora (NCBI:txid51117)	Yes	Yes	-23.2374	-134.957	Coral	fire coral	PRJEB52368	SAMEA6002074	ERR10921247	ERZ28653528
TARA_SAMEA6002110_METAG	[MIL] Millepora (NCBI:txid51117)	Yes	Yes	-23.2374	-134.957	Coral	fire coral	PRJEB52368	SAMEA6002110	ERR10921248	ERZ28653678
TARA_SAMEA6003368_METAG	[MIL] Millepora (NCBI:txid51117)	Yes	Yes	-17.4826	-149.886	Coral	fire coral	PRJEB52368	SAMEA6003368	ERR10921249	ERZ28653556
TARA_SAMEA6003377_METAG	[MIL] Millepora (NCBI:txid51117)	Yes	Yes	-17.4826	-149.886	Coral	fire coral	PRJEB52368	SAMEA6003377	ERR10921250	ERZ28653569
TARA_SAMEA6003406_METAG	[MIL] Millepora (NCBI:txid51117)	Yes	Yes	-17.4826	-149.886	Coral	fire coral	PRJEB52368	SAMEA6003406	ERR10921251	ERZ28653509
TARA_SAMEA6003785_METAG	[MIL] Millepora (NCBI:txid51117)	Yes	Yes	-17.5184	-149.924	Coral	fire coral	PRJEB52368	SAMEA6003785	ERR10921252	ERZ28653563
TARA_SAMEA6003793_METAG	[MIL] Millepora (NCBI:txid51117)	Yes	Yes	-17.5184	-149.924	Coral	fire coral	PRJEB52368	SAMEA6003793	ERR10921253	ERZ28653597
TARA_SAMEA6003829_METAG	[MIL] Millepora (NCBI:txid51117)	Yes	Yes	-17.5184	-149.924	Coral	fire coral	PRJEB52368	SAMEA6003829	ERR10921254	ERZ28653566
TARA_SAMEA6004281_METAG	[MIL] Millepora (NCBI:txid51117)	Yes	Yes	-17.4897	-149.755	Coral	fire coral	PRJEB52368	SAMEA6004281	ERR10921255	ERZ28653629
TARA_SAMEA6004291_METAG	[MIL] Millepora (NCBI:txid51117)	Yes	Yes	-17.4897	-149.755	Coral	fire coral	PRJEB52368	SAMEA6004291	ERR10921256	ERZ28653581
TARA_SAMEA6004328_METAG	[MIL] Millepora (NCBI:txid51117)	Yes	Yes	-17.4897	-149.755	Coral	fire coral	PRJEB52368	SAMEA6004328	ERR10921257	ERZ28653567
TARA_SAMEA6004930_METAG	[MIL] Millepora (NCBI:txid51117)	Yes	Yes	-18.84	-159.801	Coral	fire coral	PRJEB52368	SAMEA6004930	ERR10921258	ERZ28653662
TARA_SAMEA6004939_METAG	[MIL] Millepora (NCBI:txid51117)	Yes	Yes	-18.84	-159.801	Coral	fire coral	PRJEB52368	SAMEA6004939	ERR10921259	ERZ28653534
TARA_SAMEA6004975_METAG	[MIL] Millepora (NCBI:txid51117)	Yes	Yes	-18.84	-159.801	Coral	fire coral	PRJEB52368	SAMEA6004975	ERR10921260	ERZ28653535
TARA_SAMEA6005469_METAG	[MIL] Millepora (NCBI:txid51117)	Yes	Yes	-18.914	-159.845	Coral	fire coral	PRJEB52368	SAMEA6005469	ERR10921261	ERZ28653542
TARA_SAMEA6005479_METAG	[MIL] Millepora (NCBI:txid51117)	Yes	Yes	-18.914	-159.845	Coral	fire coral	PRJEB52368	SAMEA6005479	ERR10921262	ERZ28653592
TARA_SAMEA6005516_METAG	[MIL] Millepora (NCBI:txid51117)	Yes	Yes	-18.914	-159.845	Coral	fire coral	PRJEB52368	SAMEA6005516	ERR10921263	ERZ28653626
TARA_SAMEA6005960_METAG	[MIL] Millepora (NCBI:txid51117)	Yes	Yes	-18.8678	-159.819	Coral	fire coral	PRJEB52368	SAMEA6005960	ERR10921774	ERZ28653559
TARA_SAMEA6005969_METAG	[MIL] Millepora (NCBI:txid51117)	Yes	Yes	-18.8678	-159.819	Coral	fire coral	PRJEB52368	SAMEA6005969	ERR10921775	ERZ28653521
TARA_SAMEA6006005_METAG	[MIL] Millepora (NCBI:txid51117)	Yes	Yes	-18.8678	-159.819	Coral	fire coral	PRJEB52368	SAMEA6006005	ERR10921776	ERZ28653439
TARA_SAMEA6006566_METAG	[MIL] Millepora (NCBI:txid51117)	Yes	Yes	-19.1134	-169.914	Coral	fire coral	PRJEB52368	SAMEA6006566	ERR10921777	ERZ28653463
TARA_SAMEA6006575_METAG	[MIL] Millepora (NCBI:txid51117)	Yes	Yes	-19.1134	-169.914	Coral	fire coral	PRJEB52368	SAMEA6006575	ERR10921778	ERZ28653541
TARA_SAMEA6006609_METAG	[MIL] Millepora (NCBI:txid51117)	Yes	Yes	-19.1134	-169.914	Coral	fire coral	PRJEB52368	SAMEA6006609	ERR10921779	ERZ28653480
TARA_SAMEA6006976_METAG	[MIL] Millepora (NCBI:txid51117)	Yes	Yes	-18.9854	-169.903	Coral	fire coral	PRJEB52368	SAMEA6006976	ERR10921771	ERZ28653523
TARA_SAMEA6006985_METAG	[MIL] Millepora (NCBI:txid51117)	Yes	Yes	-18.9854	-169.903	Coral	fire coral	PRJEB52368	SAMEA6006985	ERR10921772	ERZ28653587
TARA_SAMEA6007021_METAG	[MIL] Millepora (NCBI:txid51117)	Yes	Yes	-18.9854	-169.903	Coral	fire coral	PRJEB52368	SAMEA6007021	ERR10921773	ERZ28653554
TARA_SAMEA6007417_METAG	[MIL] Millepora (NCBI:txid51117)	Yes	Yes	-19.0418	-169.918	Coral	fire coral	PRJEB52368	SAMEA6007417	ERR10921780	ERZ28653491
TARA_SAMEA6007427_METAG	[MIL] Millepora (NCBI:txid51117)	Yes	Yes	-19.0418	-169.918	Coral	fire coral	PRJEB52368	SAMEA6007427	ERR10921781	ERZ28653478
TARA_SAMEA6007464_METAG	[MIL] Millepora (NCBI:txid51117)	Yes	Yes	-19.0418	-169.918	Coral	fire coral	PRJEB52368	SAMEA6007464	ERR10921782	ERZ28653467
TARA_SAMEA6008098_METAG	[MIL] Millepora (NCBI:txid51117)	Yes	Yes	-14.011	-171.843	Coral	fire coral	PRJEB52368	SAMEA6008098	ERR10921346	ERZ28653588
TARA_SAMEA6008107_METAG	[MIL] Millepora (NCBI:txid51117)	Yes	Yes	-14.011	-171.843	Coral	fire coral	PRJEB52368	SAMEA6008107	ERR10921347	ERZ28653573
TARA_SAMEA6008143_METAG	[MIL] Millepora (NCBI:txid51117)	Yes	Yes	-14.011	-171.843	Coral	fire coral	PRJEB52368	SAMEA6008143	ERR10921348	ERZ28653609
TARA_SAMEA6008504_METAG	[MIL] Millepora (NCBI:txid51117)	Yes	Yes	-14.0616	-171.43	Coral	fire coral	PRJEB52368	SAMEA6008504	ERR10921349	ERZ28653516
TARA_SAMEA6008512_METAG	[MIL] Millepora (NCBI:txid51117)	Yes	Yes	-14.0616	-171.43	Coral	fire coral	PRJEB52368	SAMEA6008512	ERR10921350	ERZ28653685
TARA_SAMEA6008551_METAG	[MIL] Millepora (NCBI:txid51117)	Yes	Yes	-14.0616	-171.43	Coral	fire coral	PRJEB52368	SAMEA6008551	ERR10921351	ERZ28653456
TARA_SAMEA6008802_METAG	[MIL] Millepora (NCBI:txid51117)	Yes	Yes	-13.9188	-171.542	Coral	fire coral	PRJEB52368	SAMEA6008802	ERR10921352	ERZ28653606
TARA_SAMEA6008810_METAG	[MIL] Millepora (NCBI:txid51117)	Yes	Yes	-13.9188	-171.542	Coral	fire coral	PRJEB52368	SAMEA6008810	ERR10921353	ERZ28653594
TARA_SAMEA6008842_METAG	[MIL] Millepora (NCBI:txid51117)	Yes	Yes	-13.9188	-171.542	Coral	fire coral	PRJEB52368	SAMEA6008842	ERR10921354	ERZ28653637
TARA_SAMEA6046707_METAG	[MIL] Millepora (NCBI:txid51117)	Yes	Yes	-14.236	-178.174	Coral	fire coral	PRJEB52368	SAMEA6046707	ERR10921361	ERZ28653425
TARA_SAMEA6046715_METAG	[MIL] Millepora (NCBI:txid51117)	Yes	Yes	-14.236	-178.174	Coral	fire coral	PRJEB52368	SAMEA6046715	ERR10921362	ERZ28653519
TARA_SAMEA6046747_METAG	[MIL] Millepora (NCBI:txid51117)	Yes	Yes	-14.236	-178.174	Coral	fire coral	PRJEB52368	SAMEA6046747	ERR10921363	ERZ28653532
TARA_SAMEA6047073_METAG	[MIL] Millepora (NCBI:txid51117)	Yes	Yes	-14.3487	-178.021	Coral	fire coral	PRJEB52368	SAMEA6047073	ERR10921370	ERZ28653503
TARA_SAMEA6047081_METAG	[MIL] Millepora (NCBI:txid51117)	Yes	Yes	-14.3487	-178.021	Coral	fire coral	PRJEB52368	SAMEA6047081	ERR10921371	ERZ28653490
TARA_SAMEA6047105_METAG	[MIL] Millepora (NCBI:txid51117)	Yes	Yes	-14.3487	-178.021	Coral	fire coral	PRJEB52368	SAMEA6047105	ERR10921372	ERZ28653572
TARA_SAMEA6047334_METAG	[MIL] Millepora (NCBI:txid51117)	Yes	Yes	-14.2915	-178.091	Coral	fire coral	PRJEB52368	SAMEA6047334	ERR10921373	ERZ28653442
TARA_SAMEA6047342_METAG	[MIL] Millepora (NCBI:txid51117)	Yes	Yes	-14.2915	-178.091	Coral	fire coral	PRJEB52368	SAMEA6047342	ERR10921374	ERZ28653533
TARA_SAMEA6048309_METAG	[MIL] Millepora (NCBI:txid51117)	Yes	Yes	-8.42678	179.111	Coral	fire coral	PRJEB52368	SAMEA6048309	ERR10921394	ERZ28654993
TARA_SAMEA6048545_METAG	[MIL] Millepora (NCBI:txid51117)	Yes	Yes	-8.5666	179.133	Coral	fire coral	PRJEB52368	SAMEA6048545	ERR10921386	ERZ28653527
TARA_SAMEA6048554_METAG	[MIL] Millepora (NCBI:txid51117)	Yes	Yes	-8.5666	179.133	Coral	fire coral	PRJEB52368	SAMEA6048554	ERR10921387	ERZ28653540
TARA_SAMEA6009507_METAG	[MIL] Millepora (NCBI:txid51117)	Yes	Yes	1.79512	172.915	Coral	fire coral	PRJEB52368	SAMEA6009507	ERR10921188	ERZ28653513
TARA_SAMEA6011159_METAG	[MIL] Millepora (NCBI:txid51117)	Yes	Yes	7.14772	151.891	Coral	fire coral	PRJEB52368	SAMEA6011159	ERR10921217	ERZ28653570
TARA_SAMEA6011166_METAG	[MIL] Millepora (NCBI:txid51117)	Yes	Yes	7.14772	151.891	Coral	fire coral	PRJEB52368	SAMEA6011166	ERR10921218	ERZ28653488
TARA_SAMEA6011182_METAG	[MIL] Millepora (NCBI:txid51117)	Yes	Yes	7.14772	151.891	Coral	fire coral	PRJEB52368	SAMEA6011182	ERR10921219	ERZ28653578
TARA_SAMEA6011555_METAG	[MIL] Millepora (NCBI:txid51117)	Yes	Yes	7.6514	151.679	Coral	fire coral	PRJEB52368	SAMEA6011555	ERR10921208	ERZ28653653
TARA_SAMEA6011564_METAG	[MIL] Millepora (NCBI:txid51117)	Yes	Yes	7.6514	151.679	Coral	fire coral	PRJEB52368	SAMEA6011564	ERR10921209	ERZ28653657
TARA_SAMEA6011600_METAG	[MIL] Millepora (NCBI:txid51117)	Yes	Yes	7.6514	151.679	Coral	fire coral	PRJEB52368	SAMEA6011600	ERR10921210	ERZ28653550
TARA_SAMEA6012267_METAG	[MIL] Millepora (NCBI:txid51117)	Yes	Yes	13.2497	144.645	Coral	fire coral	PRJEB52368	SAMEA6012267	ERR10921227	ERZ28653640
TARA_SAMEA6012276_METAG	[MIL] Millepora (NCBI:txid51117)	Yes	Yes	13.2497	144.645	Coral	fire coral	PRJEB52368	SAMEA6012276	ERR10921228	ERZ28653599
TARA_SAMEA6012312_METAG	[MIL] Millepora (NCBI:txid51117)	Yes	Yes	13.2497	144.645	Coral	fire coral	PRJEB52368	SAMEA6012312	ERR10921229	ERZ28653617
TARA_SAMEA6012338_METAG	[MIL] Millepora (NCBI:txid51117)	Yes	Yes	13.2497	144.645	Coral	fire coral	PRJEB52368	SAMEA6012338	ERR10921230	ERZ28653620
TARA_SAMEA6012750_METAG	[MIL] Millepora (NCBI:txid51117)	Yes	Yes	13.4172	144.645	Coral	fire coral	PRJEB52368	SAMEA6012750	ERR10921223	ERZ28653574
TARA_SAMEA6012759_METAG	[MIL] Millepora (NCBI:txid51117)	Yes	Yes	13.4172	144.645	Coral	fire coral	PRJEB52368	SAMEA6012759	ERR10921225	ERZ28653489
TARA_SAMEA6012768_METAG	[MIL] Millepora (NCBI:txid51117)	Yes	Yes	13.4172	144.645	Coral	fire coral	PRJEB52368	SAMEA6012768	ERR10921224	ERZ28653622
TARA_SAMEA6012795_METAG	[MIL] Millepora (NCBI:txid51117)	Yes	Yes	13.4172	144.645	Coral	fire coral	PRJEB52368	SAMEA6012795	ERR10921226	ERZ28653613
TARA_SAMEA6013272_METAG	[MIL] Millepora (NCBI:txid51117)	Yes	Yes	13.3434	144.636	Coral	fire coral	PRJEB52368	SAMEA6013272	ERR10921220	ERZ28653638
TARA_SAMEA6013281_METAG	[MIL] Millepora (NCBI:txid51117)	Yes	Yes	13.3434	144.636	Coral	fire coral	PRJEB52368	SAMEA6013281	ERR10921221	ERZ28653618
TARA_SAMEA6013317_METAG	[MIL] Millepora (NCBI:txid51117)	Yes	Yes	13.3434	144.636	Coral	fire coral	PRJEB52368	SAMEA6013317	ERR10921222	ERZ28653531
TARA_SAMEA6015403_METAG	[MIL] Millepora (NCBI:txid51117)	Yes	Yes	27.0797	142.202	Coral	fire coral	PRJEB52368	SAMEA6015403	ERR10921417	ERZ28653484
TARA_SAMEA6015412_METAG	[MIL] Millepora (NCBI:txid51117)	Yes	Yes	27.0797	142.202	Coral	fire coral	PRJEB52368	SAMEA6015412	ERR10921418	ERZ28653458
TARA_SAMEA6015449_METAG	[MIL] Millepora (NCBI:txid51117)	Yes	Yes	27.0797	142.202	Coral	fire coral	PRJEB52368	SAMEA6015449	ERR10921419	ERZ28653473
TARA_SAMEA6015790_METAG	[MIL] Millepora (NCBI:txid51117)	Yes	Yes	27.0995	142.219	Coral	fire coral	PRJEB52368	SAMEA6015790	ERR10921408	ERZ28653475
TARA_SAMEA6015799_METAG	[MIL] Millepora (NCBI:txid51117)	Yes	Yes	27.0995	142.219	Coral	fire coral	PRJEB52368	SAMEA6015799	ERR10921409	ERZ28653424
TARA_SAMEA6015835_METAG	[MIL] Millepora (NCBI:txid51117)	Yes	Yes	27.0995	142.219	Coral	fire coral	PRJEB52368	SAMEA6015835	ERR10921410	ERZ28653418
TARA_SAMEA6016196_METAG	[MIL] Millepora (NCBI:txid51117)	Yes	Yes	27.0428	142.226	Coral	fire coral	PRJEB52368	SAMEA6016196	ERR10921237	ERZ28653552
TARA_SAMEA6016205_METAG	[MIL] Millepora (NCBI:txid51117)	Yes	Yes	27.0428	142.226	Coral	fire coral	PRJEB52368	SAMEA6016205	ERR10921238	ERZ28653505
TARA_SAMEA6016241_METAG	[MIL] Millepora (NCBI:txid51117)	Yes	Yes	27.0428	142.226	Coral	fire coral	PRJEB52368	SAMEA6016241	ERR10921239	ERZ28653520
TARA_SAMEA6017244_METAG	[MIL] Millepora (NCBI:txid51117)	Yes	Yes	26.6274	127.86	Coral	fire coral	PRJEB52368	SAMEA6017244	ERR10921426	ERZ28653454
TARA_SAMEA6017251_METAG	[MIL] Millepora (NCBI:txid51117)	Yes	Yes	26.6274	127.86	Coral	fire coral	PRJEB52368	SAMEA6017251	ERR10921427	ERZ28653438
TARA_SAMEA6017283_METAG	[MIL] Millepora (NCBI:txid51117)	Yes	Yes	26.6274	127.86	Coral	fire coral	PRJEB52368	SAMEA6017283	ERR10921428	ERZ28653479
TARA_SAMEA6017571_METAG	[MIL] Millepora (NCBI:txid51117)	Yes	Yes	26.6425	127.855	Coral	fire coral	PRJEB52368	SAMEA6017571	ERR10921435	ERZ28653600
TARA_SAMEA6017579_METAG	[MIL] Millepora (NCBI:txid51117)	Yes	Yes	26.6425	127.855	Coral	fire coral	PRJEB52368	SAMEA6017579	ERR10921436	ERZ28653444
TARA_SAMEA6017611_METAG	[MIL] Millepora (NCBI:txid51117)	Yes	Yes	26.6425	127.855	Coral	fire coral	PRJEB52368	SAMEA6017611	ERR10921437	ERZ28653441
TARA_SAMEA6017928_METAG	[MIL] Millepora (NCBI:txid51117)	Yes	Yes	26.6549	127.866	Coral	fire coral	PRJEB52368	SAMEA6017928	ERR10921444	ERZ28653449
TARA_SAMEA6017939_METAG	[MIL] Millepora (NCBI:txid51117)	Yes	Yes	26.6549	127.866	Coral	fire coral	PRJEB52368	SAMEA6017939	ERR10921445	ERZ28653420
TARA_SAMEA6017985_METAG	[MIL] Millepora (NCBI:txid51117)	Yes	Yes	26.6549	127.866	Coral	fire coral	PRJEB52368	SAMEA6017985	ERR10921446	ERZ28653453
TARA_SAMEA6019592_METAG	[MIL] Millepora (NCBI:txid51117)	Yes	Yes	-17.3678	177.131	Coral	fire coral	PRJEB52368	SAMEA6019592	ERR10921450	ERZ28653500
TARA_SAMEA6019601_METAG	[MIL] Millepora (NCBI:txid51117)	Yes	Yes	-17.3678	177.131	Coral	fire coral	PRJEB52368	SAMEA6019601	ERR10921451	ERZ28653511
TARA_SAMEA6019949_METAG	[MIL] Millepora (NCBI:txid51117)	Yes	Yes	-18.2966	178.026	Coral	fire coral	PRJEB52368	SAMEA6019949	ERR10921462	ERZ28653663
TARA_SAMEA6019962_METAG	[MIL] Millepora (NCBI:txid51117)	Yes	Yes	-18.2966	178.026	Coral	fire coral	PRJEB52368	SAMEA6019962	ERR10921463	ERZ28653495
TARA_SAMEA6019999_METAG	[MIL] Millepora (NCBI:txid51117)	Yes	Yes	-18.2966	178.026	Coral	fire coral	PRJEB52368	SAMEA6019999	ERR10921464	ERZ28653631
TARA_SAMEA6020494_METAG	[MIL] Millepora (NCBI:txid51117)	Yes	Yes	-18.1925	178.515	Coral	fire coral	PRJEB52368	SAMEA6020494	ERR10921465	ERZ28653661
TARA_SAMEA6020503_METAG	[MIL] Millepora (NCBI:txid51117)	Yes	Yes	-18.1925	178.515	Coral	fire coral	PRJEB52368	SAMEA6020503	ERR10921466	ERZ28653551
TARA_SAMEA6020539_METAG	[MIL] Millepora (NCBI:txid51117)	Yes	Yes	-18.1925	178.515	Coral	fire coral	PRJEB52368	SAMEA6020539	ERR10921467	ERZ28653529
TARA_SAMEA6021645_METAG	[MIL] Millepora (NCBI:txid51117)	Yes	Yes	-23.4338	151.926	Coral	fire coral	PRJEB52368	SAMEA6021645	ERR10921480	ERZ28653464
TARA_SAMEA6021654_METAG	[MIL] Millepora (NCBI:txid51117)	Yes	Yes	-23.4338	151.926	Coral	fire coral	PRJEB52368	SAMEA6021654	ERR10921481	ERZ28653614
TARA_SAMEA6021691_METAG	[MIL] Millepora (NCBI:txid51117)	Yes	Yes	-23.4338	151.926	Coral	fire coral	PRJEB52368	SAMEA6021691	ERR10921482	ERZ28653564
TARA_SAMEA6022156_METAG	[MIL] Millepora (NCBI:txid51117)	Yes	Yes	-21.3348	150.776	Coral	fire coral	PRJEB52368	SAMEA6022156	ERR10921489	ERZ28653555
TARA_SAMEA6022165_METAG	[MIL] Millepora (NCBI:txid51117)	Yes	Yes	-21.3348	150.776	Coral	fire coral	PRJEB52368	SAMEA6022165	ERR10921490	ERZ28653582
TARA_SAMEA6022205_METAG	[MIL] Millepora (NCBI:txid51117)	Yes	Yes	-21.3348	150.776	Coral	fire coral	PRJEB52368	SAMEA6022205	ERR10921491	ERZ28653506
TARA_SAMEA6022543_METAG	[MIL] Millepora (NCBI:txid51117)	Yes	Yes	-20.7798	150.886	Coral	fire coral	PRJEB52368	SAMEA6022543	ERR10921686	ERZ28653452
TARA_SAMEA6022552_METAG	[MIL] Millepora (NCBI:txid51117)	Yes	Yes	-20.7798	150.886	Coral	fire coral	PRJEB52368	SAMEA6022552	ERR10921687	ERZ28653440
TARA_SAMEA6022579_METAG	[MIL] Millepora (NCBI:txid51117)	Yes	Yes	-20.7798	150.886	Coral	fire coral	PRJEB52368	SAMEA6022579	ERR10921688	ERZ28653496
TARA_SAMEA6022964_METAG	[MIL] Millepora (NCBI:txid51117)	Yes	Yes	-20.6939	150.871	Coral	fire coral	PRJEB52368	SAMEA6022964	ERR10921695	ERZ28653526
TARA_SAMEA6022973_METAG	[MIL] Millepora (NCBI:txid51117)	Yes	Yes	-20.6939	150.871	Coral	fire coral	PRJEB52368	SAMEA6022973	ERR10921696	ERZ28653450
TARA_SAMEA6023011_METAG	[MIL] Millepora (NCBI:txid51117)	Yes	Yes	-20.6939	150.871	Coral	fire coral	PRJEB52368	SAMEA6023011	ERR10921697	ERZ28653686
TARA_SAMEA6023410_METAG	[MIL] Millepora (NCBI:txid51117)	Yes	Yes	-19.3124	158.952	Coral	fire coral	PRJEB52368	SAMEA6023410	ERR10921704	ERZ28653596
TARA_SAMEA6023419_METAG	[MIL] Millepora (NCBI:txid51117)	Yes	Yes	-19.3124	158.952	Coral	fire coral	PRJEB52368	SAMEA6023419	ERR10921705	ERZ28653670
TARA_SAMEA6023455_METAG	[MIL] Millepora (NCBI:txid51117)	Yes	Yes	-19.3124	158.952	Coral	fire coral	PRJEB52368	SAMEA6023455	ERR10921706	ERZ28653465
TARA_SAMEA6023884_METAG	[MIL] Millepora (NCBI:txid51117)	Yes	Yes	-19.5116	158.246	Coral	fire coral	PRJEB52368	SAMEA6023884	ERR10921713	ERZ28653427
TARA_SAMEA6023895_METAG	[MIL] Millepora (NCBI:txid51117)	Yes	Yes	-19.5116	158.246	Coral	fire coral	PRJEB52368	SAMEA6023895	ERR10921714	ERZ28653645
TARA_SAMEA6023939_METAG	[MIL] Millepora (NCBI:txid51117)	Yes	Yes	-19.5116	158.246	Coral	fire coral	PRJEB52368	SAMEA6023939	ERR10921715	ERZ28653630
TARA_SAMEA6024572_METAG	[MIL] Millepora (NCBI:txid51117)	Yes	Yes	-19.8681	158.302	Coral	fire coral	PRJEB52368	SAMEA6024572	ERR10921722	ERZ28653604
TARA_SAMEA6024583_METAG	[MIL] Millepora (NCBI:txid51117)	Yes	Yes	-19.8681	158.302	Coral	fire coral	PRJEB52368	SAMEA6024583	ERR10921723	ERZ28653627
TARA_SAMEA6024625_METAG	[MIL] Millepora (NCBI:txid51117)	Yes	Yes	-19.8681	158.302	Coral	fire coral	PRJEB52368	SAMEA6024625	ERR10921724	ERZ28653580
TARA_SAMEA6025254_METAG	[MIL] Millepora (NCBI:txid51117)	Yes	Yes	-22.5216	166.56	Coral	fire coral	PRJEB52368	SAMEA6025254	ERR10921731	ERZ28653602
TARA_SAMEA6025265_METAG	[MIL] Millepora (NCBI:txid51117)	Yes	Yes	-22.5216	166.56	Coral	fire coral	PRJEB52368	SAMEA6025265	ERR10921732	ERZ28653647
TARA_SAMEA6025309_METAG	[MIL] Millepora (NCBI:txid51117)	Yes	Yes	-22.5216	166.56	Coral	fire coral	PRJEB52368	SAMEA6025309	ERR10921733	ERZ28653485
TARA_SAMEA6025769_METAG	[MIL] Millepora (NCBI:txid51117)	Yes	Yes	-22.5456	166.443	Coral	fire coral	PRJEB52368	SAMEA6025769	ERR10921740	ERZ28653518
TARA_SAMEA6025780_METAG	[MIL] Millepora (NCBI:txid51117)	Yes	Yes	-22.5456	166.443	Coral	fire coral	PRJEB52368	SAMEA6025780	ERR10921741	ERZ28653619
TARA_SAMEA6025823_METAG	[MIL] Millepora (NCBI:txid51117)	Yes	Yes	-22.5456	166.443	Coral	fire coral	PRJEB52368	SAMEA6025823	ERR10921742	ERZ28653624
TARA_SAMEA6026519_METAG	[MIL] Millepora (NCBI:txid51117)	Yes	Yes	-22.5649	166.475	Coral	fire coral	PRJEB52368	SAMEA6026519	ERR10921749	ERZ28653558
TARA_SAMEA6026529_METAG	[MIL] Millepora (NCBI:txid51117)	Yes	Yes	-22.5649	166.475	Coral	fire coral	PRJEB52368	SAMEA6026529	ERR10921750	ERZ28653621
TARA_SAMEA6026570_METAG	[MIL] Millepora (NCBI:txid51117)	Yes	Yes	-22.5649	166.475	Coral	fire coral	PRJEB52368	SAMEA6026570	ERR10921751	ERZ28653565
TARA_SAMEA6027428_METAG	[MIL] Millepora (NCBI:txid51117)	Yes	Yes	-9.43313	159.538	Coral	fire coral	PRJEB52368	SAMEA6027428	ERR10921753,ERR10921754	ERZ28653422
TARA_SAMEA6027814_METAG	[MIL] Millepora (NCBI:txid51117)	Yes	Yes	-8.60285	158.196	Coral	fire coral	PRJEB52368	SAMEA6027814	ERR10921768	ERZ28653655
TARA_SAMEA6027823_METAG	[MIL] Millepora (NCBI:txid51117)	Yes	Yes	-8.60285	158.196	Coral	fire coral	PRJEB52368	SAMEA6027823	ERR10921769	ERZ28653507
TARA_SAMEA6027859_METAG	[MIL] Millepora (NCBI:txid51117)	Yes	Yes	-8.60285	158.196	Coral	fire coral	PRJEB52368	SAMEA6027859	ERR10921770	ERZ28653546
TARA_SAMEA6028911_METAG	[MIL] Millepora (NCBI:txid51117)	Yes	Yes	-8.02867	156.746	Coral	fire coral	PRJEB52368	SAMEA6028911	ERR10921615	ERZ28653512
TARA_SAMEA6028921_METAG	[MIL] Millepora (NCBI:txid51117)	Yes	Yes	-8.02867	156.746	Coral	fire coral	PRJEB52368	SAMEA6028921	ERR10921616	ERZ28653589
TARA_SAMEA6028956_METAG	[MIL] Millepora (NCBI:txid51117)	Yes	Yes	-8.02867	156.746	Coral	fire coral	PRJEB52368	SAMEA6028956	ERR10921617	ERZ28653426
TARA_SAMEA6029349_METAG	[MIL] Millepora (NCBI:txid51117)	Yes	Yes	-9.72297	150.801	Coral	fire coral	PRJEB52368	SAMEA6029349	ERR10921628	ERZ28653668
TARA_SAMEA6029358_METAG	[MIL] Millepora (NCBI:txid51117)	Yes	Yes	-9.72297	150.801	Coral	fire coral	PRJEB52368	SAMEA6029358	ERR10921629	ERZ28653510
TARA_SAMEA6029394_METAG	[MIL] Millepora (NCBI:txid51117)	Yes	Yes	-9.72297	150.801	Coral	fire coral	PRJEB52368	SAMEA6029394	ERR10921630	ERZ28653591
TARA_SAMEA6029735_METAG	[MIL] Millepora (NCBI:txid51117)	Yes	Yes	-9.34335	152.028	Coral	fire coral	PRJEB52368	SAMEA6029735	ERR10921634	ERZ28653639
TARA_SAMEA6029744_METAG	[MIL] Millepora (NCBI:txid51117)	Yes	Yes	-9.34335	152.028	Coral	fire coral	PRJEB52368	SAMEA6029744	ERR10921635	ERZ28653679
TARA_SAMEA6029780_METAG	[MIL] Millepora (NCBI:txid51117)	Yes	Yes	-9.34335	152.028	Coral	fire coral	PRJEB52368	SAMEA6029780	ERR10921636	ERZ28653501
TARA_SAMEA6030446_METAG	[MIL] Millepora (NCBI:txid51117)	Yes	Yes	-9.2333	153.105	Coral	fire coral	PRJEB52368	SAMEA6030446	ERR10921646	ERZ28653616
TARA_SAMEA6030455_METAG	[MIL] Millepora (NCBI:txid51117)	Yes	Yes	-9.2333	153.105	Coral	fire coral	PRJEB52368	SAMEA6030455	ERR10921647	ERZ28653579
TARA_SAMEA6030492_METAG	[MIL] Millepora (NCBI:txid51117)	Yes	Yes	-9.2333	153.105	Coral	fire coral	PRJEB52368	SAMEA6030492	ERR10921648	ERZ28653665
TARA_SAMEA6030510_METAG	[MIL] Millepora (NCBI:txid51117)	Yes	Yes	-9.2333	153.105	Coral	fire coral	PRJEB52368	SAMEA6030510	ERR10921649	ERZ28653577
TARA_SAMEA6031042_METAG	[MIL] Millepora (NCBI:txid51117)	Yes	Yes	-4.884	151.047	Coral	fire coral	PRJEB52368	SAMEA6031042	ERR10921659	ERZ28653650
TARA_SAMEA6031051_METAG	[MIL] Millepora (NCBI:txid51117)	Yes	Yes	-4.884	151.047	Coral	fire coral	PRJEB52368	SAMEA6031051	ERR10921660	ERZ28653671
TARA_SAMEA6031087_METAG	[MIL] Millepora (NCBI:txid51117)	Yes	Yes	-4.884	151.047	Coral	fire coral	PRJEB52368	SAMEA6031087	ERR10921661	ERZ28653586
TARA_SAMEA6031734_METAG	[MIL] Millepora (NCBI:txid51117)	Yes	Yes	-5.0915	150.198	Coral	fire coral	PRJEB52368	SAMEA6031734	ERR10921662	ERZ28653623
TARA_SAMEA6031743_METAG	[MIL] Millepora (NCBI:txid51117)	Yes	Yes	-5.0915	150.198	Coral	fire coral	PRJEB52368	SAMEA6031743	ERR10921663	ERZ28653545
TARA_SAMEA6031779_METAG	[MIL] Millepora (NCBI:txid51117)	Yes	Yes	-5.0915	150.198	Coral	fire coral	PRJEB52368	SAMEA6031779	ERR10921664	ERZ28653666
TARA_SAMEA6033081_METAG	[MIL] Millepora (NCBI:txid51117)	Yes	Yes	-5.20833	150.379	Coral	fire coral	PRJEB52368	SAMEA6033081	ERR10921671	ERZ28653675
TARA_SAMEA6033090_METAG	[MIL] Millepora (NCBI:txid51117)	Yes	Yes	-5.20833	150.379	Coral	fire coral	PRJEB52368	SAMEA6033090	ERR10921672	ERZ28653603
TARA_SAMEA6033126_METAG	[MIL] Millepora (NCBI:txid51117)	Yes	Yes	-5.20833	150.379	Coral	fire coral	PRJEB52368	SAMEA6033126	ERR10921673	ERZ28653644
TARA_SAMEA6034010_METAG	[MIL] Millepora (NCBI:txid51117)	Yes	Yes	2.95937	131.796	Coral	fire coral	PRJEB52368	SAMEA6034010	ERR10921276	ERZ28653688
TARA_SAMEA6034021_METAG	[MIL] Millepora (NCBI:txid51117)	Yes	Yes	2.95937	131.796	Coral	fire coral	PRJEB52368	SAMEA6034021	ERR10921277	ERZ28653684
TARA_SAMEA6034063_METAG	[MIL] Millepora (NCBI:txid51117)	Yes	Yes	2.95937	131.796	Coral	fire coral	PRJEB52368	SAMEA6034063	ERR10921278	ERZ28653677
TARA_SAMEA6034818_METAG	[MIL] Millepora (NCBI:txid51117)	Yes	Yes	2.99848	131.125	Coral	fire coral	PRJEB52368	SAMEA6034818	ERR10921285	ERZ28653477
TARA_SAMEA6034828_METAG	[MIL] Millepora (NCBI:txid51117)	Yes	Yes	2.99848	131.125	Coral	fire coral	PRJEB52368	SAMEA6034828	ERR10921286	ERZ28653576
TARA_SAMEA6034873_METAG	[MIL] Millepora (NCBI:txid51117)	Yes	Yes	2.99848	131.125	Coral	fire coral	PRJEB52368	SAMEA6034873	ERR10921287	ERZ28653483
TARA_SAMEA6035302_METAG	[MIL] Millepora (NCBI:txid51117)	Yes	Yes	4.3012	132.313	Coral	fire coral	PRJEB52368	SAMEA6035302	ERR10921294	ERZ28653575
TARA_SAMEA6035309_METAG	[MIL] Millepora (NCBI:txid51117)	Yes	Yes	4.3012	132.313	Coral	fire coral	PRJEB52368	SAMEA6035309	ERR10921295	ERZ28653543
TARA_SAMEA6035341_METAG	[MIL] Millepora (NCBI:txid51117)	Yes	Yes	4.3012	132.313	Coral	fire coral	PRJEB52368	SAMEA6035341	ERR10921296	ERZ28653583
TARA_SAMEA6035805_METAG	[MIL] Millepora (NCBI:txid51117)	Yes	Yes	4.65312	131.955	Coral	fire coral	PRJEB52368	SAMEA6035805	ERR10921297	ERZ28653646
TARA_SAMEA6035815_METAG	[MIL] Millepora (NCBI:txid51117)	Yes	Yes	4.65312	131.955	Coral	fire coral	PRJEB52368	SAMEA6035815	ERR10921298	ERZ28653648
TARA_SAMEA6035844_METAG	[MIL] Millepora (NCBI:txid51117)	Yes	Yes	4.65312	131.955	Coral	fire coral	PRJEB52368	SAMEA6035844	ERR10921299	ERZ28653562
TARA_SAMEA6036291_METAG	[MIL] Millepora (NCBI:txid51117)	Yes	Yes	5.32007	132.22	Coral	fire coral	PRJEB52368	SAMEA6036291	ERR10921306	ERZ28653669
TARA_SAMEA6036300_METAG	[MIL] Millepora (NCBI:txid51117)	Yes	Yes	5.32007	132.22	Coral	fire coral	PRJEB52368	SAMEA6036300	ERR10921307	ERZ28653561
TARA_SAMEA6036341_METAG	[MIL] Millepora (NCBI:txid51117)	Yes	Yes	5.32007	132.22	Coral	fire coral	PRJEB52368	SAMEA6036341	ERR10921308	ERZ28653643
TARA_SAMEA6036876_METAG	[MIL] Millepora (NCBI:txid51117)	Yes	Yes	7.77886	134.58	Coral	fire coral	PRJEB52368	SAMEA6036876	ERR10921321	ERZ28653625
TARA_SAMEA6036885_METAG	[MIL] Millepora (NCBI:txid51117)	Yes	Yes	7.77886	134.58	Coral	fire coral	PRJEB52368	SAMEA6036885	ERR10921322	ERZ28653476
TARA_SAMEA6036922_METAG	[MIL] Millepora (NCBI:txid51117)	Yes	Yes	7.77886	134.58	Coral	fire coral	PRJEB52368	SAMEA6036922	ERR10921323	ERZ28653493
TARA_SAMEA6037673_METAG	[MIL] Millepora (NCBI:txid51117)	Yes	Yes	7.78358	134.558	Coral	fire coral	PRJEB52368	SAMEA6037673	ERR10921324	ERZ28653522
TARA_SAMEA6037684_METAG	[MIL] Millepora (NCBI:txid51117)	Yes	Yes	7.78358	134.558	Coral	fire coral	PRJEB52368	SAMEA6037684	ERR10921325	ERZ28653683
TARA_SAMEA6037727_METAG	[MIL] Millepora (NCBI:txid51117)	Yes	Yes	7.78358	134.558	Coral	fire coral	PRJEB52368	SAMEA6037727	ERR10921326	ERZ28653457
TARA_SAMEA6038205_METAG	[MIL] Millepora (NCBI:txid51117)	Yes	Yes	7.70917	134.565	Coral	fire coral	PRJEB52368	SAMEA6038205	ERR10921340	ERZ28653487
TARA_SAMEA6038215_METAG	[MIL] Millepora (NCBI:txid51117)	Yes	Yes	7.70917	134.565	Coral	fire coral	PRJEB52368	SAMEA6038215	ERR10921341	ERZ28653437
TARA_SAMEA6038257_METAG	[MIL] Millepora (NCBI:txid51117)	Yes	Yes	7.70917	134.565	Coral	fire coral	PRJEB52368	SAMEA6038257	ERR10921342	ERZ28653697
TARA_SAMEA6040341_METAG	[MIL] Millepora (NCBI:txid51117)	Yes	Yes	21.9332	120.81	Coral	fire coral	PRJEB52368	SAMEA6040341	ERR10921504	ERZ28653667
TARA_SAMEA6040350_METAG	[MIL] Millepora (NCBI:txid51117)	Yes	Yes	21.9332	120.81	Coral	fire coral	PRJEB52368	SAMEA6040350	ERR10921505	ERZ28653470
TARA_SAMEA6040386_METAG	[MIL] Millepora (NCBI:txid51117)	Yes	Yes	21.9332	120.81	Coral	fire coral	PRJEB52368	SAMEA6040386	ERR10921506	ERZ28653548
TARA_SAMEA6040723_METAG	[MIL] Millepora (NCBI:txid51117)	Yes	Yes	22.0084	121.569	Coral	fire coral	PRJEB52368	SAMEA6040723	ERR10921510	ERZ28653544
TARA_SAMEA6040732_METAG	[MIL] Millepora (NCBI:txid51117)	Yes	Yes	22.0084	121.569	Coral	fire coral	PRJEB52368	SAMEA6040732	ERR10921511	ERZ28653615
TARA_SAMEA6040768_METAG	[MIL] Millepora (NCBI:txid51117)	Yes	Yes	22.0084	121.569	Coral	fire coral	PRJEB52368	SAMEA6040768	ERR10921512	ERZ28653486
TARA_SAMEA6041189_METAG	[MIL] Millepora (NCBI:txid51117)	Yes	Yes	22.6428	121.485	Coral	fire coral	PRJEB52368	SAMEA6041189	ERR10921525	ERZ28653471
TARA_SAMEA6041198_METAG	[MIL] Millepora (NCBI:txid51117)	Yes	Yes	22.6428	121.485	Coral	fire coral	PRJEB52368	SAMEA6041198	ERR10921526	ERZ28653605
TARA_SAMEA6048900_METAG	[MIL] Millepora (NCBI:txid51117)	Yes	Yes	22.6428	121.485	Coral	fire coral	PRJEB52368	SAMEA6048900	ERR10921527	ERZ28653538
TARA_SAMEA6043188_METAG	[MIL] Millepora platyphylla (NCBI:txid544504)	Yes	Yes	10.3143	-109.206	Coral	fire coral	PRJEB52368	SAMEA6043188	ERR10921591	ERZ28653549
TARA_SAMEA6043196_METAG	[MIL] Millepora platyphylla (NCBI:txid544504)	Yes	Yes	10.3143	-109.206	Coral	fire coral	PRJEB52368	SAMEA6043196	ERR10921592	ERZ28653681
TARA_SAMEA6043220_METAG	[MIL] Millepora platyphylla (NCBI:txid544504)	Yes	Yes	10.3143	-109.206	Coral	fire coral	PRJEB52368	SAMEA6043220	ERR10921593	ERZ28653632
TARA_SAMEA6054228_METAG	[MIL] Millepora (NCBI:txid51117)	Yes	Yes	7.87303	-81.7942	Coral	fire coral	PRJEB52368	SAMEA6054228	ERR10921606	ERZ28653608
TARA_SAMEA6054238_METAG	[MIL] Millepora (NCBI:txid51117)	Yes	Yes	7.87303	-81.7942	Coral	fire coral	PRJEB52368	SAMEA6054238	ERR10921607	ERZ28653590
TARA_SAMEA6054279_METAG	[MIL] Millepora (NCBI:txid51117)	Yes	Yes	7.87303	-81.7942	Coral	fire coral	PRJEB52368	SAMEA6054279	ERR10921608	ERZ28653633
TARA_SAMEA5997675_METAG	[POC] Pocillopora (NCBI:txid46730)	Yes	Yes	8.5795	-79.0206	Coral	stony coral	PRJEB52368	SAMEA5997675	ERR9606659	ERZ28655862
TARA_SAMEA5997746_METAG	[POC] Pocillopora (NCBI:txid46730)	Yes	Yes	8.5795	-79.0206	Coral	stony coral	PRJEB52368	SAMEA5997746	ERR9606687	ERZ28656453
TARA_SAMEA5997800_METAG	[POC] Pocillopora (NCBI:txid46730)	Yes	Yes	8.5795	-79.0206	Coral	stony coral	PRJEB52368	SAMEA5997800	ERR9606678	ERZ28656765
TARA_SAMEA5997996_METAG	[POC] Pocillopora (NCBI:txid46730)	Yes	Yes	8.59788	-79.025	Coral	stony coral	PRJEB52368	SAMEA5997996	ERR9606679	ERZ28656695
TARA_SAMEA5998071_METAG	[POC] Pocillopora (NCBI:txid46730)	Yes	Yes	8.59788	-79.025	Coral	stony coral	PRJEB52368	SAMEA5998071	ERR9606691	ERZ28655939
TARA_SAMEA5998094_METAG	[POC] Pocillopora (NCBI:txid46730)	Yes	Yes	8.59788	-79.025	Coral	stony coral	PRJEB52368	SAMEA5998094	ERR10921178	ERZ28655690
TARA_SAMEA5998118_METAG	[POC] Pocillopora (NCBI:txid46730)	Yes	Yes	8.59788	-79.025	Coral	stony coral	PRJEB52368	SAMEA5998118	ERR9606693	ERZ28656048
TARA_SAMEA5998278_METAG	[POC] Pocillopora eydouxi (NCBI:txid367768)	Yes	Yes	8.59788	-79.025	Coral	stony coral	PRJEB52368	SAMEA5998278	ERR9606697	ERZ28656471
TARA_SAMEA5998290_METAG	[POC] Pocillopora eydouxi (NCBI:txid367768)	Yes	Yes	8.59788	-79.025	Coral	stony coral	PRJEB52368	SAMEA5998290	ERR9606698	ERZ28656558
TARA_SAMEA5998383_METAG	[POC] Pocillopora (NCBI:txid46730)	Yes	Yes	7.8732	-81.7942	Coral	stony coral	PRJEB52368	SAMEA5998383	ERR9606658	ERZ28655658
TARA_SAMEA5998463_METAG	[POC] Pocillopora (NCBI:txid46730)	Yes	Yes	7.8732	-81.7942	Coral	stony coral	PRJEB52368	SAMEA5998463	ERR9606704	ERZ28655739
TARA_SAMEA5998526_METAG	[POC] Pocillopora (NCBI:txid46730)	Yes	Yes	7.8732	-81.7942	Coral	stony coral	PRJEB52368	SAMEA5998526	ERR9606660	ERZ28655901
TARA_SAMEA5998774_METAG	[POC] Pocillopora eydouxi (NCBI:txid367768)	Yes	Yes	7.8732	-81.7942	Coral	stony coral	PRJEB52368	SAMEA5998774	ERR9606680	ERZ28655827
TARA_SAMEA5999064_METAG	[POC] Pocillopora (NCBI:txid46730)	Yes	Yes	7.6513	-81.697	Coral	stony coral	PRJEB52368	SAMEA5999064	ERR9606681	ERZ28655030
TARA_SAMEA5999128_METAG	[POC] Pocillopora (NCBI:txid46730)	Yes	Yes	7.6513	-81.697	Coral	stony coral	PRJEB52368	SAMEA5999128	ERR9606682	ERZ28655956
TARA_SAMEA5999178_METAG	[POC] Pocillopora (NCBI:txid46730)	Yes	Yes	7.6513	-81.697	Coral	stony coral	PRJEB52368	SAMEA5999178	ERR9606662	ERZ28655699
TARA_SAMEA5999496_METAG	[POC] Pocillopora (NCBI:txid46730)	Yes	Yes	7.2092	-81.7962	Coral	stony coral	PRJEB52368	SAMEA5999496	ERR9606665	ERZ28656329
TARA_SAMEA5999547_METAG	[POC] Pocillopora (NCBI:txid46730)	Yes	Yes	7.2092	-81.7962	Coral	stony coral	PRJEB52368	SAMEA5999547	ERR9606666	ERZ28655773
TARA_SAMEA5999608_METAG	[POC] Pocillopora (NCBI:txid46730)	Yes	Yes	7.2092	-81.7962	Coral	stony coral	PRJEB52368	SAMEA5999608	ERR9606667	ERZ28656219
TARA_SAMEA5999889_METAG	[POC] Pocillopora (NCBI:txid46730)	Yes	Yes	8.6501	-79.0339	Coral	stony coral	PRJEB52368	SAMEA5999889	ERR9606699	ERZ28656424
TARA_SAMEA5999961_METAG	[POC] Pocillopora (NCBI:txid46730)	Yes	Yes	8.6501	-79.0339	Coral	stony coral	PRJEB52368	SAMEA5999961	ERR9606700	ERZ28655223
TARA_SAMEA6000052_METAG	[POC] Pocillopora (NCBI:txid46730)	Yes	Yes	8.6501	-79.0339	Coral	stony coral	PRJEB52368	SAMEA6000052	ERR9606701	ERZ28655965
TARA_SAMEA6000386_METAG	[POC] Pocillopora (NCBI:txid46730)	Yes	Yes	3.9873	-81.5915	Coral	stony coral	PRJEB52368	SAMEA6000386	ERR9606588	ERZ28656265
TARA_SAMEA6000392_METAG	[POC] Pocillopora (NCBI:txid46730)	Yes	Yes	3.9873	-81.5915	Coral	stony coral	PRJEB52368	SAMEA6000392	ERR9606684	ERZ28655426
TARA_SAMEA6000399_METAG	[POC] Pocillopora (NCBI:txid46730)	Yes	Yes	3.9873	-81.5915	Coral	stony coral	PRJEB52368	SAMEA6000399	ERR9606648	ERZ28654776
TARA_SAMEA6000406_METAG	[POC] Pocillopora (NCBI:txid46730)	Yes	Yes	3.9873	-81.5915	Coral	stony coral	PRJEB52368	SAMEA6000406	ERR9606649	ERZ28654062
TARA_SAMEA6000412_METAG	[POC] Pocillopora (NCBI:txid46730)	Yes	Yes	3.9873	-81.5915	Coral	stony coral	PRJEB52368	SAMEA6000412	ERR9606705	ERZ28655873
TARA_SAMEA6000419_METAG	[POC] Pocillopora (NCBI:txid46730)	Yes	Yes	3.9873	-81.5915	Coral	stony coral	PRJEB52368	SAMEA6000419	ERR9606674	ERZ28654958
TARA_SAMEA6000425_METAG	[POC] Pocillopora (NCBI:txid46730)	Yes	Yes	3.9873	-81.5915	Coral	stony coral	PRJEB52368	SAMEA6000425	ERR9606650	ERZ28655537
TARA_SAMEA6000431_METAG	[POC] Pocillopora (NCBI:txid46730)	Yes	Yes	3.9873	-81.5915	Coral	stony coral	PRJEB52368	SAMEA6000431	ERR9606706	ERZ28655689
TARA_SAMEA6000437_METAG	[POC] Pocillopora (NCBI:txid46730)	Yes	Yes	3.9873	-81.5915	Coral	stony coral	PRJEB52368	SAMEA6000437	ERR9606651	ERZ28654929
TARA_SAMEA6000443_METAG	[POC] Pocillopora (NCBI:txid46730)	Yes	Yes	3.9873	-81.5915	Coral	stony coral	PRJEB52368	SAMEA6000443	ERR9606652	ERZ28655810
TARA_SAMEA6001166_METAG	[POC] Pocillopora (NCBI:txid46730)	Yes	Yes	-27.0688	-109.323	Coral	stony coral	PRJEB52368	SAMEA6001166	ERR9606625	ERZ28656491
TARA_SAMEA6001202_METAG	[POC] Pocillopora (NCBI:txid46730)	Yes	Yes	-27.0688	-109.323	Coral	stony coral	PRJEB52368	SAMEA6001202	ERR9606626	ERZ28656641
TARA_SAMEA6001233_METAG	[POC] Pocillopora (NCBI:txid46730)	Yes	Yes	-27.0688	-109.323	Coral	stony coral	PRJEB52368	SAMEA6001233	ERR9606627	ERZ28656607
TARA_SAMEA6001353_METAG	[POC] Pocillopora (NCBI:txid46730)	Yes	Yes	-27.0674	-109.335	Coral	stony coral	PRJEB52368	SAMEA6001353	ERR9606631	ERZ28656370
TARA_SAMEA6001403_METAG	[POC] Pocillopora (NCBI:txid46730)	Yes	Yes	-27.0674	-109.335	Coral	stony coral	PRJEB52368	SAMEA6001403	ERR9606632	ERZ28656891
TARA_SAMEA6001439_METAG	[POC] Pocillopora (NCBI:txid46730)	Yes	Yes	-27.0674	-109.335	Coral	stony coral	PRJEB52368	SAMEA6001439	ERR9606633	ERZ28656749
TARA_SAMEA6001608_METAG	[POC] Pocillopora (NCBI:txid46730)	Yes	Yes	-27.1326	-109.434	Coral	stony coral	PRJEB52368	SAMEA6001608	ERR9606637	ERZ28656674
TARA_SAMEA6001653_METAG	[POC] Pocillopora (NCBI:txid46730)	Yes	Yes	-27.1326	-109.434	Coral	stony coral	PRJEB52368	SAMEA6001653	ERR9606638	ERZ28656793
TARA_SAMEA6001689_METAG	[POC] Pocillopora (NCBI:txid46730)	Yes	Yes	-27.1326	-109.434	Coral	stony coral	PRJEB52368	SAMEA6001689	ERR9606597	ERZ28656716
TARA_SAMEA6043939_METAG	[POC] Pocillopora (NCBI:txid46730)	Yes	Yes	-27.1486	-109.444	Coral	stony coral	PRJEB52368	SAMEA6043939	ERR9606642	ERZ28656606
TARA_SAMEA6043979_METAG	[POC] Pocillopora (NCBI:txid46730)	Yes	Yes	-27.1486	-109.444	Coral	stony coral	PRJEB52368	SAMEA6043979	ERR9606643	ERZ28656443
TARA_SAMEA6044011_METAG	[POC] Pocillopora (NCBI:txid46730)	Yes	Yes	-27.1486	-109.444	Coral	stony coral	PRJEB52368	SAMEA6044011	ERR9606644	ERZ28656692
TARA_SAMEA6044326_METAG	[POC] Pocillopora (NCBI:txid46730)	Yes	Yes	-24.6971	-124.802	Coral	stony coral	PRJEB52368	SAMEA6044326	ERR9606600	ERZ28656887
TARA_SAMEA6044371_METAG	[POC] Pocillopora (NCBI:txid46730)	Yes	Yes	-24.6971	-124.802	Coral	stony coral	PRJEB52368	SAMEA6044371	ERR9606601	ERZ28656901
TARA_SAMEA6044407_METAG	[POC] Pocillopora (NCBI:txid46730)	Yes	Yes	-24.6971	-124.802	Coral	stony coral	PRJEB52368	SAMEA6044407	ERR9606602	ERZ28656574
TARA_SAMEA6044680_METAG	[POC] Pocillopora (NCBI:txid46730)	Yes	Yes	-24.6971	-124.795	Coral	stony coral	PRJEB52368	SAMEA6044680	ERR9606557	ERZ28656576
TARA_SAMEA6044716_METAG	[POC] Pocillopora (NCBI:txid46730)	Yes	Yes	-24.6971	-124.795	Coral	stony coral	PRJEB52368	SAMEA6044716	ERR9606606	ERZ28656504
TARA_SAMEA6044750_METAG	[POC] Pocillopora (NCBI:txid46730)	Yes	Yes	-24.6971	-124.795	Coral	stony coral	PRJEB52368	SAMEA6044750	ERR9606607	ERZ28656696
TARA_SAMEA6044980_METAG	[POC] Pocillopora (NCBI:txid46730)	Yes	Yes	-24.6709	-124.776	Coral	stony coral	PRJEB52368	SAMEA6044980	ERR9606608	ERZ28656996
TARA_SAMEA6045027_METAG	[POC] Pocillopora (NCBI:txid46730)	Yes	Yes	-24.6709	-124.776	Coral	stony coral	PRJEB52368	SAMEA6045027	ERR9606609	ERZ28656932
TARA_SAMEA6045063_METAG	[POC] Pocillopora (NCBI:txid46730)	Yes	Yes	-24.6709	-124.776	Coral	stony coral	PRJEB52368	SAMEA6045063	ERR9606579	ERZ28656755
TARA_SAMEA6045478_METAG	[POC] Pocillopora (NCBI:txid46730)	Yes	Yes	-23.0748	-135.072	Coral	stony coral	PRJEB52368	SAMEA6045478	ERR9606764	ERZ28656726
TARA_SAMEA6045536_METAG	[POC] Pocillopora (NCBI:txid46730)	Yes	Yes	-23.0748	-135.072	Coral	stony coral	PRJEB52368	SAMEA6045536	ERR9606765	ERZ28656500
TARA_SAMEA6045572_METAG	[POC] Pocillopora (NCBI:txid46730)	Yes	Yes	-23.0748	-135.072	Coral	stony coral	PRJEB52368	SAMEA6045572	ERR9606766	ERZ28656683
TARA_SAMEA6046000_METAG	[POC] Pocillopora (NCBI:txid46730)	Yes	Yes	-23.1651	-134.848	Coral	stony coral	PRJEB52368	SAMEA6046000	ERR9606741	ERZ28656759
TARA_SAMEA6046045_METAG	[POC] Pocillopora (NCBI:txid46730)	Yes	Yes	-23.1651	-134.848	Coral	stony coral	PRJEB52368	SAMEA6046045	ERR9606742	ERZ28656734
TARA_SAMEA6046081_METAG	[POC] Pocillopora (NCBI:txid46730)	Yes	Yes	-23.1651	-134.848	Coral	stony coral	PRJEB52368	SAMEA6046081	ERR9606767	ERZ28656877
TARA_SAMEA6001900_METAG	[POC] Pocillopora (NCBI:txid46730)	Yes	Yes	-23.2374	-134.957	Coral	stony coral	PRJEB52368	SAMEA6001900	ERR9606771	ERZ28656974
TARA_SAMEA6001946_METAG	[POC] Pocillopora (NCBI:txid46730)	Yes	Yes	-23.2374	-134.957	Coral	stony coral	PRJEB52368	SAMEA6001946	ERR9606772	ERZ28655275
TARA_SAMEA6001982_METAG	[POC] Pocillopora (NCBI:txid46730)	Yes	Yes	-23.2374	-134.957	Coral	stony coral	PRJEB52368	SAMEA6001982	ERR9606744	ERZ28656873
TARA_SAMEA6003222_METAG	[POC] Pocillopora (NCBI:txid46730)	Yes	Yes	-17.4826	-149.886	Coral	stony coral	PRJEB52368	SAMEA6003222	ERR9606710	ERZ28656449
TARA_SAMEA6003261_METAG	[POC] Pocillopora (NCBI:txid46730)	Yes	Yes	-17.4826	-149.886	Coral	stony coral	PRJEB52368	SAMEA6003261	ERR9606711	ERZ28656444
TARA_SAMEA6003297_METAG	[POC] Pocillopora (NCBI:txid46730)	Yes	Yes	-17.4826	-149.886	Coral	stony coral	PRJEB52368	SAMEA6003297	ERR9606712	ERZ28656547
TARA_SAMEA6003605_METAG	[POC] Pocillopora (NCBI:txid46730)	Yes	Yes	-17.5184	-149.924	Coral	stony coral	PRJEB52368	SAMEA6003605	ERR9606718	ERZ28656750
TARA_SAMEA6003650_METAG	[POC] Pocillopora (NCBI:txid46730)	Yes	Yes	-17.5184	-149.924	Coral	stony coral	PRJEB52368	SAMEA6003650	ERR9606719	ERZ28656270
TARA_SAMEA6003686_METAG	[POC] Pocillopora (NCBI:txid46730)	Yes	Yes	-17.5184	-149.924	Coral	stony coral	PRJEB52368	SAMEA6003686	ERR9606720	ERZ28656624
TARA_SAMEA6004094_METAG	[POC] Pocillopora (NCBI:txid46730)	Yes	Yes	-17.4897	-149.755	Coral	stony coral	PRJEB52368	SAMEA6004094	ERR9606721	ERZ28656757
TARA_SAMEA6004141_METAG	[POC] Pocillopora (NCBI:txid46730)	Yes	Yes	-17.4897	-149.755	Coral	stony coral	PRJEB52368	SAMEA6004141	ERR9606722	ERZ28656843
TARA_SAMEA6004178_METAG	[POC] Pocillopora (NCBI:txid46730)	Yes	Yes	-17.4897	-149.755	Coral	stony coral	PRJEB52368	SAMEA6004178	ERR9606723	ERZ28656554
TARA_SAMEA6004750_METAG	[POC] Pocillopora (NCBI:txid46730)	Yes	Yes	-18.84	-159.801	Coral	stony coral	PRJEB52368	SAMEA6004750	ERR9606559	ERZ28656214
TARA_SAMEA6004795_METAG	[POC] Pocillopora (NCBI:txid46730)	Yes	Yes	-18.84	-159.801	Coral	stony coral	PRJEB52368	SAMEA6004795	ERR9606613	ERZ28656741
TARA_SAMEA6004831_METAG	[POC] Pocillopora (NCBI:txid46730)	Yes	Yes	-18.84	-159.801	Coral	stony coral	PRJEB52368	SAMEA6004831	ERR9606614	ERZ28656359
TARA_SAMEA6005283_METAG	[POC] Pocillopora (NCBI:txid46730)	Yes	Yes	-18.914	-159.845	Coral	stony coral	PRJEB52368	SAMEA6005283	ERR9606584	ERZ28656618
TARA_SAMEA6005330_METAG	[POC] Pocillopora (NCBI:txid46730)	Yes	Yes	-18.914	-159.845	Coral	stony coral	PRJEB52368	SAMEA6005330	ERR9606560	ERZ28656622
TARA_SAMEA6005366_METAG	[POC] Pocillopora (NCBI:txid46730)	Yes	Yes	-18.914	-159.845	Coral	stony coral	PRJEB52368	SAMEA6005366	ERR9606618	ERZ28656517
TARA_SAMEA6005780_METAG	[POC] Pocillopora (NCBI:txid46730)	Yes	Yes	-18.8678	-159.819	Coral	stony coral	PRJEB52368	SAMEA6005780	ERR9606580	ERZ28656254
TARA_SAMEA6005825_METAG	[POC] Pocillopora (NCBI:txid46730)	Yes	Yes	-18.8678	-159.819	Coral	stony coral	PRJEB52368	SAMEA6005825	ERR9606622	ERZ28656906
TARA_SAMEA6005861_METAG	[POC] Pocillopora (NCBI:txid46730)	Yes	Yes	-18.8678	-159.819	Coral	stony coral	PRJEB52368	SAMEA6005861	ERR9606561	ERZ28656224
TARA_SAMEA6006387_METAG	[POC] Pocillopora (NCBI:txid46730)	Yes	Yes	-19.1134	-169.914	Coral	stony coral	PRJEB52368	SAMEA6006387	ERR9606567	ERZ28656776
TARA_SAMEA6006431_METAG	[POC] Pocillopora (NCBI:txid46730)	Yes	Yes	-19.1134	-169.914	Coral	stony coral	PRJEB52368	SAMEA6006431	ERR9606568	ERZ28656036
TARA_SAMEA6006467_METAG	[POC] Pocillopora (NCBI:txid46730)	Yes	Yes	-19.1134	-169.914	Coral	stony coral	PRJEB52368	SAMEA6006467	ERR9606569	ERZ28656514
TARA_SAMEA6006796_METAG	[POC] Pocillopora (NCBI:txid46730)	Yes	Yes	-18.9854	-169.903	Coral	stony coral	PRJEB52368	SAMEA6006796	ERR9606562	ERZ28656621
TARA_SAMEA6006841_METAG	[POC] Pocillopora (NCBI:txid46730)	Yes	Yes	-18.9854	-169.903	Coral	stony coral	PRJEB52368	SAMEA6006841	ERR9606564	ERZ28656413
TARA_SAMEA6006877_METAG	[POC] Pocillopora (NCBI:txid46730)	Yes	Yes	-18.9854	-169.903	Coral	stony coral	PRJEB52368	SAMEA6006877	ERR9606565	ERZ28656651
TARA_SAMEA6007232_METAG	[POC] Pocillopora (NCBI:txid46730)	Yes	Yes	-19.0418	-169.918	Coral	stony coral	PRJEB52368	SAMEA6007232	ERR9606573	ERZ28656456
TARA_SAMEA6007279_METAG	[POC] Pocillopora (NCBI:txid46730)	Yes	Yes	-19.0418	-169.918	Coral	stony coral	PRJEB52368	SAMEA6007279	ERR9606574	ERZ28656712
TARA_SAMEA6007315_METAG	[POC] Pocillopora (NCBI:txid46730)	Yes	Yes	-19.0418	-169.918	Coral	stony coral	PRJEB52368	SAMEA6007315	ERR9606575	ERZ28656308
TARA_SAMEA6007829_METAG	[POC] Pocillopora (NCBI:txid46730)	Yes	Yes	-14.0178	-171.843	Coral	stony coral	PRJEB52368	SAMEA6007829	ERR9606558	ERZ28656034
TARA_SAMEA6007874_METAG	[POC] Pocillopora (NCBI:txid46730)	Yes	Yes	-14.0178	-171.843	Coral	stony coral	PRJEB52368	SAMEA6007874	ERR9606745	ERZ28654635
TARA_SAMEA6007910_METAG	[POC] Pocillopora (NCBI:txid46730)	Yes	Yes	-14.0178	-171.843	Coral	stony coral	PRJEB52368	SAMEA6007910	ERR9606773	ERZ28655997
TARA_SAMEA6008318_METAG	[POC] Pocillopora (NCBI:txid46730)	Yes	Yes	-14.0616	-171.43	Coral	stony coral	PRJEB52368	SAMEA6008318	ERR9606774	ERZ28656530
TARA_SAMEA6008365_METAG	[POC] Pocillopora (NCBI:txid46730)	Yes	Yes	-14.0616	-171.43	Coral	stony coral	PRJEB52368	SAMEA6008365	ERR9606746	ERZ28656311
TARA_SAMEA6008401_METAG	[POC] Pocillopora (NCBI:txid46730)	Yes	Yes	-14.0616	-171.43	Coral	stony coral	PRJEB52368	SAMEA6008401	ERR9606775	ERZ28655677
TARA_SAMEA6008721_METAG	[POC] Pocillopora (NCBI:txid46730)	Yes	Yes	-13.9188	-171.542	Coral	stony coral	PRJEB52368	SAMEA6008721	ERR9606732	ERZ28656533
TARA_SAMEA6008762_METAG	[POC] Pocillopora (NCBI:txid46730)	Yes	Yes	-13.9188	-171.542	Coral	stony coral	PRJEB52368	SAMEA6008762	ERR9606747	ERZ28656292
TARA_SAMEA6008794_METAG	[POC] Pocillopora (NCBI:txid46730)	Yes	Yes	-13.9188	-171.542	Coral	stony coral	PRJEB52368	SAMEA6008794	ERR9606748	ERZ28656316
TARA_SAMEA6046522_METAG	[POC] Pocillopora (NCBI:txid46730)	Yes	Yes	-14.236	-178.174	Coral	stony coral	PRJEB52368	SAMEA6046522	ERR10921355	ERZ28656672
TARA_SAMEA6046576_METAG	[POC] Pocillopora (NCBI:txid46730)	Yes	Yes	-14.236	-178.174	Coral	stony coral	PRJEB52368	SAMEA6046576	ERR10921356	ERZ28656853
TARA_SAMEA6046619_METAG	[POC] Pocillopora (NCBI:txid46730)	Yes	Yes	-14.236	-178.174	Coral	stony coral	PRJEB52368	SAMEA6046619	ERR10921357	ERZ28656905
TARA_SAMEA6046901_METAG	[POC] Pocillopora (NCBI:txid46730)	Yes	Yes	-14.3487	-178.021	Coral	stony coral	PRJEB52368	SAMEA6046901	ERR10921364	ERZ28656386
TARA_SAMEA6046949_METAG	[POC] Pocillopora (NCBI:txid46730)	Yes	Yes	-14.3487	-178.021	Coral	stony coral	PRJEB52368	SAMEA6046949	ERR10921365	ERZ28656038
TARA_SAMEA6046985_METAG	[POC] Pocillopora (NCBI:txid46730)	Yes	Yes	-14.3487	-178.021	Coral	stony coral	PRJEB52368	SAMEA6046985	ERR10921366	ERZ28656282
TARA_SAMEA6047136_METAG	[POC] Pocillopora (NCBI:txid46730)	Yes	Yes	-14.2915	-178.091	Coral	stony coral	PRJEB52368	SAMEA6047136	ERR10921378	ERZ28656435
TARA_SAMEA6047181_METAG	[POC] Pocillopora (NCBI:txid46730)	Yes	Yes	-14.2915	-178.091	Coral	stony coral	PRJEB52368	SAMEA6047181	ERR10921379	ERZ28656854
TARA_SAMEA6047218_METAG	[POC] Pocillopora (NCBI:txid46730)	Yes	Yes	-14.2915	-178.091	Coral	stony coral	PRJEB52368	SAMEA6047218	ERR10921380	ERZ28656661
TARA_SAMEA6047450_METAG	[POC] Pocillopora (NCBI:txid46730)	Yes	Yes	-8.58213	179.119	Coral	stony coral	PRJEB52368	SAMEA6047450	ERR10921381	ERZ28655351
TARA_SAMEA6047495_METAG	[POC] Pocillopora (NCBI:txid46730)	Yes	Yes	-8.58213	179.119	Coral	stony coral	PRJEB52368	SAMEA6047495	ERR10921382	ERZ28655099
TARA_SAMEA6047531_METAG	[POC] Pocillopora (NCBI:txid46730)	Yes	Yes	-8.58213	179.119	Coral	stony coral	PRJEB52368	SAMEA6047531	ERR10921383	ERZ28655654
TARA_SAMEA6047873_METAG	[POC] Pocillopora (NCBI:txid46730)	Yes	Yes	-8.51643	179.039	Coral	stony coral	PRJEB52368	SAMEA6047873	ERR10921264	ERZ28655815
TARA_SAMEA6047928_METAG	[POC] Pocillopora (NCBI:txid46730)	Yes	Yes	-8.51643	179.039	Coral	stony coral	PRJEB52368	SAMEA6047928	ERR10921265	ERZ28655828
TARA_SAMEA6047967_METAG	[POC] Pocillopora (NCBI:txid46730)	Yes	Yes	-8.51643	179.039	Coral	stony coral	PRJEB52368	SAMEA6047967	ERR10921266	ERZ28655891
TARA_SAMEA6048219_METAG	[POC] Pocillopora (NCBI:txid46730)	Yes	Yes	-8.42678	179.111	Coral	stony coral	PRJEB52368	SAMEA6048219	ERR10921388	ERZ28656118
TARA_SAMEA6048264_METAG	[POC] Pocillopora (NCBI:txid46730)	Yes	Yes	-8.42678	179.111	Coral	stony coral	PRJEB52368	SAMEA6048264	ERR10921389	ERZ28656243
TARA_SAMEA6048300_METAG	[POC] Pocillopora (NCBI:txid46730)	Yes	Yes	-8.42678	179.111	Coral	stony coral	PRJEB52368	SAMEA6048300	ERR10921390	ERZ28655738
TARA_SAMEA6048844_METAG	[POC] Pocillopora (NCBI:txid46730)	Yes	Yes	1.79512	172.915	Coral	stony coral	PRJEB52368	SAMEA6048844	ERR10921395	ERZ28657009
TARA_SAMEA6009285_METAG	[POC] Pocillopora (NCBI:txid46730)	Yes	Yes	1.79512	172.915	Coral	stony coral	PRJEB52368	SAMEA6009285	ERR10921396	ERZ28655961
TARA_SAMEA6009329_METAG	[POC] Pocillopora (NCBI:txid46730)	Yes	Yes	1.79512	172.915	Coral	stony coral	PRJEB52368	SAMEA6009329	ERR10921397	ERZ28656332
TARA_SAMEA6009522_METAG	[POC] Pocillopora (NCBI:txid46730)	Yes	Yes	1.88733	172.784	Coral	stony coral	PRJEB52368	SAMEA6009522	ERR10921182	ERZ28655920
TARA_SAMEA6009565_METAG	[POC] Pocillopora (NCBI:txid46730)	Yes	Yes	1.88733	172.784	Coral	stony coral	PRJEB52368	SAMEA6009565	ERR10921183	ERZ28656828
TARA_SAMEA6009593_METAG	[POC] Pocillopora (NCBI:txid46730)	Yes	Yes	1.88733	172.784	Coral	stony coral	PRJEB52368	SAMEA6009593	ERR10921184	ERZ28656313
TARA_SAMEA6009792_METAG	[POC] Pocillopora (NCBI:txid46730)	Yes	Yes	1.71388	172.99	Coral	stony coral	PRJEB52368	SAMEA6009792	ERR10921189	ERZ28656055
TARA_SAMEA6009843_METAG	[POC] Pocillopora (NCBI:txid46730)	Yes	Yes	1.71388	172.99	Coral	stony coral	PRJEB52368	SAMEA6009843	ERR10921190	ERZ28656532
TARA_SAMEA6009879_METAG	[POC] Pocillopora (NCBI:txid46730)	Yes	Yes	1.71388	172.99	Coral	stony coral	PRJEB52368	SAMEA6009879	ERR10921191	ERZ28656141
TARA_SAMEA6010671_METAG	[POC] Pocillopora (NCBI:txid46730)	Yes	Yes	7.22028	151.639	Coral	stony coral	PRJEB52368	SAMEA6010671	ERR10921195	ERZ28656441
TARA_SAMEA6010698_METAG	[POC] Pocillopora (NCBI:txid46730)	Yes	Yes	7.22028	151.639	Coral	stony coral	PRJEB52368	SAMEA6010698	ERR10921197,ERR10921196	ERZ28656971
TARA_SAMEA6010734_METAG	[POC] Pocillopora (NCBI:txid46730)	Yes	Yes	7.22028	151.639	Coral	stony coral	PRJEB52368	SAMEA6010734	ERR10921198	ERZ28656030
TARA_SAMEA6010985_METAG	[POC] Pocillopora (NCBI:txid46730)	Yes	Yes	7.14772	151.891	Coral	stony coral	PRJEB52368	SAMEA6010985	ERR10921211	ERZ28656285
TARA_SAMEA6011030_METAG	[POC] Pocillopora (NCBI:txid46730)	Yes	Yes	7.14772	151.891	Coral	stony coral	PRJEB52368	SAMEA6011030	ERR10921212	ERZ28656730
TARA_SAMEA6011066_METAG	[POC] Pocillopora (NCBI:txid46730)	Yes	Yes	7.14772	151.891	Coral	stony coral	PRJEB52368	SAMEA6011066	ERR10921213	ERZ28655959
TARA_SAMEA6011372_METAG	[POC] Pocillopora (NCBI:txid46730)	Yes	Yes	7.6514	151.679	Coral	stony coral	PRJEB52368	SAMEA6011372	ERR10921202	ERZ28656670
TARA_SAMEA6011417_METAG	[POC] Pocillopora (NCBI:txid46730)	Yes	Yes	7.6514	151.679	Coral	stony coral	PRJEB52368	SAMEA6011417	ERR10921203	ERZ28656363
TARA_SAMEA6011453_METAG	[POC] Pocillopora (NCBI:txid46730)	Yes	Yes	7.6514	151.679	Coral	stony coral	PRJEB52368	SAMEA6011453	ERR10921204	ERZ28656288
TARA_SAMEA6012084_METAG	[POC] Pocillopora (NCBI:txid46730)	Yes	Yes	13.2497	144.645	Coral	stony coral	PRJEB52368	SAMEA6012084	ERR9606758	ERZ28656345
TARA_SAMEA6012129_METAG	[POC] Pocillopora (NCBI:txid46730)	Yes	Yes	13.2497	144.645	Coral	stony coral	PRJEB52368	SAMEA6012129	ERR9606759	ERZ28656244
TARA_SAMEA6012165_METAG	[POC] Pocillopora (NCBI:txid46730)	Yes	Yes	13.2497	144.645	Coral	stony coral	PRJEB52368	SAMEA6012165	ERR9606760	ERZ28656769
TARA_SAMEA6012567_METAG	[POC] Pocillopora (NCBI:txid46730)	Yes	Yes	13.4172	144.645	Coral	stony coral	PRJEB52368	SAMEA6012567	ERR9606755	ERZ28656245
TARA_SAMEA6012612_METAG	[POC] Pocillopora (NCBI:txid46730)	Yes	Yes	13.4172	144.645	Coral	stony coral	PRJEB52368	SAMEA6012612	ERR9606739	ERZ28656784
TARA_SAMEA6012648_METAG	[POC] Pocillopora (NCBI:txid46730)	Yes	Yes	13.4172	144.645	Coral	stony coral	PRJEB52368	SAMEA6012648	ERR9606756	ERZ28656620
TARA_SAMEA6013095_METAG	[POC] Pocillopora (NCBI:txid46730)	Yes	Yes	13.3434	144.636	Coral	stony coral	PRJEB52368	SAMEA6013095	ERR9606749	ERZ28656754
TARA_SAMEA6013140_METAG	[POC] Pocillopora (NCBI:txid46730)	Yes	Yes	13.3434	144.636	Coral	stony coral	PRJEB52368	SAMEA6013140	ERR9606750	ERZ28656459
TARA_SAMEA6013174_METAG	[POC] Pocillopora (NCBI:txid46730)	Yes	Yes	13.3434	144.636	Coral	stony coral	PRJEB52368	SAMEA6013174	ERR9606751	ERZ28656421
TARA_SAMEA6015275_METAG	[POC] Pocillopora (NCBI:txid46730)	Yes	Yes	27.0797	142.202	Coral	stony coral	PRJEB52368	SAMEA6015275	ERR10921411	ERZ28656042
TARA_SAMEA6015284_METAG	[POC] Pocillopora (NCBI:txid46730)	Yes	Yes	27.0797	142.202	Coral	stony coral	PRJEB52368	SAMEA6015284	ERR10921412	ERZ28656565
TARA_SAMEA6015322_METAG	[POC] Pocillopora (NCBI:txid46730)	Yes	Yes	27.0797	142.202	Coral	stony coral	PRJEB52368	SAMEA6015322	ERR10921413	ERZ28655874
TARA_SAMEA6015651_METAG	[POC] Pocillopora (NCBI:txid46730)	Yes	Yes	27.0995	142.219	Coral	stony coral	PRJEB52368	SAMEA6015651	ERR10921401	ERZ28656330
TARA_SAMEA6015687_METAG	[POC] Pocillopora (NCBI:txid46730)	Yes	Yes	27.0995	142.219	Coral	stony coral	PRJEB52368	SAMEA6015687	ERR10921403	ERZ28656512
TARA_SAMEA6016020_METAG	[POC] Pocillopora (NCBI:txid46730)	Yes	Yes	27.0428	142.226	Coral	stony coral	PRJEB52368	SAMEA6016020	ERR10921231	ERZ28656098
TARA_SAMEA6016065_METAG	[POC] Pocillopora (NCBI:txid46730)	Yes	Yes	27.0428	142.226	Coral	stony coral	PRJEB52368	SAMEA6016065	ERR10921232	ERZ28655938
TARA_SAMEA6016101_METAG	[POC] Pocillopora (NCBI:txid46730)	Yes	Yes	27.0428	142.226	Coral	stony coral	PRJEB52368	SAMEA6016101	ERR10921233	ERZ28656679
TARA_SAMEA6017083_METAG	[POC] Pocillopora (NCBI:txid46730)	Yes	Yes	26.6274	127.86	Coral	stony coral	PRJEB52368	SAMEA6017083	ERR10921420	ERZ28656702
TARA_SAMEA6017119_METAG	[POC] Pocillopora (NCBI:txid46730)	Yes	Yes	26.6274	127.86	Coral	stony coral	PRJEB52368	SAMEA6017119	ERR10921421	ERZ28655315
TARA_SAMEA6017144_METAG	[POC] Pocillopora (NCBI:txid46730)	Yes	Yes	26.6274	127.86	Coral	stony coral	PRJEB52368	SAMEA6017144	ERR10921422	ERZ28655645
TARA_SAMEA6017398_METAG	[POC] Pocillopora (NCBI:txid46730)	Yes	Yes	26.6425	127.855	Coral	stony coral	PRJEB52368	SAMEA6017398	ERR10921429	ERZ28656389
TARA_SAMEA6017438_METAG	[POC] Pocillopora (NCBI:txid46730)	Yes	Yes	26.6425	127.855	Coral	stony coral	PRJEB52368	SAMEA6017438	ERR10921430	ERZ28655757
TARA_SAMEA6017480_METAG	[POC] Pocillopora (NCBI:txid46730)	Yes	Yes	26.6425	127.855	Coral	stony coral	PRJEB52368	SAMEA6017480	ERR10921431	ERZ28656001
TARA_SAMEA6017729_METAG	[POC] Pocillopora (NCBI:txid46730)	Yes	Yes	26.6549	127.866	Coral	stony coral	PRJEB52368	SAMEA6017729	ERR10921438	ERZ28656817
TARA_SAMEA6017782_METAG	[POC] Pocillopora (NCBI:txid46730)	Yes	Yes	26.6549	127.866	Coral	stony coral	PRJEB52368	SAMEA6017782	ERR10921439	ERZ28656634
TARA_SAMEA6017815_METAG	[POC] Pocillopora (NCBI:txid46730)	Yes	Yes	26.6549	127.866	Coral	stony coral	PRJEB52368	SAMEA6017815	ERR10921440	ERZ28656151
TARA_SAMEA6019408_METAG	[POC] Pocillopora (NCBI:txid46730)	Yes	Yes	-17.3678	177.131	Coral	stony coral	PRJEB52368	SAMEA6019408	ERR10921453	ERZ28656798
TARA_SAMEA6019454_METAG	[POC] Pocillopora (NCBI:txid46730)	Yes	Yes	-17.3678	177.131	Coral	stony coral	PRJEB52368	SAMEA6019454	ERR10921454	ERZ28656416
TARA_SAMEA6019490_METAG	[POC] Pocillopora (NCBI:txid46730)	Yes	Yes	-17.3678	177.131	Coral	stony coral	PRJEB52368	SAMEA6019490	ERR10921455	ERZ28656447
TARA_SAMEA6019769_METAG	[POC] Pocillopora (NCBI:txid46730)	Yes	Yes	-18.2966	178.026	Coral	stony coral	PRJEB52368	SAMEA6019769	ERR10921459	ERZ28656445
TARA_SAMEA6019814_METAG	[POC] Pocillopora (NCBI:txid46730)	Yes	Yes	-18.2966	178.026	Coral	stony coral	PRJEB52368	SAMEA6019814	ERR10921460	ERZ28656318
TARA_SAMEA6019849_METAG	[POC] Pocillopora (NCBI:txid46730)	Yes	Yes	-18.2966	178.026	Coral	stony coral	PRJEB52368	SAMEA6019849	ERR10921461	ERZ28656373
TARA_SAMEA6020314_METAG	[POC] Pocillopora (NCBI:txid46730)	Yes	Yes	-18.1925	178.515	Coral	stony coral	PRJEB52368	SAMEA6020314	ERR10921471	ERZ28655754
TARA_SAMEA6020359_METAG	[POC] Pocillopora (NCBI:txid46730)	Yes	Yes	-18.1925	178.515	Coral	stony coral	PRJEB52368	SAMEA6020359	ERR10921472	ERZ28656597
TARA_SAMEA6020395_METAG	[POC] Pocillopora (NCBI:txid46730)	Yes	Yes	-18.1925	178.515	Coral	stony coral	PRJEB52368	SAMEA6020395	ERR10921473	ERZ28655004
TARA_SAMEA6021432_METAG	[POC] Pocillopora (NCBI:txid46730)	Yes	Yes	-23.4338	151.926	Coral	stony coral	PRJEB52368	SAMEA6021432	ERR10921474	ERZ28656493
TARA_SAMEA6021471_METAG	[POC] Pocillopora (NCBI:txid46730)	Yes	Yes	-23.4338	151.926	Coral	stony coral	PRJEB52368	SAMEA6021471	ERR10921475	ERZ28656431
TARA_SAMEA6021525_METAG	[POC] Pocillopora (NCBI:txid46730)	Yes	Yes	-23.4338	151.926	Coral	stony coral	PRJEB52368	SAMEA6021525	ERR10921476	ERZ28656874
TARA_SAMEA6021955_METAG	[POC] Pocillopora (NCBI:txid46730)	Yes	Yes	-21.3348	150.776	Coral	stony coral	PRJEB52368	SAMEA6021955	ERR10921483	ERZ28656960
TARA_SAMEA6022003_METAG	[POC] Pocillopora (NCBI:txid46730)	Yes	Yes	-21.3348	150.776	Coral	stony coral	PRJEB52368	SAMEA6022003	ERR10921484	ERZ28656778
TARA_SAMEA6022045_METAG	[POC] Pocillopora (NCBI:txid46730)	Yes	Yes	-21.3348	150.776	Coral	stony coral	PRJEB52368	SAMEA6022045	ERR10921485	ERZ28656986
TARA_SAMEA6022352_METAG	[POC] Pocillopora (NCBI:txid46730)	Yes	Yes	-20.7798	150.886	Coral	stony coral	PRJEB52368	SAMEA6022352	ERR10921492	ERZ28656816
TARA_SAMEA6022398_METAG	[POC] Pocillopora (NCBI:txid46730)	Yes	Yes	-20.7798	150.886	Coral	stony coral	PRJEB52368	SAMEA6022398	ERR10921493	ERZ28656789
TARA_SAMEA6022438_METAG	[POC] Pocillopora (NCBI:txid46730)	Yes	Yes	-20.7798	150.886	Coral	stony coral	PRJEB52368	SAMEA6022438	ERR10921494	ERZ28656878
TARA_SAMEA6022773_METAG	[POC] Pocillopora (NCBI:txid46730)	Yes	Yes	-20.6939	150.871	Coral	stony coral	PRJEB52368	SAMEA6022773	ERR10921689	ERZ28657001
TARA_SAMEA6022819_METAG	[POC] Pocillopora (NCBI:txid46730)	Yes	Yes	-20.6939	150.871	Coral	stony coral	PRJEB52368	SAMEA6022819	ERR10921690	ERZ28656801
TARA_SAMEA6022859_METAG	[POC] Pocillopora (NCBI:txid46730)	Yes	Yes	-20.6939	150.871	Coral	stony coral	PRJEB52368	SAMEA6022859	ERR10921691	ERZ28656774
TARA_SAMEA6023230_METAG	[POC] Pocillopora (NCBI:txid46730)	Yes	Yes	-19.3124	158.952	Coral	stony coral	PRJEB52368	SAMEA6023230	ERR10921698	ERZ28656111
TARA_SAMEA6023275_METAG	[POC] Pocillopora (NCBI:txid46730)	Yes	Yes	-19.3124	158.952	Coral	stony coral	PRJEB52368	SAMEA6023275	ERR10921699	ERZ28656184
TARA_SAMEA6023311_METAG	[POC] Pocillopora (NCBI:txid46730)	Yes	Yes	-19.3124	158.952	Coral	stony coral	PRJEB52368	SAMEA6023311	ERR10921700	ERZ28656779
TARA_SAMEA6023685_METAG	[POC] Pocillopora (NCBI:txid46730)	Yes	Yes	-19.5116	158.246	Coral	stony coral	PRJEB52368	SAMEA6023685	ERR10921707	ERZ28656448
TARA_SAMEA6023737_METAG	[POC] Pocillopora (NCBI:txid46730)	Yes	Yes	-19.5116	158.246	Coral	stony coral	PRJEB52368	SAMEA6023737	ERR10921708	ERZ28656583
TARA_SAMEA6023773_METAG	[POC] Pocillopora (NCBI:txid46730)	Yes	Yes	-19.5116	158.246	Coral	stony coral	PRJEB52368	SAMEA6023773	ERR10921709	ERZ28656351
TARA_SAMEA6024364_METAG	[POC] Pocillopora (NCBI:txid46730)	Yes	Yes	-19.8681	158.302	Coral	stony coral	PRJEB52368	SAMEA6024364	ERR10921716	ERZ28655755
TARA_SAMEA6024419_METAG	[POC] Pocillopora (NCBI:txid46730)	Yes	Yes	-19.8681	158.302	Coral	stony coral	PRJEB52368	SAMEA6024419	ERR10921717	ERZ28656428
TARA_SAMEA6024455_METAG	[POC] Pocillopora (NCBI:txid46730)	Yes	Yes	-19.8681	158.302	Coral	stony coral	PRJEB52368	SAMEA6024455	ERR10921718	ERZ28656802
TARA_SAMEA6025041_METAG	[POC] Pocillopora (NCBI:txid46730)	Yes	Yes	-22.5216	166.56	Coral	stony coral	PRJEB52368	SAMEA6025041	ERR10921725	ERZ28656230
TARA_SAMEA6025093_METAG	[POC] Pocillopora (NCBI:txid46730)	Yes	Yes	-22.5216	166.56	Coral	stony coral	PRJEB52368	SAMEA6025093	ERR10921726	ERZ28656339
TARA_SAMEA6025135_METAG	[POC] Pocillopora (NCBI:txid46730)	Yes	Yes	-22.5216	166.56	Coral	stony coral	PRJEB52368	SAMEA6025135	ERR10921727	ERZ28656267
TARA_SAMEA6025553_METAG	[POC] Pocillopora (NCBI:txid46730)	Yes	Yes	-22.5456	166.443	Coral	stony coral	PRJEB52368	SAMEA6025553	ERR10921734	ERZ28656352
TARA_SAMEA6025609_METAG	[POC] Pocillopora (NCBI:txid46730)	Yes	Yes	-22.5456	166.443	Coral	stony coral	PRJEB52368	SAMEA6025609	ERR10921735	ERZ28656081
TARA_SAMEA6025649_METAG	[POC] Pocillopora (NCBI:txid46730)	Yes	Yes	-22.5456	166.443	Coral	stony coral	PRJEB52368	SAMEA6025649	ERR10921736	ERZ28656531
TARA_SAMEA6026311_METAG	[POC] Pocillopora (NCBI:txid46730)	Yes	Yes	-22.5649	166.475	Coral	stony coral	PRJEB52368	SAMEA6026311	ERR10921743	ERZ28656980
TARA_SAMEA6026365_METAG	[POC] Pocillopora (NCBI:txid46730)	Yes	Yes	-22.5649	166.475	Coral	stony coral	PRJEB52368	SAMEA6026365	ERR10921744	ERZ28656899
TARA_SAMEA6026405_METAG	[POC] Pocillopora (NCBI:txid46730)	Yes	Yes	-22.5649	166.475	Coral	stony coral	PRJEB52368	SAMEA6026405	ERR10921745	ERZ28656369
TARA_SAMEA6027207_METAG	[POC] Pocillopora (NCBI:txid46730)	Yes	Yes	-9.43313	159.538	Coral	stony coral	PRJEB52368	SAMEA6027207	ERR10921759	ERZ28656912
TARA_SAMEA6027253_METAG	[POC] Pocillopora (NCBI:txid46730)	Yes	Yes	-9.43313	159.538	Coral	stony coral	PRJEB52368	SAMEA6027253	ERR10921760	ERZ28657102
TARA_SAMEA6027286_METAG	[POC] Pocillopora (NCBI:txid46730)	Yes	Yes	-9.43313	159.538	Coral	stony coral	PRJEB52368	SAMEA6027286	ERR10921761	ERZ28657022
TARA_SAMEA6027633_METAG	[POC] Pocillopora (NCBI:txid46730)	Yes	Yes	-8.60285	158.196	Coral	stony coral	PRJEB52368	SAMEA6027633	ERR10921762	ERZ28656959
TARA_SAMEA6027678_METAG	[POC] Pocillopora (NCBI:txid46730)	Yes	Yes	-8.60285	158.196	Coral	stony coral	PRJEB52368	SAMEA6027678	ERR10921763	ERZ28655994
TARA_SAMEA6027715_METAG	[POC] Pocillopora (NCBI:txid46730)	Yes	Yes	-8.60285	158.196	Coral	stony coral	PRJEB52368	SAMEA6027715	ERR10921764	ERZ28656982
TARA_SAMEA6028734_METAG	[POC] Pocillopora (NCBI:txid46730)	Yes	Yes	-8.02867	156.746	Coral	stony coral	PRJEB52368	SAMEA6028734	ERR10921622	ERZ28656279
TARA_SAMEA6028779_METAG	[POC] Pocillopora (NCBI:txid46730)	Yes	Yes	-8.02867	156.746	Coral	stony coral	PRJEB52368	SAMEA6028779	ERR10921624	ERZ28656136
TARA_SAMEA6029170_METAG	[POC] Pocillopora (NCBI:txid46730)	Yes	Yes	-9.72297	150.801	Coral	stony coral	PRJEB52368	SAMEA6029170	ERR10921631	ERZ28656907
TARA_SAMEA6029215_METAG	[POC] Pocillopora (NCBI:txid46730)	Yes	Yes	-9.72297	150.801	Coral	stony coral	PRJEB52368	SAMEA6029215	ERR10921632	ERZ28656915
TARA_SAMEA6029251_METAG	[POC] Pocillopora (NCBI:txid46730)	Yes	Yes	-9.72297	150.801	Coral	stony coral	PRJEB52368	SAMEA6029251	ERR10921633	ERZ28656796
TARA_SAMEA6029553_METAG	[POC] Pocillopora (NCBI:txid46730)	Yes	Yes	-9.34335	152.028	Coral	stony coral	PRJEB52368	SAMEA6029553	ERR10921640	ERZ28656989
TARA_SAMEA6029598_METAG	[POC] Pocillopora (NCBI:txid46730)	Yes	Yes	-9.34335	152.028	Coral	stony coral	PRJEB52368	SAMEA6029598	ERR10921641	ERZ28656833
TARA_SAMEA6029633_METAG	[POC] Pocillopora (NCBI:txid46730)	Yes	Yes	-9.34335	152.028	Coral	stony coral	PRJEB52368	SAMEA6029633	ERR10921642	ERZ28656806
TARA_SAMEA6030271_METAG	[POC] Pocillopora (NCBI:txid46730)	Yes	Yes	-9.2333	153.105	Coral	stony coral	PRJEB52368	SAMEA6030271	ERR10921650	ERZ28655801
TARA_SAMEA6030316_METAG	[POC] Pocillopora (NCBI:txid46730)	Yes	Yes	-9.2333	153.105	Coral	stony coral	PRJEB52368	SAMEA6030316	ERR10921651	ERZ28656781
TARA_SAMEA6030352_METAG	[POC] Pocillopora (NCBI:txid46730)	Yes	Yes	-9.2333	153.105	Coral	stony coral	PRJEB52368	SAMEA6030352	ERR10921652	ERZ28656743
TARA_SAMEA6030864_METAG	[POC] Pocillopora (NCBI:txid46730)	Yes	Yes	-4.884	151.047	Coral	stony coral	PRJEB52368	SAMEA6030864	ERR10921656	ERZ28656655
TARA_SAMEA6030909_METAG	[POC] Pocillopora (NCBI:txid46730)	Yes	Yes	-4.884	151.047	Coral	stony coral	PRJEB52368	SAMEA6030909	ERR10921657	ERZ28656813
TARA_SAMEA6030943_METAG	[POC] Pocillopora (NCBI:txid46730)	Yes	Yes	-4.884	151.047	Coral	stony coral	PRJEB52368	SAMEA6030943	ERR10921658	ERZ28656454
TARA_SAMEA6031554_METAG	[POC] Pocillopora (NCBI:txid46730)	Yes	Yes	-5.0915	150.198	Coral	stony coral	PRJEB52368	SAMEA6031554	ERR10921668	ERZ28656752
TARA_SAMEA6031599_METAG	[POC] Pocillopora (NCBI:txid46730)	Yes	Yes	-5.0915	150.198	Coral	stony coral	PRJEB52368	SAMEA6031599	ERR10921669	ERZ28656052
TARA_SAMEA6031635_METAG	[POC] Pocillopora (NCBI:txid46730)	Yes	Yes	-5.0915	150.198	Coral	stony coral	PRJEB52368	SAMEA6031635	ERR10921670	ERZ28655383
TARA_SAMEA6032901_METAG	[POC] Pocillopora (NCBI:txid46730)	Yes	Yes	-5.20833	150.379	Coral	stony coral	PRJEB52368	SAMEA6032901	ERR10921677	ERZ28656850
TARA_SAMEA6032946_METAG	[POC] Pocillopora (NCBI:txid46730)	Yes	Yes	-5.20833	150.379	Coral	stony coral	PRJEB52368	SAMEA6032946	ERR10921678	ERZ28656949
TARA_SAMEA6032982_METAG	[POC] Pocillopora (NCBI:txid46730)	Yes	Yes	-5.20833	150.379	Coral	stony coral	PRJEB52368	SAMEA6032982	ERR10921679	ERZ28656705
TARA_SAMEA6033782_METAG	[POC] Pocillopora (NCBI:txid46730)	Yes	Yes	2.95937	131.796	Coral	stony coral	PRJEB52368	SAMEA6033782	ERR10921270	ERZ28656993
TARA_SAMEA6033834_METAG	[POC] Pocillopora (NCBI:txid46730)	Yes	Yes	2.95937	131.796	Coral	stony coral	PRJEB52368	SAMEA6033834	ERR10921271	ERZ28656921
TARA_SAMEA6033883_METAG	[POC] Pocillopora (NCBI:txid46730)	Yes	Yes	2.95937	131.796	Coral	stony coral	PRJEB52368	SAMEA6033883	ERR10921272	ERZ28656867
TARA_SAMEA6034603_METAG	[POC] Pocillopora (NCBI:txid46730)	Yes	Yes	2.99848	131.125	Coral	stony coral	PRJEB52368	SAMEA6034603	ERR10921282	ERZ28656719
TARA_SAMEA6034654_METAG	[POC] Pocillopora (NCBI:txid46730)	Yes	Yes	2.99848	131.125	Coral	stony coral	PRJEB52368	SAMEA6034654	ERR10921283	ERZ28655774
TARA_SAMEA6034700_METAG	[POC] Pocillopora (NCBI:txid46730)	Yes	Yes	2.99848	131.125	Coral	stony coral	PRJEB52368	SAMEA6034700	ERR10921284	ERZ28656804
TARA_SAMEA6035110_METAG	[POC] Pocillopora (NCBI:txid46730)	Yes	Yes	4.3012	132.313	Coral	stony coral	PRJEB52368	SAMEA6035110	ERR10921288	ERZ28656202
TARA_SAMEA6035151_METAG	[POC] Pocillopora (NCBI:txid46730)	Yes	Yes	4.3012	132.313	Coral	stony coral	PRJEB52368	SAMEA6035151	ERR10921289	ERZ28656684
TARA_SAMEA6035197_METAG	[POC] Pocillopora (NCBI:txid46730)	Yes	Yes	4.3012	132.313	Coral	stony coral	PRJEB52368	SAMEA6035197	ERR10921290	ERZ28656722
TARA_SAMEA6035576_METAG	[POC] Pocillopora (NCBI:txid46730)	Yes	Yes	4.65312	131.955	Coral	stony coral	PRJEB52368	SAMEA6035576	ERR10921303	ERZ28656919
TARA_SAMEA6035634_METAG	[POC] Pocillopora (NCBI:txid46730)	Yes	Yes	4.65312	131.955	Coral	stony coral	PRJEB52368	SAMEA6035634	ERR10921305	ERZ28655896
TARA_SAMEA6035675_METAG	[POC] Pocillopora (NCBI:txid46730)	Yes	Yes	4.65312	131.955	Coral	stony coral	PRJEB52368	SAMEA6035675	ERR10921304	ERZ28656849
TARA_SAMEA6036080_METAG	[POC] Pocillopora (NCBI:txid46730)	Yes	Yes	5.32007	132.22	Coral	stony coral	PRJEB52368	SAMEA6036080	ERR10921312	ERZ28656544
TARA_SAMEA6036128_METAG	[POC] Pocillopora (NCBI:txid46730)	Yes	Yes	5.32007	132.22	Coral	stony coral	PRJEB52368	SAMEA6036128	ERR10921313	ERZ28656657
TARA_SAMEA6036175_METAG	[POC] Pocillopora (NCBI:txid46730)	Yes	Yes	5.32007	132.22	Coral	stony coral	PRJEB52368	SAMEA6036175	ERR10921314	ERZ28655196
TARA_SAMEA6036671_METAG	[POC] Pocillopora (NCBI:txid46730)	Yes	Yes	7.77886	134.58	Coral	stony coral	PRJEB52368	SAMEA6036671	ERR10921315	ERZ28656744
TARA_SAMEA6036719_METAG	[POC] Pocillopora (NCBI:txid46730)	Yes	Yes	7.77886	134.58	Coral	stony coral	PRJEB52368	SAMEA6036719	ERR10921316	ERZ28656700
TARA_SAMEA6036763_METAG	[POC] Pocillopora (NCBI:txid46730)	Yes	Yes	7.77886	134.58	Coral	stony coral	PRJEB52368	SAMEA6036763	ERR10921317	ERZ28655977
TARA_SAMEA6037450_METAG	[POC] Pocillopora (NCBI:txid46730)	Yes	Yes	7.78358	134.558	Coral	stony coral	PRJEB52368	SAMEA6037450	ERR10921330	ERZ28656465
TARA_SAMEA6037502_METAG	[POC] Pocillopora (NCBI:txid46730)	Yes	Yes	7.78358	134.558	Coral	stony coral	PRJEB52368	SAMEA6037502	ERR10921331	ERZ28655835
TARA_SAMEA6037551_METAG	[POC] Pocillopora (NCBI:txid46730)	Yes	Yes	7.78358	134.558	Coral	stony coral	PRJEB52368	SAMEA6037551	ERR10921332	ERZ28655248
TARA_SAMEA6037975_METAG	[POC] Pocillopora (NCBI:txid46730)	Yes	Yes	7.70917	134.565	Coral	stony coral	PRJEB52368	SAMEA6037975	ERR10921334	ERZ28656766
TARA_SAMEA6038026_METAG	[POC] Pocillopora (NCBI:txid46730)	Yes	Yes	7.70917	134.565	Coral	stony coral	PRJEB52368	SAMEA6038026	ERR10921335	ERZ28656331
TARA_SAMEA6038078_METAG	[POC] Pocillopora (NCBI:txid46730)	Yes	Yes	7.70917	134.565	Coral	stony coral	PRJEB52368	SAMEA6038078	ERR10921336	ERZ28655950
TARA_SAMEA6040123_METAG	[POC] Pocillopora (NCBI:txid46730)	Yes	Yes	21.9332	120.81	Coral	stony coral	PRJEB52368	SAMEA6040123	ERR10921507	ERZ28656756
TARA_SAMEA6040191_METAG	[POC] Pocillopora (NCBI:txid46730)	Yes	Yes	21.9332	120.81	Coral	stony coral	PRJEB52368	SAMEA6040191	ERR10921508	ERZ28656417
TARA_SAMEA6040227_METAG	[POC] Pocillopora (NCBI:txid46730)	Yes	Yes	21.9332	120.81	Coral	stony coral	PRJEB52368	SAMEA6040227	ERR10921509	ERZ28656763
TARA_SAMEA6040543_METAG	[POC] Pocillopora (NCBI:txid46730)	Yes	Yes	22.0084	121.569	Coral	stony coral	PRJEB52368	SAMEA6040543	ERR10921516	ERZ28656014
TARA_SAMEA6040588_METAG	[POC] Pocillopora (NCBI:txid46730)	Yes	Yes	22.0084	121.569	Coral	stony coral	PRJEB52368	SAMEA6040588	ERR10921517	ERZ28656128
TARA_SAMEA6040624_METAG	[POC] Pocillopora (NCBI:txid46730)	Yes	Yes	22.0084	121.569	Coral	stony coral	PRJEB52368	SAMEA6040624	ERR10921518	ERZ28655468
TARA_SAMEA6041009_METAG	[POC] Pocillopora (NCBI:txid46730)	Yes	Yes	22.6428	121.485	Coral	stony coral	PRJEB52368	SAMEA6041009	ERR10921519	ERZ28656290
TARA_SAMEA6041054_METAG	[POC] Pocillopora (NCBI:txid46730)	Yes	Yes	22.6428	121.485	Coral	stony coral	PRJEB52368	SAMEA6041054	ERR10921520	ERZ28656017
TARA_SAMEA6041090_METAG	[POC] Pocillopora (NCBI:txid46730)	Yes	Yes	22.6428	121.485	Coral	stony coral	PRJEB52368	SAMEA6041090	ERR10921521	ERZ28656112
TARA_SAMEA6050473_METAG	[POC] Pocillopora (NCBI:txid46730)	Yes	Yes	21.3516	-158.131	Coral	stony coral	PRJEB52368	SAMEA6050473	ERR10921531	ERZ28656886
TARA_SAMEA6050520_METAG	[POC] Pocillopora (NCBI:txid46730)	Yes	Yes	21.3516	-158.131	Coral	stony coral	PRJEB52368	SAMEA6050520	ERR10921532	ERZ28656529
TARA_SAMEA6050557_METAG	[POC] Pocillopora (NCBI:txid46730)	Yes	Yes	21.3516	-158.131	Coral	stony coral	PRJEB52368	SAMEA6050557	ERR10921533	ERZ28656543
TARA_SAMEA6050816_METAG	[POC] Pocillopora (NCBI:txid46730)	Yes	Yes	21.2728	-157.724	Coral	stony coral	PRJEB52368	SAMEA6050816	ERR10921534	ERZ28656976
TARA_SAMEA6050865_METAG	[POC] Pocillopora (NCBI:txid46730)	Yes	Yes	21.2728	-157.724	Coral	stony coral	PRJEB52368	SAMEA6050865	ERR10921535	ERZ28655981
TARA_SAMEA6050910_METAG	[POC] Pocillopora (NCBI:txid46730)	Yes	Yes	21.2728	-157.724	Coral	stony coral	PRJEB52368	SAMEA6050910	ERR10921536	ERZ28656033
TARA_SAMEA6051307_METAG	[POC] Pocillopora (NCBI:txid46730)	Yes	Yes	21.4729	-157.78	Coral	stony coral	PRJEB52368	SAMEA6051307	ERR10921540	ERZ28655942
TARA_SAMEA6051355_METAG	[POC] Pocillopora (NCBI:txid46730)	Yes	Yes	21.4729	-157.78	Coral	stony coral	PRJEB52368	SAMEA6051355	ERR10921541	ERZ28655998
TARA_SAMEA6051398_METAG	[POC] Pocillopora (NCBI:txid46730)	Yes	Yes	21.4729	-157.78	Coral	stony coral	PRJEB52368	SAMEA6051398	ERR10921542	ERZ28656025
TARA_SAMEA6052891_METAG	[POC] Pocillopora (NCBI:txid46730)	Yes	Yes	24.1386	-109.81	Coral	stony coral	PRJEB52368	SAMEA6052891	ERR10921552	ERZ28656173
TARA_SAMEA6052941_METAG	[POC] Pocillopora (NCBI:txid46730)	Yes	Yes	24.1386	-109.81	Coral	stony coral	PRJEB52368	SAMEA6052941	ERR10921553	ERZ28655726
TARA_SAMEA6052988_METAG	[POC] Pocillopora (NCBI:txid46730)	Yes	Yes	24.1386	-109.81	Coral	stony coral	PRJEB52368	SAMEA6052988	ERR10921554	ERZ28655758
TARA_SAMEA6052995_METAG	[POC] Pocillopora (NCBI:txid46730)	Yes	Yes	24.1386	-109.81	Coral	stony coral	PRJEB52368	SAMEA6052995	ERR10921549	ERZ28656103
TARA_SAMEA6053004_METAG	[POC] Pocillopora (NCBI:txid46730)	Yes	Yes	24.1386	-109.81	Coral	stony coral	PRJEB52368	SAMEA6053004	ERR10921550	ERZ28655404
TARA_SAMEA6053043_METAG	[POC] Pocillopora (NCBI:txid46730)	Yes	Yes	24.1386	-109.81	Coral	stony coral	PRJEB52368	SAMEA6053043	ERR10921551	ERZ28656008
TARA_SAMEA6053353_METAG	[POC] Pocillopora (NCBI:txid46730)	Yes	Yes	23.3586	-109.422	Coral	stony coral	PRJEB52368	SAMEA6053353	ERR10921561	ERZ28656429
TARA_SAMEA6053406_METAG	[POC] Pocillopora (NCBI:txid46730)	Yes	Yes	23.3586	-109.422	Coral	stony coral	PRJEB52368	SAMEA6053406	ERR10921562	ERZ28656143
TARA_SAMEA6053457_METAG	[POC] Pocillopora (NCBI:txid46730)	Yes	Yes	23.3586	-109.422	Coral	stony coral	PRJEB52368	SAMEA6053457	ERR10921563	ERZ28656403
TARA_SAMEA6053469_METAG	[POC] Pocillopora (NCBI:txid46730)	Yes	Yes	23.3586	-109.422	Coral	stony coral	PRJEB52368	SAMEA6053469	ERR10921558	ERZ28655394
TARA_SAMEA6053481_METAG	[POC] Pocillopora (NCBI:txid46730)	Yes	Yes	23.3586	-109.422	Coral	stony coral	PRJEB52368	SAMEA6053481	ERR10921559	ERZ28656161
TARA_SAMEA6053520_METAG	[POC] Pocillopora (NCBI:txid46730)	Yes	Yes	23.3586	-109.422	Coral	stony coral	PRJEB52368	SAMEA6053520	ERR10921560	ERZ28655972
TARA_SAMEA6053825_METAG	[POC] Pocillopora (NCBI:txid46730)	Yes	Yes	22.9453	-109.804	Coral	stony coral	PRJEB52368	SAMEA6053825	ERR10921570	ERZ28655849
TARA_SAMEA6053876_METAG	[POC] Pocillopora (NCBI:txid46730)	Yes	Yes	22.9453	-109.804	Coral	stony coral	PRJEB52368	SAMEA6053876	ERR10921571	ERZ28655621
TARA_SAMEA6041218_METAG	[POC] Pocillopora (NCBI:txid46730)	Yes	Yes	22.9453	-109.804	Coral	stony coral	PRJEB52368	SAMEA6041218	ERR10921572	ERZ28656217
TARA_SAMEA6041227_METAG	[POC] Pocillopora (NCBI:txid46730)	Yes	Yes	22.9453	-109.804	Coral	stony coral	PRJEB52368	SAMEA6041227	ERR10921567	ERZ28656253
TARA_SAMEA6041236_METAG	[POC] Pocillopora (NCBI:txid46730)	Yes	Yes	22.9453	-109.804	Coral	stony coral	PRJEB52368	SAMEA6041236	ERR10921568	ERZ28655861
TARA_SAMEA6041277_METAG	[POC] Pocillopora (NCBI:txid46730)	Yes	Yes	22.9453	-109.804	Coral	stony coral	PRJEB52368	SAMEA6041277	ERR10921569	ERZ28655800
TARA_SAMEA6041838_METAG	[POC] Pocillopora (NCBI:txid46730)	Yes	Yes	10.3137	-109.206	Coral	stony coral	PRJEB52368	SAMEA6041838	ERR10921576	ERZ28655832
TARA_SAMEA6041887_METAG	[POC] Pocillopora (NCBI:txid46730)	Yes	Yes	10.3137	-109.206	Coral	stony coral	PRJEB52368	SAMEA6041887	ERR10921577	ERZ28655028
TARA_SAMEA6041940_METAG	[POC] Pocillopora (NCBI:txid46730)	Yes	Yes	10.3137	-109.206	Coral	stony coral	PRJEB52368	SAMEA6041940	ERR10921578	ERZ28655673
TARA_SAMEA6042267_METAG	[POC] Pocillopora (NCBI:txid46730)	Yes	Yes	10.3019	-109.234	Coral	stony coral	PRJEB52368	SAMEA6042267	ERR10921582	ERZ28656158
TARA_SAMEA6042314_METAG	[POC] Pocillopora (NCBI:txid46730)	Yes	Yes	10.3019	-109.234	Coral	stony coral	PRJEB52368	SAMEA6042314	ERR10921583	ERZ28656006
TARA_SAMEA6042362_METAG	[POC] Pocillopora (NCBI:txid46730)	Yes	Yes	10.3019	-109.234	Coral	stony coral	PRJEB52368	SAMEA6042362	ERR10921584	ERZ28656405
TARA_SAMEA6042632_METAG	[POC] Pocillopora (NCBI:txid46730)	Yes	Yes	10.29	-109.203	Coral	stony coral	PRJEB52368	SAMEA6042632	ERR10921588	ERZ28656768
TARA_SAMEA6042719_METAG	[POC] Pocillopora (NCBI:txid46730)	Yes	Yes	10.29	-109.203	Coral	stony coral	PRJEB52368	SAMEA6042719	ERR10921589	ERZ28655159
TARA_SAMEA6042803_METAG	[POC] Pocillopora (NCBI:txid46730)	Yes	Yes	10.29	-109.203	Coral	stony coral	PRJEB52368	SAMEA6042803	ERR10921590	ERZ28655131
TARA_SAMEA6043623_METAG	[POC] Pocillopora (NCBI:txid46730)	Yes	Yes	7.95797	-82.0428	Coral	stony coral	PRJEB52368	SAMEA6043623	ERR10921597	ERZ28655850
TARA_SAMEA6043667_METAG	[POC] Pocillopora (NCBI:txid46730)	Yes	Yes	7.95797	-82.0428	Coral	stony coral	PRJEB52368	SAMEA6043667	ERR10921598	ERZ28656438
TARA_SAMEA6043695_METAG	[POC] Pocillopora (NCBI:txid46730)	Yes	Yes	7.95797	-82.0428	Coral	stony coral	PRJEB52368	SAMEA6043695	ERR10921599	ERZ28656121
TARA_SAMEA6054031_METAG	[POC] Pocillopora (NCBI:txid46730)	Yes	Yes	7.87303	-81.7942	Coral	stony coral	PRJEB52368	SAMEA6054031	ERR10921600	ERZ28656266
TARA_SAMEA6054077_METAG	[POC] Pocillopora (NCBI:txid46730)	Yes	Yes	7.87303	-81.7942	Coral	stony coral	PRJEB52368	SAMEA6054077	ERR10921601	ERZ28656772
TARA_SAMEA6054120_METAG	[POC] Pocillopora (NCBI:txid46730)	Yes	Yes	7.87303	-81.7942	Coral	stony coral	PRJEB52368	SAMEA6054120	ERR10921602	ERZ28656104
TARA_SAMEA6054484_METAG	[POC] Pocillopora (NCBI:txid46730)	Yes	Yes	7.65115	-81.6976	Coral	stony coral	PRJEB52368	SAMEA6054484	ERR10921609	ERZ28655304
TARA_SAMEA6054536_METAG	[POC] Pocillopora (NCBI:txid46730)	Yes	Yes	7.65115	-81.6976	Coral	stony coral	PRJEB52368	SAMEA6054536	ERR10921610	ERZ28656261
TARA_SAMEA6054583_METAG	[POC] Pocillopora (NCBI:txid46730)	Yes	Yes	7.65115	-81.6976	Coral	stony coral	PRJEB52368	SAMEA6054583	ERR10921611	ERZ28656137
TARA_SAMEA6054858_METAG	[POC] Pocillopora (NCBI:txid46730)	Yes	Yes	7.20982	-81.797	Coral	stony coral	PRJEB52368	SAMEA6054858	ERR10921680	ERZ28655289
TARA_SAMEA6054904_METAG	[POC] Pocillopora (NCBI:txid46730)	Yes	Yes	7.20982	-81.797	Coral	stony coral	PRJEB52368	SAMEA6054904	ERR10921681	ERZ28655219
TARA_SAMEA6054950_METAG	[POC] Pocillopora (NCBI:txid46730)	Yes	Yes	7.20982	-81.797	Coral	stony coral	PRJEB52368	SAMEA6054950	ERR10921682	ERZ28656578
TARA_SAMEA5997817_METAG	[POR] Porites (NCBI:txid46719)	Yes	Yes	8.5795	-79.0206	Coral	stony coral	PRJEB52368	SAMEA5997817	ERR9606688	ERZ28655608
TARA_SAMEA5997836_METAG	[POR] Porites (NCBI:txid46719)	Yes	Yes	8.5795	-79.0206	Coral	stony coral	PRJEB52368	SAMEA5997836	ERR9606689	ERZ28655731
TARA_SAMEA5997904_METAG	[POR] Porites (NCBI:txid46719)	Yes	Yes	8.5795	-79.0206	Coral	stony coral	PRJEB52368	SAMEA5997904	ERR9606690	ERZ28654922
TARA_SAMEA5998130_METAG	[POR] Porites (NCBI:txid46719)	Yes	Yes	8.59788	-79.025	Coral	stony coral	PRJEB52368	SAMEA5998130	ERR9606694	ERZ28655073
TARA_SAMEA5998145_METAG	[POR] Porites (NCBI:txid46719)	Yes	Yes	8.59788	-79.025	Coral	stony coral	PRJEB52368	SAMEA5998145	ERR9606695	ERZ28655477
TARA_SAMEA5998214_METAG	[POR] Porites (NCBI:txid46719)	Yes	Yes	8.59788	-79.025	Coral	stony coral	PRJEB52368	SAMEA5998214	ERR9606696	ERZ28655409
TARA_SAMEA5998542_METAG	[POR] Porites (NCBI:txid46719)	Yes	Yes	7.8732	-81.7942	Coral	stony coral	PRJEB52368	SAMEA5998542	ERR9606657	ERZ28655384
TARA_SAMEA5998558_METAG	[POR] Porites (NCBI:txid46719)	Yes	Yes	7.8732	-81.7942	Coral	stony coral	PRJEB52368	SAMEA5998558	ERR9606677	ERZ28655530
TARA_SAMEA5998621_METAG	[POR] Porites (NCBI:txid46719)	Yes	Yes	7.8732	-81.7942	Coral	stony coral	PRJEB52368	SAMEA5998621	ERR9606661	ERZ28655110
TARA_SAMEA5999189_METAG	[POR] Porites (NCBI:txid46719)	Yes	Yes	7.6513	-81.697	Coral	stony coral	PRJEB52368	SAMEA5999189	ERR9606663	ERZ28655301
TARA_SAMEA5999202_METAG	[POR] Porites (NCBI:txid46719)	Yes	Yes	7.6513	-81.697	Coral	stony coral	PRJEB52368	SAMEA5999202	ERR9606683	ERZ28655342
TARA_SAMEA5999252_METAG	[POR] Porites (NCBI:txid46719)	Yes	Yes	7.6513	-81.697	Coral	stony coral	PRJEB52368	SAMEA5999252	ERR9606664	ERZ28655341
TARA_SAMEA5999626_METAG	[POR] Porites (NCBI:txid46719)	Yes	Yes	7.2092	-81.7962	Coral	stony coral	PRJEB52368	SAMEA5999626	ERR9606668	ERZ28655365
TARA_SAMEA5999638_METAG	[POR] Porites (NCBI:txid46719)	Yes	Yes	7.2092	-81.7962	Coral	stony coral	PRJEB52368	SAMEA5999638	ERR9606669	ERZ28655228
TARA_SAMEA5999679_METAG	[POR] Porites (NCBI:txid46719)	Yes	Yes	7.2092	-81.7962	Coral	stony coral	PRJEB52368	SAMEA5999679	ERR9606670	ERZ28655098
TARA_SAMEA6000065_METAG	[POR] Porites (NCBI:txid46719)	Yes	Yes	8.6501	-79.0339	Coral	stony coral	PRJEB52368	SAMEA6000065	ERR9606702	ERZ28655660
TARA_SAMEA6000081_METAG	[POR] Porites (NCBI:txid46719)	Yes	Yes	8.6501	-79.0339	Coral	stony coral	PRJEB52368	SAMEA6000081	ERR9606703	ERZ28655461
TARA_SAMEA6000172_METAG	[POR] Porites (NCBI:txid46719)	Yes	Yes	8.6501	-79.0339	Coral	stony coral	PRJEB52368	SAMEA6000172	ERR9606692	ERZ28655386
TARA_SAMEA6000308_METAG	[POR] Porites (NCBI:txid46719)	Yes	Yes	3.9873	-81.5915	Coral	stony coral	PRJEB52368	SAMEA6000308	ERR9606671	ERZ28655609
TARA_SAMEA6000348_METAG	[POR] Porites (NCBI:txid46719)	Yes	Yes	3.9873	-81.5915	Coral	stony coral	PRJEB52368	SAMEA6000348	ERR9606672	ERZ28655662
TARA_SAMEA6000380_METAG	[POR] Porites (NCBI:txid46719)	Yes	Yes	3.9873	-81.5915	Coral	stony coral	PRJEB52368	SAMEA6000380	ERR9606673	ERZ28655588
TARA_SAMEA6000449_METAG	[POR] Porites (NCBI:txid46719)	Yes	Yes	3.9873	-81.5915	Coral	stony coral	PRJEB52368	SAMEA6000449	ERR9606675	ERZ28655672
TARA_SAMEA6000455_METAG	[POR] Porites (NCBI:txid46719)	Yes	Yes	3.9873	-81.5915	Coral	stony coral	PRJEB52368	SAMEA6000455	ERR9606676	ERZ28655679
TARA_SAMEA6000461_METAG	[POR] Porites (NCBI:txid46719)	Yes	Yes	3.9873	-81.5915	Coral	stony coral	PRJEB52368	SAMEA6000461	ERR9606589	ERZ28655531
TARA_SAMEA6000467_METAG	[POR] Porites (NCBI:txid46719)	Yes	Yes	3.9873	-81.5915	Coral	stony coral	PRJEB52368	SAMEA6000467	ERR9606590	ERZ28655671
TARA_SAMEA6000473_METAG	[POR] Porites (NCBI:txid46719)	Yes	Yes	3.9873	-81.5915	Coral	stony coral	PRJEB52368	SAMEA6000473	ERR9606591	ERZ28655676
TARA_SAMEA6000479_METAG	[POR] Porites (NCBI:txid46719)	Yes	Yes	3.9873	-81.5915	Coral	stony coral	PRJEB52368	SAMEA6000479	ERR9606592	ERZ28655605
TARA_SAMEA6000485_METAG	[POR] Porites (NCBI:txid46719)	Yes	Yes	3.9873	-81.5915	Coral	stony coral	PRJEB52368	SAMEA6000485	ERR9606593	ERZ28655649
TARA_SAMEA6000491_METAG	[POR] Porites (NCBI:txid46719)	Yes	Yes	3.9873	-81.5915	Coral	stony coral	PRJEB52368	SAMEA6000491	ERR9606594	ERZ28655657
TARA_SAMEA6000497_METAG	[POR] Porites (NCBI:txid46719)	Yes	Yes	3.9873	-81.5915	Coral	stony coral	PRJEB52368	SAMEA6000497	ERR9606595	ERZ28655324
TARA_SAMEA6000503_METAG	[POR] Porites (NCBI:txid46719)	Yes	Yes	3.9873	-81.5915	Coral	stony coral	PRJEB52368	SAMEA6000503	ERR9606596	ERZ28655678
TARA_SAMEA6000511_METAG	[POR] Porites (NCBI:txid46719)	Yes	Yes	3.9857	-81.5999	Coral	stony coral	PRJEB52368	SAMEA6000511	ERR9606585	ERZ28654948
TARA_SAMEA6000551_METAG	[POR] Porites (NCBI:txid46719)	Yes	Yes	3.9857	-81.5999	Coral	stony coral	PRJEB52368	SAMEA6000551	ERR9606586	ERZ28655183
TARA_SAMEA6000583_METAG	[POR] Porites (NCBI:txid46719)	Yes	Yes	3.9857	-81.5999	Coral	stony coral	PRJEB52368	SAMEA6000583	ERR9606587	ERZ28655294
TARA_SAMEA6001242_METAG	[POR] Porites (NCBI:txid46719)	Yes	Yes	-27.0688	-109.323	Coral	stony coral	PRJEB52368	SAMEA6001242	ERR9606628	ERZ28655204
TARA_SAMEA6001249_METAG	[POR] Porites (NCBI:txid46719)	Yes	Yes	-27.0688	-109.323	Coral	stony coral	PRJEB52368	SAMEA6001249	ERR9606629	ERZ28655292
TARA_SAMEA6001277_METAG	[POR] Porites (NCBI:txid46719)	Yes	Yes	-27.0688	-109.323	Coral	stony coral	PRJEB52368	SAMEA6001277	ERR9606630	ERZ28655303
TARA_SAMEA6001465_METAG	[POR] Porites (NCBI:txid46719)	Yes	Yes	-27.0674	-109.335	Coral	stony coral	PRJEB52368	SAMEA6001465	ERR9606634	ERZ28655334
TARA_SAMEA6001472_METAG	[POR] Porites (NCBI:txid46719)	Yes	Yes	-27.0674	-109.335	Coral	stony coral	PRJEB52368	SAMEA6001472	ERR9606635	ERZ28655199
TARA_SAMEA6001502_METAG	[POR] Porites (NCBI:txid46719)	Yes	Yes	-27.0674	-109.335	Coral	stony coral	PRJEB52368	SAMEA6001502	ERR9606636	ERZ28655445
TARA_SAMEA6001697_METAG	[POR] Porites (NCBI:txid46719)	Yes	Yes	-27.1326	-109.434	Coral	stony coral	PRJEB52368	SAMEA6001697	ERR9606639	ERZ28655093
TARA_SAMEA6001706_METAG	[POR] Porites (NCBI:txid46719)	Yes	Yes	-27.1326	-109.434	Coral	stony coral	PRJEB52368	SAMEA6001706	ERR9606640	ERZ28655210
TARA_SAMEA6001742_METAG	[POR] Porites (NCBI:txid46719)	Yes	Yes	-27.1326	-109.434	Coral	stony coral	PRJEB52368	SAMEA6001742	ERR9606641	ERZ28655019
TARA_SAMEA6044019_METAG	[POR] Porites (NCBI:txid46719)	Yes	Yes	-27.1486	-109.444	Coral	stony coral	PRJEB52368	SAMEA6044019	ERR9606645	ERZ28655272
TARA_SAMEA6044027_METAG	[POR] Porites (NCBI:txid46719)	Yes	Yes	-27.1486	-109.444	Coral	stony coral	PRJEB52368	SAMEA6044027	ERR9606646	ERZ28655511
TARA_SAMEA6044059_METAG	[POR] Porites (NCBI:txid46719)	Yes	Yes	-27.1486	-109.444	Coral	stony coral	PRJEB52368	SAMEA6044059	ERR9606647	ERZ28655313
TARA_SAMEA6044416_METAG	[POR] Porites (NCBI:txid46719)	Yes	Yes	-24.6971	-124.802	Coral	stony coral	PRJEB52368	SAMEA6044416	ERR9606598	ERZ28655435
TARA_SAMEA6044425_METAG	[POR] Porites (NCBI:txid46719)	Yes	Yes	-24.6971	-124.802	Coral	stony coral	PRJEB52368	SAMEA6044425	ERR9606599	ERZ28655454
TARA_SAMEA6044461_METAG	[POR] Porites (NCBI:txid46719)	Yes	Yes	-24.6971	-124.802	Coral	stony coral	PRJEB52368	SAMEA6044461	ERR9606578	ERZ28655595
TARA_SAMEA6044759_METAG	[POR] Porites (NCBI:txid46719)	Yes	Yes	-24.6971	-124.795	Coral	stony coral	PRJEB52368	SAMEA6044759	ERR9606603	ERZ28655457
TARA_SAMEA6044768_METAG	[POR] Porites (NCBI:txid46719)	Yes	Yes	-24.6971	-124.795	Coral	stony coral	PRJEB52368	SAMEA6044768	ERR9606604	ERZ28655381
TARA_SAMEA6044804_METAG	[POR] Porites (NCBI:txid46719)	Yes	Yes	-24.6971	-124.795	Coral	stony coral	PRJEB52368	SAMEA6044804	ERR9606605	ERZ28655336
TARA_SAMEA6045073_METAG	[POR] Porites (NCBI:txid46719)	Yes	Yes	-24.6709	-124.776	Coral	stony coral	PRJEB52368	SAMEA6045073	ERR9606610	ERZ28655434
TARA_SAMEA6045083_METAG	[POR] Porites (NCBI:txid46719)	Yes	Yes	-24.6709	-124.776	Coral	stony coral	PRJEB52368	SAMEA6045083	ERR9606611	ERZ28655619
TARA_SAMEA6045120_METAG	[POR] Porites (NCBI:txid46719)	Yes	Yes	-24.6709	-124.776	Coral	stony coral	PRJEB52368	SAMEA6045120	ERR9606612	ERZ28655564
TARA_SAMEA6045597_METAG	[POR] Porites (NCBI:txid46719)	Yes	Yes	-23.0748	-135.072	Coral	stony coral	PRJEB52368	SAMEA6045597	ERR9606733,ERR9606685	ERZ28654954
TARA_SAMEA6045606_METAG	[POR] Porites (NCBI:txid46719)	Yes	Yes	-23.0748	-135.072	Coral	stony coral	PRJEB52368	SAMEA6045606	ERR9606740	ERZ28655491
TARA_SAMEA6045642_METAG	[POR] Porites (NCBI:txid46719)	Yes	Yes	-23.0748	-135.072	Coral	stony coral	PRJEB52368	SAMEA6045642	ERR9606763	ERZ28655296
TARA_SAMEA6046090_METAG	[POR] Porites (NCBI:txid46719)	Yes	Yes	-23.1651	-134.848	Coral	stony coral	PRJEB52368	SAMEA6046090	ERR9606734	ERZ28655412
TARA_SAMEA6046099_METAG	[POR] Porites (NCBI:txid46719)	Yes	Yes	-23.1651	-134.848	Coral	stony coral	PRJEB52368	SAMEA6046099	ERR9606743	ERZ28655244
TARA_SAMEA6046135_METAG	[POR] Porites (NCBI:txid46719)	Yes	Yes	-23.1651	-134.848	Coral	stony coral	PRJEB52368	SAMEA6046135	ERR9606768	ERZ28655354
TARA_SAMEA6001991_METAG	[POR] Porites (NCBI:txid46719)	Yes	Yes	-23.2374	-134.957	Coral	stony coral	PRJEB52368	SAMEA6001991	ERR9606735	ERZ28655460
TARA_SAMEA6002000_METAG	[POR] Porites (NCBI:txid46719)	Yes	Yes	-23.2374	-134.957	Coral	stony coral	PRJEB52368	SAMEA6002000	ERR9606769	ERZ28655442
TARA_SAMEA6002020_METAG	[POR] Porites (NCBI:txid46719)	Yes	Yes	-23.2374	-134.957	Coral	stony coral	PRJEB52368	SAMEA6002020	ERR9606770	ERZ28655663
TARA_SAMEA6003306_METAG	[POR] Porites (NCBI:txid46719)	Yes	Yes	-17.4826	-149.886	Coral	stony coral	PRJEB52368	SAMEA6003306	ERR9606707	ERZ28655451
TARA_SAMEA6003315_METAG	[POR] Porites (NCBI:txid46719)	Yes	Yes	-17.4826	-149.886	Coral	stony coral	PRJEB52368	SAMEA6003315	ERR9606713	ERZ28655250
TARA_SAMEA6003695_METAG	[POR] Porites (NCBI:txid46719)	Yes	Yes	-17.5184	-149.924	Coral	stony coral	PRJEB52368	SAMEA6003695	ERR9606715	ERZ28655393
TARA_SAMEA6003704_METAG	[POR] Porites (NCBI:txid46719)	Yes	Yes	-17.5184	-149.924	Coral	stony coral	PRJEB52368	SAMEA6003704	ERR9606716	ERZ28655441
TARA_SAMEA6003713_METAG	[POR] Porites (NCBI:txid46719)	Yes	Yes	-17.5184	-149.924	Coral	stony coral	PRJEB52368	SAMEA6003713	ERR9606654	ERZ28655614
TARA_SAMEA6003722_METAG	[POR] Porites (NCBI:txid46719)	Yes	Yes	-17.5184	-149.924	Coral	stony coral	PRJEB52368	SAMEA6003722	ERR9606655	ERZ28654940
TARA_SAMEA6003740_METAG	[POR] Porites (NCBI:txid46719)	Yes	Yes	-17.5184	-149.924	Coral	stony coral	PRJEB52368	SAMEA6003740	ERR9606717	ERZ28655370
TARA_SAMEA6004053_METAG	[POR] Porites (NCBI:txid46719)	Yes	Yes	-17.4826	-149.886	Coral	stony coral	PRJEB52368	SAMEA6004053	ERR9606714	ERZ28655497
TARA_SAMEA6004060_METAG	[POR] Porites (NCBI:txid46719)	Yes	Yes	-17.4826	-149.886	Coral	stony coral	PRJEB52368	SAMEA6004060	ERR9606653	ERZ28655533
TARA_SAMEA6004188_METAG	[POR] Porites (NCBI:txid46719)	Yes	Yes	-17.4897	-149.755	Coral	stony coral	PRJEB52368	SAMEA6004188	ERR9606708	ERZ28655521
TARA_SAMEA6004198_METAG	[POR] Porites (NCBI:txid46719)	Yes	Yes	-17.4897	-149.755	Coral	stony coral	PRJEB52368	SAMEA6004198	ERR9606724	ERZ28655634
TARA_SAMEA6004235_METAG	[POR] Porites (NCBI:txid46719)	Yes	Yes	-17.4897	-149.755	Coral	stony coral	PRJEB52368	SAMEA6004235	ERR9606709	ERZ28655462
TARA_SAMEA6004253_METAG	[POR] Porites (NCBI:txid46719)	Yes	Yes	-17.4897	-149.755	Coral	stony coral	PRJEB52368	SAMEA6004253	ERR9606656	ERZ28655466
TARA_SAMEA6004840_METAG	[POR] Porites (NCBI:txid46719)	Yes	Yes	-18.84	-159.801	Coral	stony coral	PRJEB52368	SAMEA6004840	ERR9606615	ERZ28655518
TARA_SAMEA6004849_METAG	[POR] Porites (NCBI:txid46719)	Yes	Yes	-18.84	-159.801	Coral	stony coral	PRJEB52368	SAMEA6004849	ERR9606616	ERZ28655561
TARA_SAMEA6004885_METAG	[POR] Porites (NCBI:txid46719)	Yes	Yes	-18.84	-159.801	Coral	stony coral	PRJEB52368	SAMEA6004885	ERR9606617	ERZ28655545
TARA_SAMEA6005376_METAG	[POR] Porites (NCBI:txid46719)	Yes	Yes	-18.914	-159.845	Coral	stony coral	PRJEB52368	SAMEA6005376	ERR9606619	ERZ28655597
TARA_SAMEA6005386_METAG	[POR] Porites (NCBI:txid46719)	Yes	Yes	-18.914	-159.845	Coral	stony coral	PRJEB52368	SAMEA6005386	ERR9606620	ERZ28655469
TARA_SAMEA6005423_METAG	[POR] Porites (NCBI:txid46719)	Yes	Yes	-18.914	-159.845	Coral	stony coral	PRJEB52368	SAMEA6005423	ERR9606621	ERZ28655458
TARA_SAMEA6005870_METAG	[POR] Porites (NCBI:txid46719)	Yes	Yes	-18.8678	-159.819	Coral	stony coral	PRJEB52368	SAMEA6005870	ERR9606581	ERZ28655367
TARA_SAMEA6005879_METAG	[POR] Porites (NCBI:txid46719)	Yes	Yes	-18.8678	-159.819	Coral	stony coral	PRJEB52368	SAMEA6005879	ERR9606582	ERZ28655318
TARA_SAMEA6005915_METAG	[POR] Porites (NCBI:txid46719)	Yes	Yes	-18.8678	-159.819	Coral	stony coral	PRJEB52368	SAMEA6005915	ERR9606583	ERZ28655472
TARA_SAMEA6006476_METAG	[POR] Porites (NCBI:txid46719)	Yes	Yes	-19.1134	-169.914	Coral	stony coral	PRJEB52368	SAMEA6006476	ERR9606570	ERZ28655424
TARA_SAMEA6006485_METAG	[POR] Porites (NCBI:txid46719)	Yes	Yes	-19.1134	-169.914	Coral	stony coral	PRJEB52368	SAMEA6006485	ERR9606571	ERZ28655482
TARA_SAMEA6006521_METAG	[POR] Porites (NCBI:txid46719)	Yes	Yes	-19.1134	-169.914	Coral	stony coral	PRJEB52368	SAMEA6006521	ERR9606572	ERZ28655463
TARA_SAMEA6006884_METAG	[POR] Porites (NCBI:txid46719)	Yes	Yes	-18.9854	-169.903	Coral	stony coral	PRJEB52368	SAMEA6006884	ERR9606563	ERZ28655452
TARA_SAMEA6006893_METAG	[POR] Porites (NCBI:txid46719)	Yes	Yes	-18.9854	-169.903	Coral	stony coral	PRJEB52368	SAMEA6006893	ERR9606623	ERZ28655372
TARA_SAMEA6006929_METAG	[POR] Porites (NCBI:txid46719)	Yes	Yes	-18.9854	-169.903	Coral	stony coral	PRJEB52368	SAMEA6006929	ERR9606566	ERZ28655413
TARA_SAMEA6007325_METAG	[POR] Porites (NCBI:txid46719)	Yes	Yes	-19.0418	-169.918	Coral	stony coral	PRJEB52368	SAMEA6007325	ERR9606576	ERZ28655428
TARA_SAMEA6007335_METAG	[POR] Porites (NCBI:txid46719)	Yes	Yes	-19.0418	-169.918	Coral	stony coral	PRJEB52368	SAMEA6007335	ERR9606624	ERZ28655499
TARA_SAMEA6007371_METAG	[POR] Porites (NCBI:txid46719)	Yes	Yes	-19.0418	-169.918	Coral	stony coral	PRJEB52368	SAMEA6007371	ERR9606577	ERZ28655392
TARA_SAMEA6007920_METAG	[POR] Porites (NCBI:txid46719)	Yes	Yes	-14.0178	-171.843	Coral	stony coral	PRJEB52368	SAMEA6007920	ERR9606728	ERZ28655548
TARA_SAMEA6007929_METAG	[POR] Porites (NCBI:txid46719)	Yes	Yes	-14.0178	-171.843	Coral	stony coral	PRJEB52368	SAMEA6007929	ERR9606729	ERZ28655485
TARA_SAMEA6007965_METAG	[POR] Porites (NCBI:txid46719)	Yes	Yes	-14.0178	-171.843	Coral	stony coral	PRJEB52368	SAMEA6007965	ERR9606736	ERZ28655581
TARA_SAMEA6008411_METAG	[POR] Porites (NCBI:txid46719)	Yes	Yes	-14.0616	-171.43	Coral	stony coral	PRJEB52368	SAMEA6008411	ERR9606776	ERZ28655493
TARA_SAMEA6008421_METAG	[POR] Porites (NCBI:txid46719)	Yes	Yes	-14.0616	-171.43	Coral	stony coral	PRJEB52368	SAMEA6008421	ERR9606730	ERZ28655377
TARA_SAMEA6008458_METAG	[POR] Porites (NCBI:txid46719)	Yes	Yes	-14.0616	-171.43	Coral	stony coral	PRJEB52368	SAMEA6008458	ERR9606731	ERZ28655554
TARA_SAMEA6008995_METAG	[POR] Porites (NCBI:txid46719)	Yes	Yes	-13.9135	-171.545	Coral	stony coral	PRJEB52368	SAMEA6008995	ERR9606725	ERZ28655540
TARA_SAMEA6009002_METAG	[POR] Porites (NCBI:txid46719)	Yes	Yes	-13.9135	-171.545	Coral	stony coral	PRJEB52368	SAMEA6009002	ERR9606737	ERZ28655327
TARA_SAMEA6009034_METAG	[POR] Porites (NCBI:txid46719)	Yes	Yes	-13.9135	-171.545	Coral	stony coral	PRJEB52368	SAMEA6009034	ERR9606738	ERZ28655618
TARA_SAMEA6046627_METAG	[POR] Porites (NCBI:txid46719)	Yes	Yes	-14.236	-178.174	Coral	stony coral	PRJEB52368	SAMEA6046627	ERR10921358	ERZ28655568
TARA_SAMEA6046635_METAG	[POR] Porites (NCBI:txid46719)	Yes	Yes	-14.236	-178.174	Coral	stony coral	PRJEB52368	SAMEA6046635	ERR10921359	ERZ28655567
TARA_SAMEA6046667_METAG	[POR] Porites (NCBI:txid46719)	Yes	Yes	-14.236	-178.174	Coral	stony coral	PRJEB52368	SAMEA6046667	ERR10921360	ERZ28655636
TARA_SAMEA6046993_METAG	[POR] Porites (NCBI:txid46719)	Yes	Yes	-14.3487	-178.021	Coral	stony coral	PRJEB52368	SAMEA6046993	ERR10921367	ERZ28655644
TARA_SAMEA6047001_METAG	[POR] Porites (NCBI:txid46719)	Yes	Yes	-14.3487	-178.021	Coral	stony coral	PRJEB52368	SAMEA6047001	ERR10921368	ERZ28655627
TARA_SAMEA6047009_METAG	[POR] Porites (NCBI:txid46719)	Yes	Yes	-14.3487	-178.021	Coral	stony coral	PRJEB52368	SAMEA6047009	ERR10921369	ERZ28655526
TARA_SAMEA6047226_METAG	[POR] Porites (NCBI:txid46719)	Yes	Yes	-14.2915	-178.091	Coral	stony coral	PRJEB52368	SAMEA6047226	ERR10921375	ERZ28655606
TARA_SAMEA6047234_METAG	[POR] Porites (NCBI:txid46719)	Yes	Yes	-14.2915	-178.091	Coral	stony coral	PRJEB52368	SAMEA6047234	ERR10921376	ERZ28655352
TARA_SAMEA6047266_METAG	[POR] Porites (NCBI:txid46719)	Yes	Yes	-14.2915	-178.091	Coral	stony coral	PRJEB52368	SAMEA6047266	ERR10921377	ERZ28655337
TARA_SAMEA6047976_METAG	[POR] Porites (NCBI:txid46719)	Yes	Yes	-8.51643	179.039	Coral	stony coral	PRJEB52368	SAMEA6047976	ERR10921267	ERZ28655268
TARA_SAMEA6047985_METAG	[POR] Porites (NCBI:txid46719)	Yes	Yes	-8.51643	179.039	Coral	stony coral	PRJEB52368	SAMEA6047985	ERR10921268	ERZ28655249
TARA_SAMEA6048022_METAG	[POR] Porites (NCBI:txid46719)	Yes	Yes	-8.51643	179.039	Coral	stony coral	PRJEB52368	SAMEA6048022	ERR10921269	ERZ28655528
TARA_SAMEA6048358_METAG	[POR] Porites (NCBI:txid46719)	Yes	Yes	-8.42678	179.111	Coral	stony coral	PRJEB52368	SAMEA6048358	ERR10921391	ERZ28655058
TARA_SAMEA6048367_METAG	[POR] Porites (NCBI:txid46719)	Yes	Yes	-8.42678	179.111	Coral	stony coral	PRJEB52368	SAMEA6048367	ERR10921392	ERZ28655593
TARA_SAMEA6048403_METAG	[POR] Porites (NCBI:txid46719)	Yes	Yes	-8.42678	179.111	Coral	stony coral	PRJEB52368	SAMEA6048403	ERR10921393	ERZ28655027
TARA_SAMEA6009340_METAG	[POR] Porites (NCBI:txid46719)	Yes	Yes	1.79512	172.915	Coral	stony coral	PRJEB52368	SAMEA6009340	ERR10921398	ERZ28655602
TARA_SAMEA6009347_METAG	[POR] Porites (NCBI:txid46719)	Yes	Yes	1.79512	172.915	Coral	stony coral	PRJEB52368	SAMEA6009347	ERR10921399	ERZ28655628
TARA_SAMEA6009385_METAG	[POR] Porites (NCBI:txid46719)	Yes	Yes	1.79512	172.915	Coral	stony coral	PRJEB52368	SAMEA6009385	ERR10921400	ERZ28655232
TARA_SAMEA6009602_METAG	[POR] Porites (NCBI:txid46719)	Yes	Yes	1.88733	172.784	Coral	stony coral	PRJEB52368	SAMEA6009602	ERR10921185	ERZ28655539
TARA_SAMEA6009611_METAG	[POR] Porites (NCBI:txid46719)	Yes	Yes	1.88733	172.784	Coral	stony coral	PRJEB52368	SAMEA6009611	ERR10921186	ERZ28655369
TARA_SAMEA6009645_METAG	[POR] Porites (NCBI:txid46719)	Yes	Yes	1.88733	172.784	Coral	stony coral	PRJEB52368	SAMEA6009645	ERR10921187	ERZ28655504
TARA_SAMEA6009888_METAG	[POR] Porites (NCBI:txid46719)	Yes	Yes	1.71388	172.99	Coral	stony coral	PRJEB52368	SAMEA6009888	ERR10921192	ERZ28655184
TARA_SAMEA6009897_METAG	[POR] Porites (NCBI:txid46719)	Yes	Yes	1.71388	172.99	Coral	stony coral	PRJEB52368	SAMEA6009897	ERR10921193	ERZ28655589
TARA_SAMEA6009932_METAG	[POR] Porites (NCBI:txid46719)	Yes	Yes	1.71388	172.99	Coral	stony coral	PRJEB52368	SAMEA6009932	ERR10921194	ERZ28655516
TARA_SAMEA6010743_METAG	[POR] Porites (NCBI:txid46719)	Yes	Yes	7.22028	151.639	Coral	stony coral	PRJEB52368	SAMEA6010743	ERR10921199	ERZ28655557
TARA_SAMEA6010752_METAG	[POR] Porites (NCBI:txid46719)	Yes	Yes	7.22028	151.639	Coral	stony coral	PRJEB52368	SAMEA6010752	ERR10921200	ERZ28655547
TARA_SAMEA6010788_METAG	[POR] Porites (NCBI:txid46719)	Yes	Yes	7.22028	151.639	Coral	stony coral	PRJEB52368	SAMEA6010788	ERR10921201	ERZ28655319
TARA_SAMEA6011075_METAG	[POR] Porites (NCBI:txid46719)	Yes	Yes	7.14772	151.891	Coral	stony coral	PRJEB52368	SAMEA6011075	ERR10921214	ERZ28655467
TARA_SAMEA6011086_METAG	[POR] Porites (NCBI:txid46719)	Yes	Yes	7.14772	151.891	Coral	stony coral	PRJEB52368	SAMEA6011086	ERR10921215	ERZ28655302
TARA_SAMEA6011113_METAG	[POR] Porites (NCBI:txid46719)	Yes	Yes	7.14772	151.891	Coral	stony coral	PRJEB52368	SAMEA6011113	ERR10921216	ERZ28655267
TARA_SAMEA6011462_METAG	[POR] Porites (NCBI:txid46719)	Yes	Yes	7.6514	151.679	Coral	stony coral	PRJEB52368	SAMEA6011462	ERR10921205	ERZ28655571
TARA_SAMEA6011471_METAG	[POR] Porites (NCBI:txid46719)	Yes	Yes	7.6514	151.679	Coral	stony coral	PRJEB52368	SAMEA6011471	ERR10921206	ERZ28655209
TARA_SAMEA6011507_METAG	[POR] Porites (NCBI:txid46719)	Yes	Yes	7.6514	151.679	Coral	stony coral	PRJEB52368	SAMEA6011507	ERR10921207	ERZ28655429
TARA_SAMEA6012174_METAG	[POR] Porites (NCBI:txid46719)	Yes	Yes	13.2497	144.645	Coral	stony coral	PRJEB52368	SAMEA6012174	ERR9606761	ERZ28655447
TARA_SAMEA6012183_METAG	[POR] Porites (NCBI:txid46719)	Yes	Yes	13.2497	144.645	Coral	stony coral	PRJEB52368	SAMEA6012183	ERR9606762	ERZ28655601
TARA_SAMEA6012219_METAG	[POR] Porites (NCBI:txid46719)	Yes	Yes	13.2497	144.645	Coral	stony coral	PRJEB52368	SAMEA6012219	ERR9606727	ERZ28655416
TARA_SAMEA6012657_METAG	[POR] Porites (NCBI:txid46719)	Yes	Yes	13.4172	144.645	Coral	stony coral	PRJEB52368	SAMEA6012657	ERR9606726	ERZ28655889
TARA_SAMEA6012702_METAG	[POR] Porites (NCBI:txid46719)	Yes	Yes	13.4172	144.645	Coral	stony coral	PRJEB52368	SAMEA6012702	ERR9606757	ERZ28655316
TARA_SAMEA6013183_METAG	[POR] Porites (NCBI:txid46719)	Yes	Yes	13.3434	144.636	Coral	stony coral	PRJEB52368	SAMEA6013183	ERR9606752	ERZ28655231
TARA_SAMEA6013192_METAG	[POR] Porites (NCBI:txid46719)	Yes	Yes	13.3434	144.636	Coral	stony coral	PRJEB52368	SAMEA6013192	ERR9606753	ERZ28654665
TARA_SAMEA6013227_METAG	[POR] Porites (NCBI:txid46719)	Yes	Yes	13.3434	144.636	Coral	stony coral	PRJEB52368	SAMEA6013227	ERR9606754	ERZ28655450
TARA_SAMEA6015331_METAG	[POR] Porites (NCBI:txid46719)	Yes	Yes	27.0797	142.202	Coral	stony coral	PRJEB52368	SAMEA6015331	ERR10921414	ERZ28655361
TARA_SAMEA6015340_METAG	[POR] Porites (NCBI:txid46719)	Yes	Yes	27.0797	142.202	Coral	stony coral	PRJEB52368	SAMEA6015340	ERR10921415	ERZ28655358
TARA_SAMEA6015358_METAG	[POR] Porites (NCBI:txid46719)	Yes	Yes	27.0797	142.202	Coral	stony coral	PRJEB52368	SAMEA6015358	ERR10921416	ERZ28655389
TARA_SAMEA6015696_METAG	[POR] Porites (NCBI:txid46719)	Yes	Yes	27.0995	142.219	Coral	stony coral	PRJEB52368	SAMEA6015696	ERR10921404	ERZ28655320
TARA_SAMEA6015706_METAG	[POR] Porites (NCBI:txid46719)	Yes	Yes	27.0995	142.219	Coral	stony coral	PRJEB52368	SAMEA6015706	ERR10921405,ERR10921406	ERZ28655669
TARA_SAMEA6015742_METAG	[POR] Porites (NCBI:txid46719)	Yes	Yes	27.0995	142.219	Coral	stony coral	PRJEB52368	SAMEA6015742	ERR10921407	ERZ28654972
TARA_SAMEA6016108_METAG	[POR] Porites (NCBI:txid46719)	Yes	Yes	27.0428	142.226	Coral	stony coral	PRJEB52368	SAMEA6016108	ERR10921234	ERZ28655566
TARA_SAMEA6016115_METAG	[POR] Porites (NCBI:txid46719)	Yes	Yes	27.0428	142.226	Coral	stony coral	PRJEB52368	SAMEA6016115	ERR10921235	ERZ28655480
TARA_SAMEA6016150_METAG	[POR] Porites (NCBI:txid46719)	Yes	Yes	27.0428	142.226	Coral	stony coral	PRJEB52368	SAMEA6016150	ERR10921236	ERZ28655541
TARA_SAMEA6017162_METAG	[POR] Porites (NCBI:txid46719)	Yes	Yes	26.6274	127.86	Coral	stony coral	PRJEB52368	SAMEA6017162	ERR10921423	ERZ28655314
TARA_SAMEA6017169_METAG	[POR] Porites (NCBI:txid46719)	Yes	Yes	26.6274	127.86	Coral	stony coral	PRJEB52368	SAMEA6017169	ERR10921424	ERZ28655430
TARA_SAMEA6017202_METAG	[POR] Porites (NCBI:txid46719)	Yes	Yes	26.6274	127.86	Coral	stony coral	PRJEB52368	SAMEA6017202	ERR10921425	ERZ28654849
TARA_SAMEA6017487_METAG	[POR] Porites (NCBI:txid46719)	Yes	Yes	26.6425	127.855	Coral	stony coral	PRJEB52368	SAMEA6017487	ERR10921432	ERZ28655702
TARA_SAMEA6017494_METAG	[POR] Porites (NCBI:txid46719)	Yes	Yes	26.6425	127.855	Coral	stony coral	PRJEB52368	SAMEA6017494	ERR10921433	ERZ28655514
TARA_SAMEA6017526_METAG	[POR] Porites (NCBI:txid46719)	Yes	Yes	26.6425	127.855	Coral	stony coral	PRJEB52368	SAMEA6017526	ERR10921434	ERZ28655092
TARA_SAMEA6017827_METAG	[POR] Porites (NCBI:txid46719)	Yes	Yes	26.6549	127.866	Coral	stony coral	PRJEB52368	SAMEA6017827	ERR10921441	ERZ28655048
TARA_SAMEA6017839_METAG	[POR] Porites (NCBI:txid46719)	Yes	Yes	26.6549	127.866	Coral	stony coral	PRJEB52368	SAMEA6017839	ERR10921442	ERZ28655186
TARA_SAMEA6017883_METAG	[POR] Porites (NCBI:txid46719)	Yes	Yes	26.6549	127.866	Coral	stony coral	PRJEB52368	SAMEA6017883	ERR10921443	ERZ28655398
TARA_SAMEA6019502_METAG	[POR] Porites (NCBI:txid46719)	Yes	Yes	-17.3678	177.131	Coral	stony coral	PRJEB52368	SAMEA6019502	ERR10921447	ERZ28655558
TARA_SAMEA6019511_METAG	[POR] Porites (NCBI:txid46719)	Yes	Yes	-17.3678	177.131	Coral	stony coral	PRJEB52368	SAMEA6019511	ERR10921448	ERZ28655546
TARA_SAMEA6019858_METAG	[POR] Porites (NCBI:txid46719)	Yes	Yes	-18.2966	178.026	Coral	stony coral	PRJEB52368	SAMEA6019858	ERR10921456	ERZ28655565
TARA_SAMEA6019867_METAG	[POR] Porites (NCBI:txid46719)	Yes	Yes	-18.2966	178.026	Coral	stony coral	PRJEB52368	SAMEA6019867	ERR10921457	ERZ28655405
TARA_SAMEA6019903_METAG	[POR] Porites (NCBI:txid46719)	Yes	Yes	-18.2966	178.026	Coral	stony coral	PRJEB52368	SAMEA6019903	ERR10921458	ERZ28655438
TARA_SAMEA6020404_METAG	[POR] Porites (NCBI:txid46719)	Yes	Yes	-18.1925	178.515	Coral	stony coral	PRJEB52368	SAMEA6020404	ERR10921468	ERZ28655648
TARA_SAMEA6020413_METAG	[POR] Porites (NCBI:txid46719)	Yes	Yes	-18.1925	178.515	Coral	stony coral	PRJEB52368	SAMEA6020413	ERR10921469	ERZ28655455
TARA_SAMEA6020449_METAG	[POR] Porites (NCBI:txid46719)	Yes	Yes	-18.1925	178.515	Coral	stony coral	PRJEB52368	SAMEA6020449	ERR10921470	ERZ28655448
TARA_SAMEA6021534_METAG	[POR] Porites (NCBI:txid46719)	Yes	Yes	-23.4338	151.926	Coral	stony coral	PRJEB52368	SAMEA6021534	ERR10921477	ERZ28655169
TARA_SAMEA6021543_METAG	[POR] Porites (NCBI:txid46719)	Yes	Yes	-23.4338	151.926	Coral	stony coral	PRJEB52368	SAMEA6021543	ERR10921478	ERZ28654710
TARA_SAMEA6021582_METAG	[POR] Porites (NCBI:txid46719)	Yes	Yes	-23.4338	151.926	Coral	stony coral	PRJEB52368	SAMEA6021582	ERR10921479	ERZ28655043
TARA_SAMEA6022054_METAG	[POR] Porites (NCBI:txid46719)	Yes	Yes	-21.3348	150.776	Coral	stony coral	PRJEB52368	SAMEA6022054	ERR10921486	ERZ28655464
TARA_SAMEA6022064_METAG	[POR] Porites (NCBI:txid46719)	Yes	Yes	-21.3348	150.776	Coral	stony coral	PRJEB52368	SAMEA6022064	ERR10921487	ERZ28655274
TARA_SAMEA6022102_METAG	[POR] Porites (NCBI:txid46719)	Yes	Yes	-21.3348	150.776	Coral	stony coral	PRJEB52368	SAMEA6022102	ERR10921488	ERZ28655179
TARA_SAMEA6022447_METAG	[POR] Porites (NCBI:txid46719)	Yes	Yes	-20.7798	150.886	Coral	stony coral	PRJEB52368	SAMEA6022447	ERR10921495	ERZ28655465
TARA_SAMEA6022456_METAG	[POR] Porites (NCBI:txid46719)	Yes	Yes	-20.7798	150.886	Coral	stony coral	PRJEB52368	SAMEA6022456	ERR10921496	ERZ28655205
TARA_SAMEA6022493_METAG	[POR] Porites (NCBI:txid46719)	Yes	Yes	-20.7798	150.886	Coral	stony coral	PRJEB52368	SAMEA6022493	ERR10921497	ERZ28655222
TARA_SAMEA6022868_METAG	[POR] Porites (NCBI:txid46719)	Yes	Yes	-20.6939	150.871	Coral	stony coral	PRJEB52368	SAMEA6022868	ERR10921692	ERZ28655737
TARA_SAMEA6022877_METAG	[POR] Porites (NCBI:txid46719)	Yes	Yes	-20.6939	150.871	Coral	stony coral	PRJEB52368	SAMEA6022877	ERR10921693	ERZ28655744
TARA_SAMEA6022914_METAG	[POR] Porites (NCBI:txid46719)	Yes	Yes	-20.6939	150.871	Coral	stony coral	PRJEB52368	SAMEA6022914	ERR10921694	ERZ28655371
TARA_SAMEA6023320_METAG	[POR] Porites (NCBI:txid46719)	Yes	Yes	-19.3124	158.952	Coral	stony coral	PRJEB52368	SAMEA6023320	ERR10921701	ERZ28655407
TARA_SAMEA6023329_METAG	[POR] Porites (NCBI:txid46719)	Yes	Yes	-19.3124	158.952	Coral	stony coral	PRJEB52368	SAMEA6023329	ERR10921702	ERZ28655446
TARA_SAMEA6023365_METAG	[POR] Porites (NCBI:txid46719)	Yes	Yes	-19.3124	158.952	Coral	stony coral	PRJEB52368	SAMEA6023365	ERR10921703	ERZ28655338
TARA_SAMEA6023784_METAG	[POR] Porites (NCBI:txid46719)	Yes	Yes	-19.5116	158.246	Coral	stony coral	PRJEB52368	SAMEA6023784	ERR10921710	ERZ28655418
TARA_SAMEA6023795_METAG	[POR] Porites (NCBI:txid46719)	Yes	Yes	-19.5116	158.246	Coral	stony coral	PRJEB52368	SAMEA6023795	ERR10921711	ERZ28655213
TARA_SAMEA6023837_METAG	[POR] Porites (NCBI:txid46719)	Yes	Yes	-19.5116	158.246	Coral	stony coral	PRJEB52368	SAMEA6023837	ERR10921712	ERZ28655312
TARA_SAMEA6024467_METAG	[POR] Porites (NCBI:txid46719)	Yes	Yes	-19.8681	158.302	Coral	stony coral	PRJEB52368	SAMEA6024467	ERR10921719	ERZ28655520
TARA_SAMEA6024479_METAG	[POR] Porites (NCBI:txid46719)	Yes	Yes	-19.8681	158.302	Coral	stony coral	PRJEB52368	SAMEA6024479	ERR10921720	ERZ28655356
TARA_SAMEA6024524_METAG	[POR] Porites (NCBI:txid46719)	Yes	Yes	-19.8681	158.302	Coral	stony coral	PRJEB52368	SAMEA6024524	ERR10921721	ERZ28655432
TARA_SAMEA6025146_METAG	[POR] Porites (NCBI:txid46719)	Yes	Yes	-22.5216	166.56	Coral	stony coral	PRJEB52368	SAMEA6025146	ERR10921728	ERZ28655406
TARA_SAMEA6025158_METAG	[POR] Porites (NCBI:txid46719)	Yes	Yes	-22.5216	166.56	Coral	stony coral	PRJEB52368	SAMEA6025158	ERR10921729	ERZ28655343
TARA_SAMEA6025205_METAG	[POR] Porites (NCBI:txid46719)	Yes	Yes	-22.5216	166.56	Coral	stony coral	PRJEB52368	SAMEA6025205	ERR10921730	ERZ28655310
TARA_SAMEA6025661_METAG	[POR] Porites (NCBI:txid46719)	Yes	Yes	-22.5456	166.443	Coral	stony coral	PRJEB52368	SAMEA6025661	ERR10921737	ERZ28655355
TARA_SAMEA6025673_METAG	[POR] Porites (NCBI:txid46719)	Yes	Yes	-22.5456	166.443	Coral	stony coral	PRJEB52368	SAMEA6025673	ERR10921738	ERZ28655421
TARA_SAMEA6025717_METAG	[POR] Porites (NCBI:txid46719)	Yes	Yes	-22.5456	166.443	Coral	stony coral	PRJEB52368	SAMEA6025717	ERR10921739	ERZ28655650
TARA_SAMEA6026415_METAG	[POR] Porites (NCBI:txid46719)	Yes	Yes	-22.5649	166.475	Coral	stony coral	PRJEB52368	SAMEA6026415	ERR10921746	ERZ28655638
TARA_SAMEA6026426_METAG	[POR] Porites (NCBI:txid46719)	Yes	Yes	-22.5649	166.475	Coral	stony coral	PRJEB52368	SAMEA6026426	ERR10921747	ERZ28655437
TARA_SAMEA6026468_METAG	[POR] Porites (NCBI:txid46719)	Yes	Yes	-22.5649	166.475	Coral	stony coral	PRJEB52368	SAMEA6026468	ERR10921748	ERZ28655395
TARA_SAMEA6027295_METAG	[POR] Porites (NCBI:txid46719)	Yes	Yes	-9.43313	159.538	Coral	stony coral	PRJEB52368	SAMEA6027295	ERR10921756	ERZ28655927
TARA_SAMEA6027305_METAG	[POR] Porites (NCBI:txid46719)	Yes	Yes	-9.43313	159.538	Coral	stony coral	PRJEB52368	SAMEA6027305	ERR10921757	ERZ28655225
TARA_SAMEA6027341_METAG	[POR] Porites (NCBI:txid46719)	Yes	Yes	-9.43313	159.538	Coral	stony coral	PRJEB52368	SAMEA6027341	ERR10921758	ERZ28655651
TARA_SAMEA6027724_METAG	[POR] Porites (NCBI:txid46719)	Yes	Yes	-8.60285	158.196	Coral	stony coral	PRJEB52368	SAMEA6027724	ERR10921765	ERZ28654767
TARA_SAMEA6027733_METAG	[POR] Porites (NCBI:txid46719)	Yes	Yes	-8.60285	158.196	Coral	stony coral	PRJEB52368	SAMEA6027733	ERR10921766	ERZ28655287
TARA_SAMEA6027769_METAG	[POR] Porites (NCBI:txid46719)	Yes	Yes	-8.60285	158.196	Coral	stony coral	PRJEB52368	SAMEA6027769	ERR10921767	ERZ28654006
TARA_SAMEA6028822_METAG	[POR] Porites (NCBI:txid46719)	Yes	Yes	-8.02867	156.746	Coral	stony coral	PRJEB52368	SAMEA6028822	ERR10921618	ERZ28655486
TARA_SAMEA6028831_METAG	[POR] Porites (NCBI:txid46719)	Yes	Yes	-8.02867	156.746	Coral	stony coral	PRJEB52368	SAMEA6028831	ERR10921619	ERZ28655534
TARA_SAMEA6028867_METAG	[POR] Porites (NCBI:txid46719)	Yes	Yes	-8.02867	156.746	Coral	stony coral	PRJEB52368	SAMEA6028867	ERR10921620	ERZ28654886
TARA_SAMEA6029260_METAG	[POR] Porites (NCBI:txid46719)	Yes	Yes	-9.72297	150.801	Coral	stony coral	PRJEB52368	SAMEA6029260	ERR10921625	ERZ28654716
TARA_SAMEA6029269_METAG	[POR] Porites (NCBI:txid46719)	Yes	Yes	-9.72297	150.801	Coral	stony coral	PRJEB52368	SAMEA6029269	ERR10921626	ERZ28655177
TARA_SAMEA6029304_METAG	[POR] Porites (NCBI:txid46719)	Yes	Yes	-9.72297	150.801	Coral	stony coral	PRJEB52368	SAMEA6029304	ERR10921627	ERZ28655330
TARA_SAMEA6029642_METAG	[POR] Porites (NCBI:txid46719)	Yes	Yes	-9.34335	152.028	Coral	stony coral	PRJEB52368	SAMEA6029642	ERR10921637	ERZ28655686
TARA_SAMEA6029651_METAG	[POR] Porites (NCBI:txid46719)	Yes	Yes	-9.34335	152.028	Coral	stony coral	PRJEB52368	SAMEA6029651	ERR10921638	ERZ28655668
TARA_SAMEA6029689_METAG	[POR] Porites (NCBI:txid46719)	Yes	Yes	-9.34335	152.028	Coral	stony coral	PRJEB52368	SAMEA6029689	ERR10921639	ERZ28654867
TARA_SAMEA6030361_METAG	[POR] Porites (NCBI:txid46719)	Yes	Yes	-9.2333	153.105	Coral	stony coral	PRJEB52368	SAMEA6030361	ERR10921643	ERZ28655538
TARA_SAMEA6030370_METAG	[POR] Porites (NCBI:txid46719)	Yes	Yes	-9.2333	153.105	Coral	stony coral	PRJEB52368	SAMEA6030370	ERR10921644	ERZ28655498
TARA_SAMEA6030406_METAG	[POR] Porites (NCBI:txid46719)	Yes	Yes	-9.2333	153.105	Coral	stony coral	PRJEB52368	SAMEA6030406	ERR10921645	ERZ28655510
TARA_SAMEA6030952_METAG	[POR] Porites (NCBI:txid46719)	Yes	Yes	-4.884	151.047	Coral	stony coral	PRJEB52368	SAMEA6030952	ERR10921653	ERZ28655415
TARA_SAMEA6030961_METAG	[POR] Porites (NCBI:txid46719)	Yes	Yes	-4.884	151.047	Coral	stony coral	PRJEB52368	SAMEA6030961	ERR10921654	ERZ28655364
TARA_SAMEA6030997_METAG	[POR] Porites (NCBI:txid46719)	Yes	Yes	-4.884	151.047	Coral	stony coral	PRJEB52368	SAMEA6030997	ERR10921655	ERZ28655471
TARA_SAMEA6031644_METAG	[POR] Porites (NCBI:txid46719)	Yes	Yes	-5.0915	150.198	Coral	stony coral	PRJEB52368	SAMEA6031644	ERR10921665	ERZ28655439
TARA_SAMEA6031653_METAG	[POR] Porites (NCBI:txid46719)	Yes	Yes	-5.0915	150.198	Coral	stony coral	PRJEB52368	SAMEA6031653	ERR10921666	ERZ28655479
TARA_SAMEA6031689_METAG	[POR] Porites (NCBI:txid46719)	Yes	Yes	-5.0915	150.198	Coral	stony coral	PRJEB52368	SAMEA6031689	ERR10921667	ERZ28655513
TARA_SAMEA6032991_METAG	[POR] Porites (NCBI:txid46719)	Yes	Yes	-5.20833	150.379	Coral	stony coral	PRJEB52368	SAMEA6032991	ERR10921674	ERZ28655401
TARA_SAMEA6033000_METAG	[POR] Porites (NCBI:txid46719)	Yes	Yes	-5.20833	150.379	Coral	stony coral	PRJEB52368	SAMEA6033000	ERR10921675	ERZ28655382
TARA_SAMEA6033036_METAG	[POR] Porites (NCBI:txid46719)	Yes	Yes	-5.20833	150.379	Coral	stony coral	PRJEB52368	SAMEA6033036	ERR10921676	ERZ28655233
TARA_SAMEA6033894_METAG	[POR] Porites (NCBI:txid46719)	Yes	Yes	2.95937	131.796	Coral	stony coral	PRJEB52368	SAMEA6033894	ERR10921273	ERZ28655440
TARA_SAMEA6033904_METAG	[POR] Porites (NCBI:txid46719)	Yes	Yes	2.95937	131.796	Coral	stony coral	PRJEB52368	SAMEA6033904	ERR10921274	ERZ28655620
TARA_SAMEA6033950_METAG	[POR] Porites (NCBI:txid46719)	Yes	Yes	2.95937	131.796	Coral	stony coral	PRJEB52368	SAMEA6033950	ERR10921275	ERZ28655577
TARA_SAMEA6034710_METAG	[POR] Porites (NCBI:txid46719)	Yes	Yes	2.99848	131.125	Coral	stony coral	PRJEB52368	SAMEA6034710	ERR10921279	ERZ28654465
TARA_SAMEA6034720_METAG	[POR] Porites (NCBI:txid46719)	Yes	Yes	2.99848	131.125	Coral	stony coral	PRJEB52368	SAMEA6034720	ERR10921280	ERZ28655562
TARA_SAMEA6034762_METAG	[POR] Porites (NCBI:txid46719)	Yes	Yes	2.99848	131.125	Coral	stony coral	PRJEB52368	SAMEA6034762	ERR10921281	ERZ28655524
TARA_SAMEA6035206_METAG	[POR] Porites (NCBI:txid46719)	Yes	Yes	4.3012	132.313	Coral	stony coral	PRJEB52368	SAMEA6035206	ERR10921291	ERZ28655580
TARA_SAMEA6035215_METAG	[POR] Porites (NCBI:txid46719)	Yes	Yes	4.3012	132.313	Coral	stony coral	PRJEB52368	SAMEA6035215	ERR10921292	ERZ28655720
TARA_SAMEA6035248_METAG	[POR] Porites (NCBI:txid46719)	Yes	Yes	4.3012	132.313	Coral	stony coral	PRJEB52368	SAMEA6035248	ERR10921293	ERZ28655633
TARA_SAMEA6035686_METAG	[POR] Porites (NCBI:txid46719)	Yes	Yes	4.65312	131.955	Coral	stony coral	PRJEB52368	SAMEA6035686	ERR10921300	ERZ28655579
TARA_SAMEA6035696_METAG	[POR] Porites (NCBI:txid46719)	Yes	Yes	4.65312	131.955	Coral	stony coral	PRJEB52368	SAMEA6035696	ERR10921301	ERZ28655347
TARA_SAMEA6035737_METAG	[POR] Porites (NCBI:txid46719)	Yes	Yes	4.65312	131.955	Coral	stony coral	PRJEB52368	SAMEA6035737	ERR10921302	ERZ28655629
TARA_SAMEA6036185_METAG	[POR] Porites (NCBI:txid46719)	Yes	Yes	5.32007	132.22	Coral	stony coral	PRJEB52368	SAMEA6036185	ERR10921309	ERZ28655626
TARA_SAMEA6036234_METAG	[POR] Porites (NCBI:txid46719)	Yes	Yes	5.32007	132.22	Coral	stony coral	PRJEB52368	SAMEA6036234	ERR10921311	ERZ28655752
TARA_SAMEA6036774_METAG	[POR] Porites (NCBI:txid46719)	Yes	Yes	7.77886	134.58	Coral	stony coral	PRJEB52368	SAMEA6036774	ERR10921318	ERZ28655345
TARA_SAMEA6036783_METAG	[POR] Porites (NCBI:txid46719)	Yes	Yes	7.77886	134.58	Coral	stony coral	PRJEB52368	SAMEA6036783	ERR10921319	ERZ28655512
TARA_SAMEA6036822_METAG	[POR] Porites (NCBI:txid46719)	Yes	Yes	7.77886	134.58	Coral	stony coral	PRJEB52368	SAMEA6036822	ERR10921320	ERZ28655286
TARA_SAMEA6037561_METAG	[POR] Porites (NCBI:txid46719)	Yes	Yes	7.78358	134.558	Coral	stony coral	PRJEB52368	SAMEA6037561	ERR10921327	ERZ28655297
TARA_SAMEA6037571_METAG	[POR] Porites (NCBI:txid46719)	Yes	Yes	7.78358	134.558	Coral	stony coral	PRJEB52368	SAMEA6037571	ERR10921328	ERZ28655402
TARA_SAMEA6037613_METAG	[POR] Porites (NCBI:txid46719)	Yes	Yes	7.78358	134.558	Coral	stony coral	PRJEB52368	SAMEA6037613	ERR10921329	ERZ28655376
TARA_SAMEA6038088_METAG	[POR] Porites (NCBI:txid46719)	Yes	Yes	7.70917	134.565	Coral	stony coral	PRJEB52368	SAMEA6038088	ERR10921337	ERZ28655610
TARA_SAMEA6038098_METAG	[POR] Porites (NCBI:txid46719)	Yes	Yes	7.70917	134.565	Coral	stony coral	PRJEB52368	SAMEA6038098	ERR10921338	ERZ28655523
TARA_SAMEA6038141_METAG	[POR] Porites (NCBI:txid46719)	Yes	Yes	7.70917	134.565	Coral	stony coral	PRJEB52368	SAMEA6038141	ERR10921339	ERZ28655433
TARA_SAMEA6039747_METAG	[POR] Porites (NCBI:txid46719)	Yes	Yes	22.5314	114.314	Coral	stony coral	PRJEB52368	SAMEA6039747	ERR10921343	ERZ28654519
TARA_SAMEA6039754_METAG	[POR] Porites (NCBI:txid46719)	Yes	Yes	22.5314	114.314	Coral	stony coral	PRJEB52368	SAMEA6039754	ERR10921344	ERZ28655529
TARA_SAMEA6039782_METAG	[POR] Porites (NCBI:txid46719)	Yes	Yes	22.5314	114.314	Coral	stony coral	PRJEB52368	SAMEA6039782	ERR10921345	ERZ28655617
TARA_SAMEA6039919_METAG	[POR] Porites (NCBI:txid46719)	Yes	Yes	22.1872	114.135	Coral	stony coral	PRJEB52368	SAMEA6039919	ERR10921498	ERZ28654234
TARA_SAMEA6039926_METAG	[POR] Porites (NCBI:txid46719)	Yes	Yes	22.1872	114.135	Coral	stony coral	PRJEB52368	SAMEA6039926	ERR10921499	ERZ28653960
TARA_SAMEA6039954_METAG	[POR] Porites (NCBI:txid46719)	Yes	Yes	22.1872	114.135	Coral	stony coral	PRJEB52368	SAMEA6039954	ERR10921500	ERZ28653815
TARA_SAMEA6040252_METAG	[POR] Porites (NCBI:txid46719)	Yes	Yes	21.9332	120.81	Coral	stony coral	PRJEB52368	SAMEA6040252	ERR10921501	ERZ28655444
TARA_SAMEA6040261_METAG	[POR] Porites (NCBI:txid46719)	Yes	Yes	21.9332	120.81	Coral	stony coral	PRJEB52368	SAMEA6040261	ERR10921502	ERZ28655399
TARA_SAMEA6040296_METAG	[POR] Porites (NCBI:txid46719)	Yes	Yes	21.9332	120.81	Coral	stony coral	PRJEB52368	SAMEA6040296	ERR10921503	ERZ28655271
TARA_SAMEA6040633_METAG	[POR] Porites (NCBI:txid46719)	Yes	Yes	22.0084	121.569	Coral	stony coral	PRJEB52368	SAMEA6040633	ERR10921513	ERZ28655560
TARA_SAMEA6040642_METAG	[POR] Porites (NCBI:txid46719)	Yes	Yes	22.0084	121.569	Coral	stony coral	PRJEB52368	SAMEA6040642	ERR10921514	ERZ28655586
TARA_SAMEA6040678_METAG	[POR] Porites (NCBI:txid46719)	Yes	Yes	22.0084	121.569	Coral	stony coral	PRJEB52368	SAMEA6040678	ERR10921515	ERZ28655353
TARA_SAMEA6041099_METAG	[POR] Porites (NCBI:txid46719)	Yes	Yes	22.6428	121.485	Coral	stony coral	PRJEB52368	SAMEA6041099	ERR10921522	ERZ28655328
TARA_SAMEA6041108_METAG	[POR] Porites (NCBI:txid46719)	Yes	Yes	22.6428	121.485	Coral	stony coral	PRJEB52368	SAMEA6041108	ERR10921523	ERZ28655253
TARA_SAMEA6041144_METAG	[POR] Porites (NCBI:txid46719)	Yes	Yes	22.6428	121.485	Coral	stony coral	PRJEB52368	SAMEA6041144	ERR10921524	ERZ28655410
TARA_SAMEA6050565_METAG	[POR] Porites (NCBI:txid46719)	Yes	Yes	21.3516	-158.131	Coral	stony coral	PRJEB52368	SAMEA6050565	ERR10921528	ERZ28655332
TARA_SAMEA6050574_METAG	[POR] Porites (NCBI:txid46719)	Yes	Yes	21.3516	-158.131	Coral	stony coral	PRJEB52368	SAMEA6050574	ERR10921529	ERZ28655273
TARA_SAMEA6050613_METAG	[POR] Porites (NCBI:txid46719)	Yes	Yes	21.3516	-158.131	Coral	stony coral	PRJEB52368	SAMEA6050613	ERR10921530	ERZ28655427
TARA_SAMEA6050919_METAG	[POR] Porites (NCBI:txid46719)	Yes	Yes	21.2728	-157.724	Coral	stony coral	PRJEB52368	SAMEA6050919	ERR10921537	ERZ28655578
TARA_SAMEA6050929_METAG	[POR] Porites (NCBI:txid46719)	Yes	Yes	21.2728	-157.724	Coral	stony coral	PRJEB52368	SAMEA6050929	ERR10921538	ERZ28655544
TARA_SAMEA6050973_METAG	[POR] Porites (NCBI:txid46719)	Yes	Yes	21.2728	-157.724	Coral	stony coral	PRJEB52368	SAMEA6050973	ERR10921539	ERZ28655474
TARA_SAMEA6051409_METAG	[POR] Porites (NCBI:txid46719)	Yes	Yes	21.4729	-157.78	Coral	stony coral	PRJEB52368	SAMEA6051409	ERR10921543	ERZ28655509
TARA_SAMEA6051421_METAG	[POR] Porites (NCBI:txid46719)	Yes	Yes	21.4729	-157.78	Coral	stony coral	PRJEB52368	SAMEA6051421	ERR10921544	ERZ28655711
TARA_SAMEA6051463_METAG	[POR] Porites (NCBI:txid46719)	Yes	Yes	21.4729	-157.78	Coral	stony coral	PRJEB52368	SAMEA6051463	ERR10921545	ERZ28655553
TARA_SAMEA6053100_METAG	[POR] Porites panamensis (NCBI:txid262590)	Yes	Yes	24.1386	-109.81	Coral	stony coral	PRJEB52368	SAMEA6053100	ERR10921546	ERZ28656367
TARA_SAMEA6053109_METAG	[POR] Porites panamensis (NCBI:txid262590)	Yes	Yes	24.1386	-109.81	Coral	stony coral	PRJEB52368	SAMEA6053109	ERR10921547	ERZ28656333
TARA_SAMEA6053150_METAG	[POR] Porites panamensis (NCBI:txid262590)	Yes	Yes	24.1386	-109.81	Coral	stony coral	PRJEB52368	SAMEA6053150	ERR10921548	ERZ28656147
TARA_SAMEA6053571_METAG	[POR] Porites panamensis (NCBI:txid262590)	Yes	Yes	23.3586	-109.422	Coral	stony coral	PRJEB52368	SAMEA6053571	ERR10921555	ERZ28656310
TARA_SAMEA6053580_METAG	[POR] Porites panamensis (NCBI:txid262590)	Yes	Yes	23.3586	-109.422	Coral	stony coral	PRJEB52368	SAMEA6053580	ERR10921556	ERZ28654231
TARA_SAMEA6053616_METAG	[POR] Porites panamensis (NCBI:txid262590)	Yes	Yes	23.3586	-109.422	Coral	stony coral	PRJEB52368	SAMEA6053616	ERR10921557	ERZ28654820
TARA_SAMEA6041341_METAG	[POR] Porites panamensis (NCBI:txid262590)	Yes	Yes	22.9453	-109.804	Coral	stony coral	PRJEB52368	SAMEA6041341	ERR10921564	ERZ28655505
TARA_SAMEA6041359_METAG	[POR] Porites panamensis (NCBI:txid262590)	Yes	Yes	22.9453	-109.804	Coral	stony coral	PRJEB52368	SAMEA6041359	ERR10921565	ERZ28654245
TARA_SAMEA6041390_METAG	[POR] Porites panamensis (NCBI:txid262590)	Yes	Yes	22.9453	-109.804	Coral	stony coral	PRJEB52368	SAMEA6041390	ERR10921566	ERZ28653860
TARA_SAMEA6041949_METAG	[POR] Porites (NCBI:txid46719)	Yes	Yes	10.3137	-109.206	Coral	stony coral	PRJEB52368	SAMEA6041949	ERR10921573	ERZ28655449
TARA_SAMEA6041958_METAG	[POR] Porites (NCBI:txid46719)	Yes	Yes	10.3137	-109.206	Coral	stony coral	PRJEB52368	SAMEA6041958	ERR10921574	ERZ28655360
TARA_SAMEA6041998_METAG	[POR] Porites (NCBI:txid46719)	Yes	Yes	10.3137	-109.206	Coral	stony coral	PRJEB52368	SAMEA6041998	ERR10921575	ERZ28655570
TARA_SAMEA6042371_METAG	[POR] Porites (NCBI:txid46719)	Yes	Yes	10.3019	-109.234	Coral	stony coral	PRJEB52368	SAMEA6042371	ERR10921579	ERZ28655478
TARA_SAMEA6042380_METAG	[POR] Porites (NCBI:txid46719)	Yes	Yes	10.3019	-109.234	Coral	stony coral	PRJEB52368	SAMEA6042380	ERR10921580	ERZ28655322
TARA_SAMEA6042420_METAG	[POR] Porites (NCBI:txid46719)	Yes	Yes	10.3019	-109.234	Coral	stony coral	PRJEB52368	SAMEA6042420	ERR10921581	ERZ28655388
TARA_SAMEA6042812_METAG	[POR] Porites (NCBI:txid46719)	Yes	Yes	10.29	-109.203	Coral	stony coral	PRJEB52368	SAMEA6042812	ERR10921585	ERZ28655385
TARA_SAMEA6042821_METAG	[POR] Porites (NCBI:txid46719)	Yes	Yes	10.29	-109.203	Coral	stony coral	PRJEB52368	SAMEA6042821	ERR10921586	ERZ28655552
TARA_SAMEA6042859_METAG	[POR] Porites (NCBI:txid46719)	Yes	Yes	10.29	-109.203	Coral	stony coral	PRJEB52368	SAMEA6042859	ERR10921587	ERZ28655288
TARA_SAMEA6043704_METAG	[POR] Porites (NCBI:txid46719)	Yes	Yes	7.95797	-82.0428	Coral	stony coral	PRJEB52368	SAMEA6043704	ERR10921594	ERZ28655599
TARA_SAMEA6043713_METAG	[POR] Porites (NCBI:txid46719)	Yes	Yes	7.95797	-82.0428	Coral	stony coral	PRJEB52368	SAMEA6043713	ERR10921595	ERZ28655400
TARA_SAMEA6043748_METAG	[POR] Porites (NCBI:txid46719)	Yes	Yes	7.95797	-82.0428	Coral	stony coral	PRJEB52368	SAMEA6043748	ERR10921596	ERZ28655500
TARA_SAMEA6054129_METAG	[POR] Porites (NCBI:txid46719)	Yes	Yes	7.87303	-81.7942	Coral	stony coral	PRJEB52368	SAMEA6054129	ERR10921603	ERZ28655592
TARA_SAMEA6054139_METAG	[POR] Porites (NCBI:txid46719)	Yes	Yes	7.87303	-81.7942	Coral	stony coral	PRJEB52368	SAMEA6054139	ERR10921604	ERZ28655387
TARA_SAMEA6054181_METAG	[POR] Porites (NCBI:txid46719)	Yes	Yes	7.87303	-81.7942	Coral	stony coral	PRJEB52368	SAMEA6054181	ERR10921605	ERZ28655456
TARA_SAMEA6054593_METAG	[POR] Porites (NCBI:txid46719)	Yes	Yes	7.65115	-81.6976	Coral	stony coral	PRJEB52368	SAMEA6054593	ERR10921612	ERZ28655691
TARA_SAMEA6054603_METAG	[POR] Porites (NCBI:txid46719)	Yes	Yes	7.65115	-81.6976	Coral	stony coral	PRJEB52368	SAMEA6054603	ERR10921613	ERZ28655420
TARA_SAMEA6054644_METAG	[POR] Porites (NCBI:txid46719)	Yes	Yes	7.65115	-81.6976	Coral	stony coral	PRJEB52368	SAMEA6054644	ERR10921614	ERZ28655375
TARA_SAMEA6054959_METAG	[POR] Porites (NCBI:txid46719)	Yes	Yes	7.20982	-81.797	Coral	stony coral	PRJEB52368	SAMEA6054959	ERR10921683	ERZ28655492
TARA_SAMEA6054968_METAG	[POR] Porites (NCBI:txid46719)	Yes	Yes	7.20982	-81.797	Coral	stony coral	PRJEB52368	SAMEA6054968	ERR10921684	ERZ28655612
TARA_SAMEA6055006_METAG	[POR] Porites (NCBI:txid46719)	Yes	Yes	7.20982	-81.797	Coral	stony coral	PRJEB52368	SAMEA6055006	ERR10921685	ERZ28655453
TARA_SAMEA6015660_METAG	[POC] Pocillopora (NCBI:txid46730)	Yes	Yes	27.0995	142.219	Coral	stony coral	PRJEB52368	SAMEA6015660	ERR10921402	ERZ28656819
TARA_SAMEA6019520_METAG	[POR] Porites (NCBI:txid46719)	Yes	Yes	-17.3678	177.131	Coral	stony coral	PRJEB52368	SAMEA6019520	ERR10921449	ERZ28655842
TARA_SAMEA6019674_METAG	[MIL] Millepora (NCBI:txid51117)	Yes	Yes	-17.3678	177.131	Coral	fire coral	PRJEB52368	SAMEA6019674	ERR10921452	ERZ28653766
TARA_SAMEA6027401_METAG	[MIL] Millepora (NCBI:txid51117)	Yes	Yes	-9.43313	159.538	Coral	fire coral	PRJEB52368	SAMEA6027401	ERR10921752	ERZ28653642
TARA_SAMEA6027444_METAG	[MIL] Millepora (NCBI:txid51117)	Yes	Yes	-9.43313	159.538	Coral	fire coral	PRJEB52368	SAMEA6027444	ERR10921755	ERZ28653673
TARA_SAMEA6028761_METAG	[POC] Pocillopora (NCBI:txid46730)	Yes	Yes	-8.02867	156.746	Coral	stony coral	PRJEB52368	SAMEA6028761	ERR10921623	ERZ28656978
TARA_SAMEA6036224_METAG	[POR] Porites (NCBI:txid46719)	Yes	Yes	5.32007	132.22	Coral	stony coral	PRJEB52368	SAMEA6036224	ERR10921310	ERZ28655417
TARA_SAMEA6028875_METAG	[POR] Porites (NCBI:txid46719)	Yes	Yes	-8.02867	156.746	Coral	stony coral	PRJEB52368	SAMEA6028875	ERR10921621	ERZ28655459

## Sheet: Sheet 2
sample	type	assembled and binned	profiled	lat	lon	biome	biome_group	bioproject	biosample	runs
TARA_SAMEA5997638_METAG	[SEAWATER] seawater (ENVO:00002149)(NCBI:txid1561972)	No	Yes	11.1134	-80.3981	Water	Open ocean water	PRJEB64422	SAMEA5997638	ERR12071036
TARA_SAMEA5997980_METAG	[SEAWATER] seawater (ENVO:00002149)(NCBI:txid1561972)	No	Yes	8.57953	-79.0207	Water	Reef water	PRJEB64422	SAMEA5997980	ERR12071019
TARA_SAMEA5998334_METAG	[SEAWATER] seawater (ENVO:00002149)(NCBI:txid1561972)	No	Yes	8.59777	-79.0249	Water	Coral-surrounding water	PRJEB64422	SAMEA5998334	ERR12071025
TARA_SAMEA5998363_METAG	[SEAWATER] seawater (ENVO:00002149)(NCBI:txid1561972)	No	Yes	8.59777	-79.0249	Water	Reef water	PRJEB64422	SAMEA5998363	ERR12071020
TARA_SAMEA5999008_METAG	[SEAWATER] seawater (ENVO:00002149)(NCBI:txid1561972)	No	Yes	7.8732	-81.7942	Water	Coral-surrounding water	PRJEB64422	SAMEA5999008	ERR12071026
TARA_SAMEA5999022_METAG	[SEAWATER] seawater (ENVO:00002149)(NCBI:txid1561972)	No	Yes	7.8732	-81.7942	Water	Reef water	PRJEB64422	SAMEA5999022	ERR12071021
TARA_SAMEA5999036_METAG	[SEAWATER] seawater (ENVO:00002149)(NCBI:txid1561972)	No	Yes	7.8732	-81.7942	Water	Coral-surrounding water	PRJEB64422	SAMEA5999036	ERR12071027
TARA_SAMEA5999452_METAG	[SEAWATER] seawater (ENVO:00002149)(NCBI:txid1561972)	No	Yes	7.65115	-81.6876	Water	Reef water	PRJEB64422	SAMEA5999452	ERR12071030
TARA_SAMEA5999465_METAG	[SEAWATER] seawater (ENVO:00002149)(NCBI:txid1561972)	No	Yes	7.65115	-81.6876	Water	Coral-surrounding water	PRJEB64422	SAMEA5999465	ERR12071029
TARA_SAMEA5999478_METAG	[SEAWATER] seawater (ENVO:00002149)(NCBI:txid1561972)	No	Yes	7.65115	-81.6876	Water	Coral-surrounding water	PRJEB64422	SAMEA5999478	ERR12071028
TARA_SAMEA5999833_METAG	[SEAWATER] seawater (ENVO:00002149)(NCBI:txid1561972)	No	Yes	7.2092	-81.7962	Water	Coral-surrounding water	PRJEB64422	SAMEA5999833	ERR12071032
TARA_SAMEA5999846_METAG	[SEAWATER] seawater (ENVO:00002149)(NCBI:txid1561972)	No	Yes	7.2092	-81.7962	Water	Coral-surrounding water	PRJEB64422	SAMEA5999846	ERR12071031
TARA_SAMEA5999861_METAG	[SEAWATER] seawater (ENVO:00002149)(NCBI:txid1561972)	No	Yes	7.2092	-81.7962	Water	Reef water	PRJEB64422	SAMEA5999861	ERR12071033
TARA_SAMEA6000258_METAG	[SEAWATER] seawater (ENVO:00002149)(NCBI:txid1561972)	No	Yes	8.6501	-79.0339	Water	Coral-surrounding water	PRJEB64422	SAMEA6000258	ERR12071035
TARA_SAMEA6000282_METAG	[SEAWATER] seawater (ENVO:00002149)(NCBI:txid1561972)	No	Yes	8.6501	-79.0339	Water	Coral-surrounding water	PRJEB64422	SAMEA6000282	ERR12071034
TARA_SAMEA6000296_METAG	[SEAWATER] seawater (ENVO:00002149)(NCBI:txid1561972)	No	Yes	8.6501	-79.0339	Water	Reef water	PRJEB64422	SAMEA6000296	ERR12071022
TARA_SAMEA6000645_METAG	[SEAWATER] seawater (ENVO:00002149)(NCBI:txid1561972)	No	Yes	2.81623	-79.9609	Water	Open ocean water	PRJEB64422	SAMEA6000645	ERR11733529
TARA_SAMEA6000676_METAG	[SEAWATER] seawater (ENVO:00002149)(NCBI:txid1561972)	No	Yes	1.815	-82.6408	Water	Open ocean water	PRJEB64422	SAMEA6000676	ERR11733530
TARA_SAMEA6000703_METAG	[SEAWATER] seawater (ENVO:00002149)(NCBI:txid1561972)	No	Yes	-0.062133	-84.6252	Water	Open ocean water	PRJEB64422	SAMEA6000703	ERR12071037
TARA_SAMEA6000741_METAG	[SEAWATER] seawater (ENVO:00002149)(NCBI:txid1561972)	No	Yes	-2.39763	-86.1676	Water	Open ocean water	PRJEB64422	SAMEA6000741	ERR12071038
TARA_SAMEA6000771_METAG	[SEAWATER] seawater (ENVO:00002149)(NCBI:txid1561972)	No	Yes	-4.64168	-87.9443	Water	Open ocean water	PRJEB64422	SAMEA6000771	ERR12071039
TARA_SAMEA6000809_METAG	[SEAWATER] seawater (ENVO:00002149)(NCBI:txid1561972)	No	Yes	-9.17592	-92.1655	Water	Open ocean water	PRJEB64422	SAMEA6000809	ERR12071040
TARA_SAMEA6000840_METAG	[SEAWATER] seawater (ENVO:00002149)(NCBI:txid1561972)	No	Yes	-11.5563	-94.4058	Water	Open ocean water	PRJEB64422	SAMEA6000840	ERR12071041
TARA_SAMEA6000874_METAG	[SEAWATER] seawater (ENVO:00002149)(NCBI:txid1561972)	No	Yes	-13.7422	-96.4034	Water	Open ocean water	PRJEB64422	SAMEA6000874	ERR12071042
TARA_SAMEA6000907_METAG	[SEAWATER] seawater (ENVO:00002149)(NCBI:txid1561972)	No	Yes	-15.6209	-98.2675	Water	Open ocean water	PRJEB64422	SAMEA6000907	ERR12071043
TARA_SAMEA6000948_METAG	[SEAWATER] seawater (ENVO:00002149)(NCBI:txid1561972)	No	Yes	-20.403	-103.313	Water	Open ocean water	PRJEB64422	SAMEA6000948	ERR12071044
TARA_SAMEA6000977_METAG	[SEAWATER] seawater (ENVO:00002149)(NCBI:txid1561972)	No	Yes	-22.6523	-105.236	Water	Open ocean water	PRJEB64422	SAMEA6000977	ERR12071045
TARA_SAMEA6001005_METAG	[SEAWATER] seawater (ENVO:00002149)(NCBI:txid1561972)	No	Yes	-24.0998	-107.41	Water	Open ocean water	PRJEB64422	SAMEA6001005	ERR12071046
TARA_SAMEA6001037_METAG	[SEAWATER] seawater (ENVO:00002149)(NCBI:txid1561972)	No	Yes	-25.6594	-108.947	Water	Open ocean water	PRJEB64422	SAMEA6001037	ERR11733531
TARA_SAMEA6001068_METAG	[SEAWATER] seawater (ENVO:00002149)(NCBI:txid1561972)	No	Yes	-26.5383	-109.526	Water	Open ocean water	PRJEB64422	SAMEA6001068	ERR11733532
TARA_SAMEA6001103_METAG	[SEAWATER] seawater (ENVO:00002149)(NCBI:txid1561972)	No	Yes	-26.9478	-109.331	Water	Open ocean water	PRJEB64422	SAMEA6001103	ERR11733533
TARA_SAMEA6001143_METAG	[SEAWATER] seawater (ENVO:00002149)(NCBI:txid1561972)	No	Yes	-27.0682	-109.326	Water	Coral-surrounding water	PRJEB64422	SAMEA6001143	ERR11733536
TARA_SAMEA6001156_METAG	[SEAWATER] seawater (ENVO:00002149)(NCBI:txid1561972)	No	Yes	-27.0682	-109.326	Water	Coral-surrounding water	PRJEB64422	SAMEA6001156	ERR11733537
TARA_SAMEA6001340_METAG	[SEAWATER] seawater (ENVO:00002149)(NCBI:txid1561972)	No	Yes	-27.0686	-109.327	Water	Reef water	PRJEB64422	SAMEA6001340	ERR11733535
TARA_SAMEA6001363_METAG	[SEAWATER] seawater (ENVO:00002149)(NCBI:txid1561972)	No	Yes	-27.0687	-109.321	Water	Coral-surrounding water	PRJEB64422	SAMEA6001363	ERR11733539
TARA_SAMEA6001449_METAG	[SEAWATER] seawater (ENVO:00002149)(NCBI:txid1561972)	No	Yes	-27.0687	-109.321	Water	Coral-surrounding water	PRJEB64422	SAMEA6001449	ERR11733540
TARA_SAMEA6001571_METAG	[SEAWATER] seawater (ENVO:00002149)(NCBI:txid1561972)	No	Yes	-27.0685	-109.321	Water	Reef water	PRJEB64422	SAMEA6001571	ERR11733538
TARA_SAMEA6001594_METAG	[SEAWATER] seawater (ENVO:00002149)(NCBI:txid1561972)	No	Yes	-27.1114	-109.423	Water	Reef water	PRJEB64422	SAMEA6001594	ERR11733541
TARA_SAMEA6043906_METAG	[SEAWATER] seawater (ENVO:00002149)(NCBI:txid1561972)	No	Yes	-27.1481	-109.441	Water	Coral-surrounding water	PRJEB64422	SAMEA6043906	ERR11733543
TARA_SAMEA6043925_METAG	[SEAWATER] seawater (ENVO:00002149)(NCBI:txid1561972)	No	Yes	-27.1481	-109.441	Water	Coral-surrounding water	PRJEB64422	SAMEA6043925	ERR11733544
TARA_SAMEA6044115_METAG	[SEAWATER] seawater (ENVO:00002149)(NCBI:txid1561972)	No	Yes	-27.1415	-109.437	Water	Reef water	PRJEB64422	SAMEA6044115	ERR11733542
TARA_SAMEA6044144_METAG	[SEAWATER] seawater (ENVO:00002149)(NCBI:txid1561972)	No	Yes	-27.4031	-109.324	Water	Open ocean water	PRJEB64422	SAMEA6044144	ERR11733534
TARA_SAMEA6044176_METAG	[SEAWATER] seawater (ENVO:00002149)(NCBI:txid1561972)	No	Yes	-25.6973	-114.152	Water	Open ocean water	PRJEB64422	SAMEA6044176	ERR12071048
TARA_SAMEA6044210_METAG	[SEAWATER] seawater (ENVO:00002149)(NCBI:txid1561972)	No	Yes	-25.6098	-116.782	Water	Open ocean water	PRJEB64422	SAMEA6044210	ERR12071049
TARA_SAMEA6044239_METAG	[SEAWATER] seawater (ENVO:00002149)(NCBI:txid1561972)	No	Yes	-25.1575	-120.832	Water	Open ocean water	PRJEB64422	SAMEA6044239	ERR12071050
TARA_SAMEA6044271_METAG	[SEAWATER] seawater (ENVO:00002149)(NCBI:txid1561972)	No	Yes	-24.7339	-124.412	Water	Open ocean water	PRJEB64422	SAMEA6044271	ERR11733545
TARA_SAMEA6044303_METAG	[SEAWATER] seawater (ENVO:00002149)(NCBI:txid1561972)	No	Yes	-24.6775	-124.77	Water	Coral-surrounding water	PRJEB64422	SAMEA6044303	ERR11733549
TARA_SAMEA6044316_METAG	[SEAWATER] seawater (ENVO:00002149)(NCBI:txid1561972)	No	Yes	-24.6775	-124.77	Water	Coral-surrounding water	PRJEB64422	SAMEA6044316	ERR11733550
TARA_SAMEA6044538_METAG	[SEAWATER] seawater (ENVO:00002149)(NCBI:txid1561972)	No	Yes	-24.6762	-124.77	Water	Reef water	PRJEB64422	SAMEA6044538	ERR11733548
TARA_SAMEA6044666_METAG	[SEAWATER] seawater (ENVO:00002149)(NCBI:txid1561972)	No	Yes	-24.6969	-124.794	Water	Coral-surrounding water	PRJEB64422	SAMEA6044666	ERR11733551
TARA_SAMEA6044955_METAG	[SEAWATER] seawater (ENVO:00002149)(NCBI:txid1561972)	No	Yes	-24.6798	-124.802	Water	Coral-surrounding water	PRJEB64422	SAMEA6044955	ERR11733553
TARA_SAMEA6044968_METAG	[SEAWATER] seawater (ENVO:00002149)(NCBI:txid1561972)	No	Yes	-24.6798	-124.802	Water	Coral-surrounding water	PRJEB64422	SAMEA6044968	ERR11733554
TARA_SAMEA6045196_METAG	[SEAWATER] seawater (ENVO:00002149)(NCBI:txid1561972)	No	Yes	-24.6797	-124.802	Water	Reef water	PRJEB64422	SAMEA6045196	ERR11733552
TARA_SAMEA6045292_METAG	[SEAWATER] seawater (ENVO:00002149)(NCBI:txid1561972)	No	Yes	-24.6443	-124.931	Water	Open ocean water	PRJEB64422	SAMEA6045292	ERR11733546
TARA_SAMEA6045321_METAG	[SEAWATER] seawater (ENVO:00002149)(NCBI:txid1561972)	No	Yes	-24.4533	-125.464	Water	Open ocean water	PRJEB64422	SAMEA6045321	ERR11733547
TARA_SAMEA6045361_METAG	[SEAWATER] seawater (ENVO:00002149)(NCBI:txid1561972)	No	Yes	-23.9786	-128.389	Water	Open ocean water	PRJEB64422	SAMEA6045361	ERR12071051
TARA_SAMEA6045386_METAG	[SEAWATER] seawater (ENVO:00002149)(NCBI:txid1561972)	No	Yes	-23.6807	-130.327	Water	Open ocean water	PRJEB64422	SAMEA6045386	ERR12071052
TARA_SAMEA6045414_METAG	[SEAWATER] seawater (ENVO:00002149)(NCBI:txid1561972)	No	Yes	-23.3821	-134.077	Water	Open ocean water	PRJEB64422	SAMEA6045414	ERR11733555
TARA_SAMEA6045415_METAG	[SEAWATER] seawater (ENVO:00002149)(NCBI:txid1561972)	No	Yes	-23.3821	-134.077	Water	Open ocean water	PRJEB64422	SAMEA6045415	ERR11733556
TARA_SAMEA6045446_METAG	[SEAWATER] seawater (ENVO:00002149)(NCBI:txid1561972)	No	Yes	-23.4245	-134.743	Water	Open ocean water	PRJEB64422	SAMEA6045446	ERR11733557
TARA_SAMEA6045488_METAG	[SEAWATER] seawater (ENVO:00002149)(NCBI:txid1561972)	No	Yes	-23.0748	-135.017	Water	Coral-surrounding water	PRJEB64422	SAMEA6045488	ERR11733562
TARA_SAMEA6045582_METAG	[SEAWATER] seawater (ENVO:00002149)(NCBI:txid1561972)	No	Yes	-23.0748	-135.017	Water	Coral-surrounding water	PRJEB64422	SAMEA6045582	ERR11733563
TARA_SAMEA6045940_METAG	[SEAWATER] seawater (ENVO:00002149)(NCBI:txid1561972)	No	Yes	-23.0747	-135.017	Water	Reef water	PRJEB64422	SAMEA6045940	ERR11733561
TARA_SAMEA6045941_METAG	[SEAWATER] seawater (ENVO:00002149)(NCBI:txid1561972)	No	Yes	-23.0747	-135.017	Water	Reef water	PRJEB64422	SAMEA6045941	ERR11733560
TARA_SAMEA6045968_METAG	[SEAWATER] seawater (ENVO:00002149)(NCBI:txid1561972)	No	Yes	-23.1651	-134.847	Water	Coral-surrounding water	PRJEB64422	SAMEA6045968	ERR11733566
TARA_SAMEA6045985_METAG	[SEAWATER] seawater (ENVO:00002149)(NCBI:txid1561972)	No	Yes	-23.1651	-134.847	Water	Coral-surrounding water	PRJEB64422	SAMEA6045985	ERR11733567
TARA_SAMEA6046363_METAG	[SEAWATER] seawater (ENVO:00002149)(NCBI:txid1561972)	No	Yes	-23.1651	-134.847	Water	Reef water	PRJEB64422	SAMEA6046363	ERR11733565
TARA_SAMEA6046364_METAG	[SEAWATER] seawater (ENVO:00002149)(NCBI:txid1561972)	No	Yes	-23.1651	-134.847	Water	Reef water	PRJEB64422	SAMEA6046364	ERR11733564
TARA_SAMEA6001874_METAG	[SEAWATER] seawater (ENVO:00002149)(NCBI:txid1561972)	No	Yes	-23.2373	-134.957	Water	Reef water	PRJEB64422	SAMEA6001874	ERR11733568
TARA_SAMEA6002221_METAG	[SEAWATER] seawater (ENVO:00002149)(NCBI:txid1561972)	No	Yes	-23.2357	-134.957	Water	Coral-surrounding water	PRJEB64422	SAMEA6002221	ERR11733569
TARA_SAMEA6002236_METAG	[SEAWATER] seawater (ENVO:00002149)(NCBI:txid1561972)	No	Yes	-23.2357	-134.957	Water	Coral-surrounding water	PRJEB64422	SAMEA6002236	ERR11733570
TARA_SAMEA6002254_METAG	[SEAWATER] seawater (ENVO:00002149)(NCBI:txid1561972)	No	Yes	-22.7171	-135.877	Water	Open ocean water	PRJEB64422	SAMEA6002254	ERR11733559
TARA_SAMEA6002255_METAG	[SEAWATER] seawater (ENVO:00002149)(NCBI:txid1561972)	No	Yes	-22.7171	-135.877	Water	Open ocean water	PRJEB64422	SAMEA6002255	ERR11733558
TARA_SAMEA6002282_METAG	[SEAWATER] seawater (ENVO:00002149)(NCBI:txid1561972)	No	Yes	-21.7765	-138.091	Water	Open ocean water	PRJEB64422	SAMEA6002282	ERR12071053
TARA_SAMEA6002314_METAG	[SEAWATER] seawater (ENVO:00002149)(NCBI:txid1561972)	No	Yes	-20.9735	-140.434	Water	Open ocean water	PRJEB64422	SAMEA6002314	ERR12071054
TARA_SAMEA6002346_METAG	[SEAWATER] seawater (ENVO:00002149)(NCBI:txid1561972)	No	Yes	-18.7423	-146.601	Water	Open ocean water	PRJEB64422	SAMEA6002346	ERR12071055
TARA_SAMEA6002382_METAG	[SEAWATER] seawater (ENVO:00002149)(NCBI:txid1561972)	No	Yes	-17.879	-149.377	Water	Open ocean water	PRJEB64422	SAMEA6002382	ERR11733571
TARA_SAMEA6003560_METAG	[SEAWATER] seawater (ENVO:00002149)(NCBI:txid1561972)	No	Yes	-17.4826	-149.886	Water	Coral-surrounding water	PRJEB64422	SAMEA6003560	ERR11733575
TARA_SAMEA6003590_METAG	[SEAWATER] seawater (ENVO:00002149)(NCBI:txid1561972)	No	Yes	-17.4826	-149.886	Water	Reef water	PRJEB64422	SAMEA6003590	ERR11733574
TARA_SAMEA6003976_METAG	[SEAWATER] seawater (ENVO:00002149)(NCBI:txid1561972)	No	Yes	-17.5184	-149.924	Water	Coral-surrounding water	PRJEB64422	SAMEA6003976	ERR11733578
TARA_SAMEA6003996_METAG	[SEAWATER] seawater (ENVO:00002149)(NCBI:txid1561972)	No	Yes	-17.5184	-149.924	Water	Coral-surrounding water	PRJEB64422	SAMEA6003996	ERR11733577
TARA_SAMEA6004017_METAG	[SEAWATER] seawater (ENVO:00002149)(NCBI:txid1561972)	No	Yes	-17.5184	-149.924	Water	Reef water	PRJEB64422	SAMEA6004017	ERR11733576
TARA_SAMEA6004479_METAG	[SEAWATER] seawater (ENVO:00002149)(NCBI:txid1561972)	No	Yes	-17.4897	-149.755	Water	Coral-surrounding water	PRJEB64422	SAMEA6004479	ERR11733581
TARA_SAMEA6004500_METAG	[SEAWATER] seawater (ENVO:00002149)(NCBI:txid1561972)	No	Yes	-17.4897	-149.755	Water	Coral-surrounding water	PRJEB64422	SAMEA6004500	ERR11733580
TARA_SAMEA6004523_METAG	[SEAWATER] seawater (ENVO:00002149)(NCBI:txid1561972)	No	Yes	-17.4897	-149.755	Water	Reef water	PRJEB64422	SAMEA6004523	ERR11733579
TARA_SAMEA6004635_METAG	[SEAWATER] seawater (ENVO:00002149)(NCBI:txid1561972)	No	Yes	-17.675	-150.193	Water	Open ocean water	PRJEB64422	SAMEA6004635	ERR11733572
TARA_SAMEA6004660_METAG	[SEAWATER] seawater (ENVO:00002149)(NCBI:txid1561972)	No	Yes	-17.9468	-152.371	Water	Open ocean water	PRJEB64422	SAMEA6004660	ERR11733573
TARA_SAMEA6004691_METAG	[SEAWATER] seawater (ENVO:00002149)(NCBI:txid1561972)	No	Yes	-18.3866	-155.667	Water	Open ocean water	PRJEB64422	SAMEA6004691	ERR12071047
TARA_SAMEA6004725_METAG	[SEAWATER] seawater (ENVO:00002149)(NCBI:txid1561972)	No	Yes	-18.7812	-159.312	Water	Open ocean water	PRJEB64422	SAMEA6004725	ERR11733582
TARA_SAMEA6005124_METAG	[SEAWATER] seawater (ENVO:00002149)(NCBI:txid1561972)	No	Yes	-18.84	-159.801	Water	Coral-surrounding water	PRJEB64422	SAMEA6005124	ERR11733586
TARA_SAMEA6005143_METAG	[SEAWATER] seawater (ENVO:00002149)(NCBI:txid1561972)	No	Yes	-18.84	-159.801	Water	Coral-surrounding water	PRJEB64422	SAMEA6005143	ERR11733585
TARA_SAMEA6005171_METAG	[SEAWATER] seawater (ENVO:00002149)(NCBI:txid1561972)	No	Yes	-18.84	-159.801	Water	Reef water	PRJEB64422	SAMEA6005171	ERR11733584
TARA_SAMEA6005672_METAG	[SEAWATER] seawater (ENVO:00002149)(NCBI:txid1561972)	No	Yes	-18.914	-159.845	Water	Coral-surrounding water	PRJEB64422	SAMEA6005672	ERR11733588
TARA_SAMEA6005692_METAG	[SEAWATER] seawater (ENVO:00002149)(NCBI:txid1561972)	No	Yes	-18.914	-159.845	Water	Coral-surrounding water	PRJEB64422	SAMEA6005692	ERR11733589
TARA_SAMEA6005720_METAG	[SEAWATER] seawater (ENVO:00002149)(NCBI:txid1561972)	No	Yes	-18.914	-159.845	Water	Reef water	PRJEB64422	SAMEA6005720	ERR11733587
TARA_SAMEA6005746_METAG	[SEAWATER] seawater (ENVO:00002149)(NCBI:txid1561972)	No	Yes	-18.8678	-159.819	Water	Coral-surrounding water	PRJEB64422	SAMEA6005746	ERR11733591
TARA_SAMEA6005766_METAG	[SEAWATER] seawater (ENVO:00002149)(NCBI:txid1561972)	No	Yes	-18.8678	-159.819	Water	Coral-surrounding water	PRJEB64422	SAMEA6005766	ERR11733592
TARA_SAMEA6006170_METAG	[SEAWATER] seawater (ENVO:00002149)(NCBI:txid1561972)	No	Yes	-18.8678	-159.819	Water	Reef water	PRJEB64422	SAMEA6006170	ERR11733590
TARA_SAMEA6006193_METAG	[SEAWATER] seawater (ENVO:00002149)(NCBI:txid1561972)	No	Yes	-18.85	-159.987	Water	Open ocean water	PRJEB64422	SAMEA6006193	ERR11733583
TARA_SAMEA6006231_METAG	[SEAWATER] seawater (ENVO:00002149)(NCBI:txid1561972)	No	Yes	-19.089	-165.594	Water	Open ocean water	PRJEB64422	SAMEA6006231	ERR12071056
TARA_SAMEA6006257_METAG	[SEAWATER] seawater (ENVO:00002149)(NCBI:txid1561972)	No	Yes	-19.158	-169.41	Water	Open ocean water	PRJEB64422	SAMEA6006257	ERR11733593
TARA_SAMEA6006732_METAG	[SEAWATER] seawater (ENVO:00002149)(NCBI:txid1561972)	No	Yes	-19.1134	-169.914	Water	Coral-surrounding water	PRJEB64422	SAMEA6006732	ERR11733596
TARA_SAMEA6006752_METAG	[SEAWATER] seawater (ENVO:00002149)(NCBI:txid1561972)	No	Yes	-19.1134	-169.914	Water	Coral-surrounding water	PRJEB64422	SAMEA6006752	ERR11733597
TARA_SAMEA6006780_METAG	[SEAWATER] seawater (ENVO:00002149)(NCBI:txid1561972)	No	Yes	-19.1134	-169.914	Water	Reef water	PRJEB64422	SAMEA6006780	ERR11733595
TARA_SAMEA6007149_METAG	[SEAWATER] seawater (ENVO:00002149)(NCBI:txid1561972)	No	Yes	-18.9854	-169.903	Water	Coral-surrounding water	PRJEB64422	SAMEA6007149	ERR11733600
TARA_SAMEA6007169_METAG	[SEAWATER] seawater (ENVO:00002149)(NCBI:txid1561972)	No	Yes	-18.9854	-169.903	Water	Coral-surrounding water	PRJEB64422	SAMEA6007169	ERR11733599
TARA_SAMEA6007205_METAG	[SEAWATER] seawater (ENVO:00002149)(NCBI:txid1561972)	No	Yes	-18.9854	-169.903	Water	Reef water	PRJEB64422	SAMEA6007205	ERR11733598
TARA_SAMEA6007599_METAG	[SEAWATER] seawater (ENVO:00002149)(NCBI:txid1561972)	No	Yes	-19.0418	-169.918	Water	Coral-surrounding water	PRJEB64422	SAMEA6007599	ERR11733602
TARA_SAMEA6007620_METAG	[SEAWATER] seawater (ENVO:00002149)(NCBI:txid1561972)	No	Yes	-19.0418	-169.918	Water	Coral-surrounding water	PRJEB64422	SAMEA6007620	ERR11733603
TARA_SAMEA6007645_METAG	[SEAWATER] seawater (ENVO:00002149)(NCBI:txid1561972)	No	Yes	-19.0418	-169.918	Water	Reef water	PRJEB64422	SAMEA6007645	ERR11733601
TARA_SAMEA6007720_METAG	[SEAWATER] seawater (ENVO:00002149)(NCBI:txid1561972)	No	Yes	-18.5752	-170.037	Water	Open ocean water	PRJEB64422	SAMEA6007720	ERR11733594
TARA_SAMEA6007756_METAG	[SEAWATER] seawater (ENVO:00002149)(NCBI:txid1561972)	No	Yes	-16.3759	-170.714	Water	Open ocean water	PRJEB64422	SAMEA6007756	ERR11733604
TARA_SAMEA6007783_METAG	[SEAWATER] seawater (ENVO:00002149)(NCBI:txid1561972)	No	Yes	-14.8649	-171.152	Water	Open ocean water	PRJEB64422	SAMEA6007783	ERR11733605
TARA_SAMEA6008082_METAG	[SEAWATER] seawater (ENVO:00002149)(NCBI:txid1561972)	No	Yes	-14.0178	-171.843	Water	Coral-surrounding water	PRJEB64422	SAMEA6008082	ERR11733609
TARA_SAMEA6008190_METAG	[SEAWATER] seawater (ENVO:00002149)(NCBI:txid1561972)	No	Yes	-14.0178	-171.843	Water	Coral-surrounding water	PRJEB64422	SAMEA6008190	ERR11733610
TARA_SAMEA6008207_METAG	[SEAWATER] seawater (ENVO:00002149)(NCBI:txid1561972)	No	Yes	-14.0178	-171.843	Water	Reef water	PRJEB64422	SAMEA6008207	ERR11733608
TARA_SAMEA6008654_METAG	[SEAWATER] seawater (ENVO:00002149)(NCBI:txid1561972)	No	Yes	-14.0616	-171.43	Water	Coral-surrounding water	PRJEB64422	SAMEA6008654	ERR11733612
TARA_SAMEA6008674_METAG	[SEAWATER] seawater (ENVO:00002149)(NCBI:txid1561972)	No	Yes	-14.0616	-171.43	Water	Coral-surrounding water	PRJEB64422	SAMEA6008674	ERR11733613
TARA_SAMEA6008693_METAG	[SEAWATER] seawater (ENVO:00002149)(NCBI:txid1561972)	No	Yes	-14.0616	-171.43	Water	Reef water	PRJEB64422	SAMEA6008693	ERR11733611
TARA_SAMEA6008963_METAG	[SEAWATER] seawater (ENVO:00002149)(NCBI:txid1561972)	No	Yes	-13.9188	-171.542	Water	Coral-surrounding water	PRJEB64422	SAMEA6008963	ERR11733615
TARA_SAMEA6008964_METAG	[SEAWATER] seawater (ENVO:00002149)(NCBI:txid1561972)	No	Yes	-13.9188	-171.542	Water	Coral-surrounding water	PRJEB64422	SAMEA6008964	ERR11733616
TARA_SAMEA6008984_METAG	[SEAWATER] seawater (ENVO:00002149)(NCBI:txid1561972)	No	Yes	-13.9188	-171.542	Water	Coral-surrounding water	PRJEB64422	SAMEA6008984	ERR11733617
TARA_SAMEA6008985_METAG	[SEAWATER] seawater (ENVO:00002149)(NCBI:txid1561972)	No	Yes	-13.9188	-171.542	Water	Coral-surrounding water	PRJEB64422	SAMEA6008985	ERR11733618
TARA_SAMEA6009087_METAG	[SEAWATER] seawater (ENVO:00002149)(NCBI:txid1561972)	No	Yes	-13.9188	-171.542	Water	Reef water	PRJEB64422	SAMEA6009087	ERR11733614
TARA_SAMEA6009112_METAG	[SEAWATER] seawater (ENVO:00002149)(NCBI:txid1561972)	No	Yes	-13.7596	-173.191	Water	Open ocean water	PRJEB64422	SAMEA6009112	ERR11733606
TARA_SAMEA6009140_METAG	[SEAWATER] seawater (ENVO:00002149)(NCBI:txid1561972)	No	Yes	-13.6529	-174.242	Water	Open ocean water	PRJEB64422	SAMEA6009140	ERR11733607
TARA_SAMEA6009172_METAG	[SEAWATER] seawater (ENVO:00002149)(NCBI:txid1561972)	No	Yes	-13.4234	-175.963	Water	Open ocean water	PRJEB64422	SAMEA6009172	ERR11733619
TARA_SAMEA6047360_METAG	[SEAWATER] seawater (ENVO:00002149)(NCBI:txid1561972)	No	Yes	-12.986	-176.619	Water	Open ocean water	PRJEB64422	SAMEA6047360	ERR11733620
TARA_SAMEA6047393_METAG	[SEAWATER] seawater (ENVO:00002149)(NCBI:txid1561972)	No	Yes	-11.3166	-178.198	Water	Open ocean water	PRJEB64422	SAMEA6047393	ERR11733621
TARA_SAMEA6047424_METAG	[SEAWATER] seawater (ENVO:00002149)(NCBI:txid1561972)	No	Yes	-8.81153	179.384	Water	Open ocean water	PRJEB64422	SAMEA6047424	ERR11733622
TARA_SAMEA6047541_METAG	[SEAWATER] seawater (ENVO:00002149)(NCBI:txid1561972)	No	Yes	-8.58213	179.119	Water	Coral-surrounding water	PRJEB64422	SAMEA6047541	ERR11733627
TARA_SAMEA6047559_METAG	[SEAWATER] seawater (ENVO:00002149)(NCBI:txid1561972)	No	Yes	-8.58213	179.119	Water	Coral-surrounding water	PRJEB64422	SAMEA6047559	ERR11733626
TARA_SAMEA6047583_METAG	[SEAWATER] seawater (ENVO:00002149)(NCBI:txid1561972)	No	Yes	-8.58213	179.119	Water	Reef water	PRJEB64422	SAMEA6047583	ERR11733625
TARA_SAMEA6047838_METAG	[SEAWATER] seawater (ENVO:00002149)(NCBI:txid1561972)	No	Yes	-8.51643	179.039	Water	Coral-surrounding water	PRJEB64422	SAMEA6047838	ERR11733629
TARA_SAMEA6047857_METAG	[SEAWATER] seawater (ENVO:00002149)(NCBI:txid1561972)	No	Yes	-8.51643	179.039	Water	Coral-surrounding water	PRJEB64422	SAMEA6047857	ERR11733630
TARA_SAMEA6048083_METAG	[SEAWATER] seawater (ENVO:00002149)(NCBI:txid1561972)	No	Yes	-8.51643	179.039	Water	Reef water	PRJEB64422	SAMEA6048083	ERR11733628
TARA_SAMEA6048325_METAG	[SEAWATER] seawater (ENVO:00002149)(NCBI:txid1561972)	No	Yes	-8.42678	179.111	Water	Coral-surrounding water	PRJEB64422	SAMEA6048325	ERR11733632
TARA_SAMEA6048344_METAG	[SEAWATER] seawater (ENVO:00002149)(NCBI:txid1561972)	No	Yes	-8.42678	179.111	Water	Coral-surrounding water	PRJEB64422	SAMEA6048344	ERR11733633
TARA_SAMEA6048470_METAG	[SEAWATER] seawater (ENVO:00002149)(NCBI:txid1561972)	No	Yes	-8.42678	179.111	Water	Reef water	PRJEB64422	SAMEA6048470	ERR11733631
TARA_SAMEA6048630_METAG	[SEAWATER] seawater (ENVO:00002149)(NCBI:txid1561972)	No	Yes	-8.17392	178.938	Water	Open ocean water	PRJEB64422	SAMEA6048630	ERR11733623
TARA_SAMEA6048662_METAG	[SEAWATER] seawater (ENVO:00002149)(NCBI:txid1561972)	No	Yes	-6.77992	178.007	Water	Open ocean water	PRJEB64422	SAMEA6048662	ERR11733624
TARA_SAMEA6048693_METAG	[SEAWATER] seawater (ENVO:00002149)(NCBI:txid1561972)	No	Yes	-4.36285	176.498	Water	Open ocean water	PRJEB64422	SAMEA6048693	ERR12071057
TARA_SAMEA6048723_METAG	[SEAWATER] seawater (ENVO:00002149)(NCBI:txid1561972)	No	Yes	-1.66652	174.659	Water	Open ocean water	PRJEB64422	SAMEA6048723	ERR12071058
TARA_SAMEA6048755_METAG	[SEAWATER] seawater (ENVO:00002149)(NCBI:txid1561972)	No	Yes	-0.536867	173.888	Water	Open ocean water	PRJEB64422	SAMEA6048755	ERR11733634
TARA_SAMEA6048784_METAG	[SEAWATER] seawater (ENVO:00002149)(NCBI:txid1561972)	No	Yes	0.681183	172.958	Water	Open ocean water	PRJEB64422	SAMEA6048784	ERR11733635
TARA_SAMEA6009443_METAG	[SEAWATER] seawater (ENVO:00002149)(NCBI:txid1561972)	No	Yes	1.79512	172.915	Water	Coral-surrounding water	PRJEB64422	SAMEA6009443	ERR11733639
TARA_SAMEA6009461_METAG	[SEAWATER] seawater (ENVO:00002149)(NCBI:txid1561972)	No	Yes	1.79512	172.915	Water	Coral-surrounding water	PRJEB64422	SAMEA6009461	ERR11733640
TARA_SAMEA6009488_METAG	[SEAWATER] seawater (ENVO:00002149)(NCBI:txid1561972)	No	Yes	1.79512	172.915	Water	Reef water	PRJEB64422	SAMEA6009488	ERR11733638
TARA_SAMEA6009698_METAG	[SEAWATER] seawater (ENVO:00002149)(NCBI:txid1561972)	No	Yes	1.88733	172.784	Water	Coral-surrounding water	PRJEB64422	SAMEA6009698	ERR11733642
TARA_SAMEA6009716_METAG	[SEAWATER] seawater (ENVO:00002149)(NCBI:txid1561972)	No	Yes	1.88733	172.784	Water	Coral-surrounding water	PRJEB64422	SAMEA6009716	ERR11733643
TARA_SAMEA6009744_METAG	[SEAWATER] seawater (ENVO:00002149)(NCBI:txid1561972)	No	Yes	1.88733	172.784	Water	Reef water	PRJEB64422	SAMEA6009744	ERR11733641
TARA_SAMEA6010017_METAG	[SEAWATER] seawater (ENVO:00002149)(NCBI:txid1561972)	No	Yes	1.71388	172.99	Water	Coral-surrounding water	PRJEB64422	SAMEA6010017	ERR11733645
TARA_SAMEA6010035_METAG	[SEAWATER] seawater (ENVO:00002149)(NCBI:txid1561972)	No	Yes	1.71388	172.99	Water	Coral-surrounding water	PRJEB64422	SAMEA6010035	ERR11733646
TARA_SAMEA6010343_METAG	[SEAWATER] seawater (ENVO:00002149)(NCBI:txid1561972)	No	Yes	1.71388	172.99	Water	Reef water	PRJEB64422	SAMEA6010343	ERR11733644
TARA_SAMEA6010366_METAG	[SEAWATER] seawater (ENVO:00002149)(NCBI:txid1561972)	No	Yes	1.5143	172.55	Water	Open ocean water	PRJEB64422	SAMEA6010366	ERR11733636
TARA_SAMEA6010399_METAG	[SEAWATER] seawater (ENVO:00002149)(NCBI:txid1561972)	No	Yes	2.13678	170.528	Water	Open ocean water	PRJEB64422	SAMEA6010399	ERR11733637
TARA_SAMEA6010429_METAG	[SEAWATER] seawater (ENVO:00002149)(NCBI:txid1561972)	No	Yes	2.99563	167.529	Water	Open ocean water	PRJEB64422	SAMEA6010429	ERR12071059
TARA_SAMEA6010462_METAG	[SEAWATER] seawater (ENVO:00002149)(NCBI:txid1561972)	No	Yes	3.9225	164.294	Water	Open ocean water	PRJEB64422	SAMEA6010462	ERR12071060
TARA_SAMEA6010492_METAG	[SEAWATER] seawater (ENVO:00002149)(NCBI:txid1561972)	No	Yes	4.9617	160.852	Water	Open ocean water	PRJEB64422	SAMEA6010492	ERR12071061
TARA_SAMEA6010521_METAG	[SEAWATER] seawater (ENVO:00002149)(NCBI:txid1561972)	No	Yes	5.54972	158.703	Water	Open ocean water	PRJEB64422	SAMEA6010521	ERR12071062
TARA_SAMEA6010551_METAG	[SEAWATER] seawater (ENVO:00002149)(NCBI:txid1561972)	No	Yes	6.41395	155.689	Water	Open ocean water	PRJEB64422	SAMEA6010551	ERR12071063
TARA_SAMEA6010580_METAG	[SEAWATER] seawater (ENVO:00002149)(NCBI:txid1561972)	No	Yes	6.9217	154.016	Water	Open ocean water	PRJEB64422	SAMEA6010580	ERR11733647
TARA_SAMEA6010604_METAG	[SEAWATER] seawater (ENVO:00002149)(NCBI:txid1561972)	No	Yes	7.32732	152.581	Water	Open ocean water	PRJEB64422	SAMEA6010604	ERR11733648
TARA_SAMEA6010851_METAG	[SEAWATER] seawater (ENVO:00002149)(NCBI:txid1561972)	No	Yes	7.22028	151.639	Water	Coral-surrounding water	PRJEB64422	SAMEA6010851	ERR11733651
TARA_SAMEA6010870_METAG	[SEAWATER] seawater (ENVO:00002149)(NCBI:txid1561972)	No	Yes	7.22028	151.639	Water	Coral-surrounding water	PRJEB64422	SAMEA6010870	ERR11733652
TARA_SAMEA6010922_METAG	[SEAWATER] seawater (ENVO:00002149)(NCBI:txid1561972)	No	Yes	7.22028	151.639	Water	Reef water	PRJEB64422	SAMEA6010922	ERR11733650
TARA_SAMEA6010952_METAG	[SEAWATER] seawater (ENVO:00002149)(NCBI:txid1561972)	No	Yes	7.14772	151.891	Water	Coral-surrounding water	PRJEB64422	SAMEA6010952	ERR11733654
TARA_SAMEA6010971_METAG	[SEAWATER] seawater (ENVO:00002149)(NCBI:txid1561972)	No	Yes	7.14772	151.891	Water	Coral-surrounding water	PRJEB64422	SAMEA6010971	ERR11733655
TARA_SAMEA6011302_METAG	[SEAWATER] seawater (ENVO:00002149)(NCBI:txid1561972)	No	Yes	7.14772	151.891	Water	Reef water	PRJEB64422	SAMEA6011302	ERR11733653
TARA_SAMEA6011339_METAG	[SEAWATER] seawater (ENVO:00002149)(NCBI:txid1561972)	No	Yes	7.6514	151.679	Water	Coral-surrounding water	PRJEB64422	SAMEA6011339	ERR11733657,ERR11733658
TARA_SAMEA6011358_METAG	[SEAWATER] seawater (ENVO:00002149)(NCBI:txid1561972)	No	Yes	7.6514	151.679	Water	Coral-surrounding water	PRJEB64422	SAMEA6011358	ERR11733659
TARA_SAMEA6011716_METAG	[SEAWATER] seawater (ENVO:00002149)(NCBI:txid1561972)	No	Yes	7.6514	151.679	Water	Reef water	PRJEB64422	SAMEA6011716	ERR11733656
TARA_SAMEA6011993_METAG	[SEAWATER] seawater (ENVO:00002149)(NCBI:txid1561972)	No	Yes	7.85543	151.583	Water	Open ocean water	PRJEB64422	SAMEA6011993	ERR11733649
TARA_SAMEA6012027_METAG	[SEAWATER] seawater (ENVO:00002149)(NCBI:txid1561972)	No	Yes	12.9904	144.917	Water	Open ocean water	PRJEB64422	SAMEA6012027	ERR11733660
TARA_SAMEA6012067_METAG	[SEAWATER] seawater (ENVO:00002149)(NCBI:txid1561972)	No	Yes	13.2497	144.645	Water	Coral-surrounding water	PRJEB64422	SAMEA6012067	ERR11733666
TARA_SAMEA6012068_METAG	[SEAWATER] seawater (ENVO:00002149)(NCBI:txid1561972)	No	Yes	13.2497	144.645	Water	Coral-surrounding water	PRJEB64422	SAMEA6012068	ERR11733665
TARA_SAMEA6012470_METAG	[SEAWATER] seawater (ENVO:00002149)(NCBI:txid1561972)	No	Yes	13.2497	144.645	Water	Coral-surrounding water	PRJEB64422	SAMEA6012470	ERR11733667
TARA_SAMEA6012490_METAG	[SEAWATER] seawater (ENVO:00002149)(NCBI:txid1561972)	No	Yes	13.2497	144.645	Water	Reef water	PRJEB64422	SAMEA6012490	ERR11733663,ERR11733664
TARA_SAMEA6012531_METAG	[SEAWATER] seawater (ENVO:00002149)(NCBI:txid1561972)	No	Yes	13.4172	144.645	Water	Coral-surrounding water	PRJEB64422	SAMEA6012531	ERR11733670
TARA_SAMEA6012550_METAG	[SEAWATER] seawater (ENVO:00002149)(NCBI:txid1561972)	No	Yes	13.4172	144.645	Water	Coral-surrounding water	PRJEB64422	SAMEA6012550	ERR11733669
TARA_SAMEA6012955_METAG	[SEAWATER] seawater (ENVO:00002149)(NCBI:txid1561972)	No	Yes	13.4172	144.645	Water	Reef water	PRJEB64422	SAMEA6012955	ERR11733668
TARA_SAMEA6013059_METAG	[SEAWATER] seawater (ENVO:00002149)(NCBI:txid1561972)	No	Yes	13.3434	144.636	Water	Coral-surrounding water	PRJEB64422	SAMEA6013059	ERR11733673
TARA_SAMEA6013060_METAG	[SEAWATER] seawater (ENVO:00002149)(NCBI:txid1561972)	No	Yes	13.3434	144.636	Water	Coral-surrounding water	PRJEB64422	SAMEA6013060	ERR11733674
TARA_SAMEA6013078_METAG	[SEAWATER] seawater (ENVO:00002149)(NCBI:txid1561972)	No	Yes	13.3434	144.636	Water	Coral-surrounding water	PRJEB64422	SAMEA6013078	ERR11733672
TARA_SAMEA6013471_METAG	[SEAWATER] seawater (ENVO:00002149)(NCBI:txid1561972)	No	Yes	13.3434	144.636	Water	Reef water	PRJEB64422	SAMEA6013471	ERR11733671
TARA_SAMEA6013679_METAG	[SEAWATER] seawater (ENVO:00002149)(NCBI:txid1561972)	No	Yes	13.944	144.495	Water	Open ocean water	PRJEB64422	SAMEA6013679	ERR11733661
TARA_SAMEA6013680_METAG	[SEAWATER] seawater (ENVO:00002149)(NCBI:txid1561972)	No	Yes	13.944	144.495	Water	Open ocean water	PRJEB64422	SAMEA6013680	ERR11733662
TARA_SAMEA6013720_METAG	[SEAWATER] seawater (ENVO:00002149)(NCBI:txid1561972)	No	Yes	22.945	141.3	Water	Open ocean water	PRJEB64422	SAMEA6013720	ERR12071064
TARA_SAMEA6013749_METAG	[SEAWATER] seawater (ENVO:00002149)(NCBI:txid1561972)	No	Yes	25.3442	141.794	Water	Open ocean water	PRJEB64422	SAMEA6013749	ERR11733675
TARA_SAMEA6015536_METAG	[SEAWATER] seawater (ENVO:00002149)(NCBI:txid1561972)	No	Yes	27.0797	142.202	Water	Coral-surrounding water	PRJEB64422	SAMEA6015536	ERR11733677
TARA_SAMEA6015556_METAG	[SEAWATER] seawater (ENVO:00002149)(NCBI:txid1561972)	No	Yes	27.0797	142.202	Water	Coral-surrounding water	PRJEB64422	SAMEA6015556	ERR11733678
TARA_SAMEA6015582_METAG	[SEAWATER] seawater (ENVO:00002149)(NCBI:txid1561972)	No	Yes	27.0797	142.202	Water	Reef water	PRJEB64422	SAMEA6015582	ERR11733676
TARA_SAMEA6015934_METAG	[SEAWATER] seawater (ENVO:00002149)(NCBI:txid1561972)	No	Yes	27.0995	142.219	Water	Coral-surrounding water	PRJEB64422	SAMEA6015934	ERR11733681
TARA_SAMEA6015953_METAG	[SEAWATER] seawater (ENVO:00002149)(NCBI:txid1561972)	No	Yes	27.0995	142.219	Water	Coral-surrounding water	PRJEB64422	SAMEA6015953	ERR11733680
TARA_SAMEA6016000_METAG	[SEAWATER] seawater (ENVO:00002149)(NCBI:txid1561972)	No	Yes	27.0995	142.219	Water	Reef water	PRJEB64422	SAMEA6016000	ERR11733679
TARA_SAMEA6016374_METAG	[SEAWATER] seawater (ENVO:00002149)(NCBI:txid1561972)	No	Yes	27.0428	142.226	Water	Coral-surrounding water	PRJEB64422	SAMEA6016374	ERR11733683
TARA_SAMEA6016393_METAG	[SEAWATER] seawater (ENVO:00002149)(NCBI:txid1561972)	No	Yes	27.0428	142.226	Water	Coral-surrounding water	PRJEB64422	SAMEA6016393	ERR11733684
TARA_SAMEA6016412_METAG	[SEAWATER] seawater (ENVO:00002149)(NCBI:txid1561972)	No	Yes	27.0428	142.226	Water	Reef water	PRJEB64422	SAMEA6016412	ERR11733682
TARA_SAMEA6017329_METAG	[SEAWATER] seawater (ENVO:00002149)(NCBI:txid1561972)	No	Yes	26.6274	127.86	Water	Coral-surrounding water	PRJEB64422	SAMEA6017329	ERR11733686
TARA_SAMEA6017349_METAG	[SEAWATER] seawater (ENVO:00002149)(NCBI:txid1561972)	No	Yes	26.6274	127.86	Water	Coral-surrounding water	PRJEB64422	SAMEA6017349	ERR11733687
TARA_SAMEA6017376_METAG	[SEAWATER] seawater (ENVO:00002149)(NCBI:txid1561972)	No	Yes	26.6274	127.86	Water	Reef water	PRJEB64422	SAMEA6017376	ERR11733685
TARA_SAMEA6017658_METAG	[SEAWATER] seawater (ENVO:00002149)(NCBI:txid1561972)	No	Yes	26.6425	127.855	Water	Coral-surrounding water	PRJEB64422	SAMEA6017658	ERR11733690
TARA_SAMEA6017677_METAG	[SEAWATER] seawater (ENVO:00002149)(NCBI:txid1561972)	No	Yes	26.6425	127.855	Water	Coral-surrounding water	PRJEB64422	SAMEA6017677	ERR11733689
TARA_SAMEA6017707_METAG	[SEAWATER] seawater (ENVO:00002149)(NCBI:txid1561972)	No	Yes	26.6425	127.855	Water	Reef water	PRJEB64422	SAMEA6017707	ERR11733688
TARA_SAMEA6018034_METAG	[SEAWATER] seawater (ENVO:00002149)(NCBI:txid1561972)	No	Yes	26.6468	127.852	Water	Coral-surrounding water	PRJEB64422	SAMEA6018034	ERR11733693
TARA_SAMEA6018052_METAG	[SEAWATER] seawater (ENVO:00002149)(NCBI:txid1561972)	No	Yes	26.6468	127.852	Water	Coral-surrounding water	PRJEB64422	SAMEA6018052	ERR11733692
TARA_SAMEA6018085_METAG	[SEAWATER] seawater (ENVO:00002149)(NCBI:txid1561972)	No	Yes	26.6468	127.852	Water	Reef water	PRJEB64422	SAMEA6018085	ERR11733691
TARA_SAMEA6019177_METAG	[SEAWATER] seawater (ENVO:00002149)(NCBI:txid1561972)	No	Yes	-15.955	175.272	Water	Open ocean water	PRJEB64422	SAMEA6019177	ERR11733694
TARA_SAMEA6019214_METAG	[SEAWATER] seawater (ENVO:00002149)(NCBI:txid1561972)	No	Yes	-17.7331	176.866	Water	Open ocean water	PRJEB64422	SAMEA6019214	ERR11733695
TARA_SAMEA6019342_METAG	[SEAWATER] seawater (ENVO:00002149)(NCBI:txid1561972)	No	Yes	-17.3678	177.131	Water	Reef water	PRJEB64422	SAMEA6019342	ERR11733698
TARA_SAMEA6019368_METAG	[SEAWATER] seawater (ENVO:00002149)(NCBI:txid1561972)	No	Yes	-17.3679	177.131	Water	Coral-surrounding water	PRJEB64422	SAMEA6019368	ERR11733700
TARA_SAMEA6019387_METAG	[SEAWATER] seawater (ENVO:00002149)(NCBI:txid1561972)	No	Yes	-17.3678	177.131	Water	Coral-surrounding water	PRJEB64422	SAMEA6019387	ERR11733699
TARA_SAMEA6020158_METAG	[SEAWATER] seawater (ENVO:00002149)(NCBI:txid1561972)	No	Yes	-18.2966	178.026	Water	Coral-surrounding water	PRJEB64422	SAMEA6020158	ERR11733703
TARA_SAMEA6020177_METAG	[SEAWATER] seawater (ENVO:00002149)(NCBI:txid1561972)	No	Yes	-18.2966	178.026	Water	Coral-surrounding water	PRJEB64422	SAMEA6020177	ERR11733702
TARA_SAMEA6020202_METAG	[SEAWATER] seawater (ENVO:00002149)(NCBI:txid1561972)	No	Yes	-18.2966	178.026	Water	Reef water	PRJEB64422	SAMEA6020202	ERR11733701
TARA_SAMEA6020238_METAG	[SEAWATER] seawater (ENVO:00002149)(NCBI:txid1561972)	No	Yes	-18.1924	178.516	Water	Coral-surrounding water	PRJEB64422	SAMEA6020238	ERR11733706
TARA_SAMEA6020256_METAG	[SEAWATER] seawater (ENVO:00002149)(NCBI:txid1561972)	No	Yes	-18.1922	178.516	Water	Coral-surrounding water	PRJEB64422	SAMEA6020256	ERR11733705
TARA_SAMEA6020291_METAG	[SEAWATER] seawater (ENVO:00002149)(NCBI:txid1561972)	No	Yes	-18.1925	178.515	Water	Reef water	PRJEB64422	SAMEA6020291	ERR11733704
TARA_SAMEA6020661_METAG	[SEAWATER] seawater (ENVO:00002149)(NCBI:txid1561972)	No	Yes	-18.5173	178.21	Water	Open ocean water	PRJEB64422	SAMEA6020661	ERR11733696
TARA_SAMEA6020699_METAG	[SEAWATER] seawater (ENVO:00002149)(NCBI:txid1561972)	No	Yes	-20.428	177.578	Water	Open ocean water	PRJEB64422	SAMEA6020699	ERR11733697
TARA_SAMEA6021106_METAG	[SEAWATER] seawater (ENVO:00002149)(NCBI:txid1561972)	No	Yes	-24.4895	153.519	Water	Open ocean water	PRJEB64422	SAMEA6021106	ERR11733707
TARA_SAMEA6021137_METAG	[SEAWATER] seawater (ENVO:00002149)(NCBI:txid1561972)	No	Yes	-23.9815	153.124	Water	Open ocean water	PRJEB64422	SAMEA6021137	ERR11733708
TARA_SAMEA6021845_METAG	[SEAWATER] seawater (ENVO:00002149)(NCBI:txid1561972)	No	Yes	-23.4338	151.926	Water	Coral-surrounding water	PRJEB64422	SAMEA6021845	ERR11733712
TARA_SAMEA6021864_METAG	[SEAWATER] seawater (ENVO:00002149)(NCBI:txid1561972)	No	Yes	-23.4338	151.926	Water	Coral-surrounding water	PRJEB64422	SAMEA6021864	ERR11733713
TARA_SAMEA6021894_METAG	[SEAWATER] seawater (ENVO:00002149)(NCBI:txid1561972)	No	Yes	-23.4338	151.926	Water	Reef water	PRJEB64422	SAMEA6021894	ERR11733711
TARA_SAMEA6021921_METAG	[SEAWATER] seawater (ENVO:00002149)(NCBI:txid1561972)	No	Yes	-21.7002	150.926	Water	Open ocean water	PRJEB64422	SAMEA6021921	ERR11733709
TARA_SAMEA6022276_METAG	[SEAWATER] seawater (ENVO:00002149)(NCBI:txid1561972)	No	Yes	-21.3348	150.776	Water	Coral-surrounding water	PRJEB64422	SAMEA6022276	ERR11733716
TARA_SAMEA6022295_METAG	[SEAWATER] seawater (ENVO:00002149)(NCBI:txid1561972)	No	Yes	-21.3348	150.776	Water	Coral-surrounding water	PRJEB64422	SAMEA6022295	ERR11733715
TARA_SAMEA6022327_METAG	[SEAWATER] seawater (ENVO:00002149)(NCBI:txid1561972)	No	Yes	-21.3348	150.776	Water	Reef water	PRJEB64422	SAMEA6022327	ERR11733714
TARA_SAMEA6022620_METAG	[SEAWATER] seawater (ENVO:00002149)(NCBI:txid1561972)	No	Yes	-20.7798	150.886	Water	Coral-surrounding water	PRJEB64422	SAMEA6022620	ERR11733719
TARA_SAMEA6022639_METAG	[SEAWATER] seawater (ENVO:00002149)(NCBI:txid1561972)	No	Yes	-20.7798	150.886	Water	Coral-surrounding water	PRJEB64422	SAMEA6022639	ERR11733718
TARA_SAMEA6022681_METAG	[SEAWATER] seawater (ENVO:00002149)(NCBI:txid1561972)	No	Yes	-20.7798	150.886	Water	Reef water	PRJEB64422	SAMEA6022681	ERR11733717
TARA_SAMEA6022737_METAG	[SEAWATER] seawater (ENVO:00002149)(NCBI:txid1561972)	No	Yes	-20.6939	150.871	Water	Coral-surrounding water	PRJEB64422	SAMEA6022737	ERR11733722
TARA_SAMEA6022756_METAG	[SEAWATER] seawater (ENVO:00002149)(NCBI:txid1561972)	No	Yes	-20.6939	150.871	Water	Coral-surrounding water	PRJEB64422	SAMEA6022756	ERR11733721
TARA_SAMEA6023080_METAG	[SEAWATER] seawater (ENVO:00002149)(NCBI:txid1561972)	No	Yes	-20.6939	150.871	Water	Reef water	PRJEB64422	SAMEA6023080	ERR11733720
TARA_SAMEA6023124_METAG	[SEAWATER] seawater (ENVO:00002149)(NCBI:txid1561972)	No	Yes	-20.5005	151.071	Water	Open ocean water	PRJEB64422	SAMEA6023124	ERR11733710
TARA_SAMEA6023195_METAG	[SEAWATER] seawater (ENVO:00002149)(NCBI:txid1561972)	No	Yes	-19.0535	157.783	Water	Open ocean water	PRJEB64422	SAMEA6023195	ERR11733723
TARA_SAMEA6023605_METAG	[SEAWATER] seawater (ENVO:00002149)(NCBI:txid1561972)	No	Yes	-19.3124	158.952	Water	Coral-surrounding water	PRJEB64422	SAMEA6023605	ERR11733726
TARA_SAMEA6023627_METAG	[SEAWATER] seawater (ENVO:00002149)(NCBI:txid1561972)	No	Yes	-19.3124	158.952	Water	Coral-surrounding water	PRJEB64422	SAMEA6023627	ERR11733727
TARA_SAMEA6023657_METAG	[SEAWATER] seawater (ENVO:00002149)(NCBI:txid1561972)	No	Yes	-19.3124	158.952	Water	Reef water	PRJEB64422	SAMEA6023657	ERR11733725
TARA_SAMEA6024289_METAG	[SEAWATER] seawater (ENVO:00002149)(NCBI:txid1561972)	No	Yes	-19.5116	158.246	Water	Coral-surrounding water	PRJEB64422	SAMEA6024289	ERR11733730
TARA_SAMEA6024306_METAG	[SEAWATER] seawater (ENVO:00002149)(NCBI:txid1561972)	No	Yes	-19.5116	158.246	Water	Coral-surrounding water	PRJEB64422	SAMEA6024306	ERR11733729
TARA_SAMEA6024338_METAG	[SEAWATER] seawater (ENVO:00002149)(NCBI:txid1561972)	No	Yes	-19.5116	158.246	Water	Reef water	PRJEB64422	SAMEA6024338	ERR11733728
TARA_SAMEA6024777_METAG	[SEAWATER] seawater (ENVO:00002149)(NCBI:txid1561972)	No	Yes	-19.8681	158.302	Water	Coral-surrounding water	PRJEB64422	SAMEA6024777	ERR11733733
TARA_SAMEA6024794_METAG	[SEAWATER] seawater (ENVO:00002149)(NCBI:txid1561972)	No	Yes	-19.8681	158.302	Water	Coral-surrounding water	PRJEB64422	SAMEA6024794	ERR11733732
TARA_SAMEA6024824_METAG	[SEAWATER] seawater (ENVO:00002149)(NCBI:txid1561972)	No	Yes	-19.8681	158.302	Water	Reef water	PRJEB64422	SAMEA6024824	ERR11733731
TARA_SAMEA6024864_METAG	[SEAWATER] seawater (ENVO:00002149)(NCBI:txid1561972)	No	Yes	-19.7974	159.241	Water	Open ocean water	PRJEB64422	SAMEA6024864	ERR11733724
TARA_SAMEA6024939_METAG	[SEAWATER] seawater (ENVO:00002149)(NCBI:txid1561972)	No	Yes	-21.4253	164.609	Water	Open ocean water	PRJEB64422	SAMEA6024939	ERR11733734
TARA_SAMEA6024968_METAG	[SEAWATER] seawater (ENVO:00002149)(NCBI:txid1561972)	No	Yes	-21.6714	165.385	Water	Open ocean water	PRJEB64422	SAMEA6024968	ERR11733735
TARA_SAMEA6025474_METAG	[SEAWATER] seawater (ENVO:00002149)(NCBI:txid1561972)	No	Yes	-22.5216	166.56	Water	Coral-surrounding water	PRJEB64422	SAMEA6025474	ERR11733738
TARA_SAMEA6025493_METAG	[SEAWATER] seawater (ENVO:00002149)(NCBI:txid1561972)	No	Yes	-22.5216	166.56	Water	Coral-surrounding water	PRJEB64422	SAMEA6025493	ERR11733737
TARA_SAMEA6025527_METAG	[SEAWATER] seawater (ENVO:00002149)(NCBI:txid1561972)	No	Yes	-22.5216	166.56	Water	Reef water	PRJEB64422	SAMEA6025527	ERR11733736
TARA_SAMEA6025978_METAG	[SEAWATER] seawater (ENVO:00002149)(NCBI:txid1561972)	No	Yes	-22.5456	166.443	Water	Coral-surrounding water	PRJEB64422	SAMEA6025978	ERR11733741
TARA_SAMEA6025995_METAG	[SEAWATER] seawater (ENVO:00002149)(NCBI:txid1561972)	No	Yes	-22.5456	166.443	Water	Coral-surrounding water	PRJEB64422	SAMEA6025995	ERR11733740
TARA_SAMEA6026286_METAG	[SEAWATER] seawater (ENVO:00002149)(NCBI:txid1561972)	No	Yes	-22.5456	166.443	Water	Reef water	PRJEB64422	SAMEA6026286	ERR11733739
TARA_SAMEA6026733_METAG	[SEAWATER] seawater (ENVO:00002149)(NCBI:txid1561972)	No	Yes	-22.5649	166.475	Water	Coral-surrounding water	PRJEB64422	SAMEA6026733	ERR11733744
TARA_SAMEA6026750_METAG	[SEAWATER] seawater (ENVO:00002149)(NCBI:txid1561972)	No	Yes	-22.5649	166.475	Water	Coral-surrounding water	PRJEB64422	SAMEA6026750	ERR11733743
TARA_SAMEA6026785_METAG	[SEAWATER] seawater (ENVO:00002149)(NCBI:txid1561972)	No	Yes	-22.5649	166.475	Water	Reef water	PRJEB64422	SAMEA6026785	ERR11733742
TARA_SAMEA6027501_METAG	[SEAWATER] seawater (ENVO:00002149)(NCBI:txid1561972)	No	Yes	-9.43323	159.538	Water	Coral-surrounding water	PRJEB64422	SAMEA6027501	ERR11733748
TARA_SAMEA6027520_METAG	[SEAWATER] seawater (ENVO:00002149)(NCBI:txid1561972)	No	Yes	-9.43323	159.538	Water	Coral-surrounding water	PRJEB64422	SAMEA6027520	ERR11733747
TARA_SAMEA6027545_METAG	[SEAWATER] seawater (ENVO:00002149)(NCBI:txid1561972)	No	Yes	-9.4339	159.538	Water	Reef water	PRJEB64422	SAMEA6027545	ERR11733746
TARA_SAMEA6027600_METAG	[SEAWATER] seawater (ENVO:00002149)(NCBI:txid1561972)	No	Yes	-9.15033	159.606	Water	Open ocean water	PRJEB64422	SAMEA6027600	ERR11733745
TARA_SAMEA6027909_METAG	[SEAWATER] seawater (ENVO:00002149)(NCBI:txid1561972)	No	Yes	-8.6026	158.196	Water	Coral-surrounding water	PRJEB64422	SAMEA6027909	ERR11733751
TARA_SAMEA6027928_METAG	[SEAWATER] seawater (ENVO:00002149)(NCBI:txid1561972)	No	Yes	-8.6026	158.196	Water	Coral-surrounding water	PRJEB64422	SAMEA6027928	ERR11733750
TARA_SAMEA6028012_METAG	[SEAWATER] seawater (ENVO:00002149)(NCBI:txid1561972)	No	Yes	-8.6026	158.196	Water	Reef water	PRJEB64422	SAMEA6028012	ERR11733749
TARA_SAMEA6028570_METAG	[SEAWATER] seawater (ENVO:00002149)(NCBI:txid1561972)	No	Yes	-8.0286	156.746	Water	Reef water	PRJEB64422	SAMEA6028570	ERR11733752
TARA_SAMEA6028697_METAG	[SEAWATER] seawater (ENVO:00002149)(NCBI:txid1561972)	No	Yes	-8.0286	156.746	Water	Coral-surrounding water	PRJEB64422	SAMEA6028697	ERR11733753
TARA_SAMEA6028717_METAG	[SEAWATER] seawater (ENVO:00002149)(NCBI:txid1561972)	No	Yes	-8.0286	156.746	Water	Coral-surrounding water	PRJEB64422	SAMEA6028717	ERR11733754
TARA_SAMEA6029023_METAG	[SEAWATER] seawater (ENVO:00002149)(NCBI:txid1561972)	No	Yes	-8.97942	154.838	Water	Open ocean water	PRJEB64422	SAMEA6029023	ERR11733755
TARA_SAMEA6029057_METAG	[SEAWATER] seawater (ENVO:00002149)(NCBI:txid1561972)	No	Yes	-9.90633	152.102	Water	Open ocean water	PRJEB64422	SAMEA6029057	ERR11733756
TARA_SAMEA6029133_METAG	[SEAWATER] seawater (ENVO:00002149)(NCBI:txid1561972)	No	Yes	-9.82272	150.8	Water	Coral-surrounding water	PRJEB64422	SAMEA6029133	ERR11733761
TARA_SAMEA6029152_METAG	[SEAWATER] seawater (ENVO:00002149)(NCBI:txid1561972)	No	Yes	-9.82272	150.8	Water	Coral-surrounding water	PRJEB64422	SAMEA6029152	ERR11733760
TARA_SAMEA6029496_METAG	[SEAWATER] seawater (ENVO:00002149)(NCBI:txid1561972)	No	Yes	-9.82272	150.8	Water	Reef water	PRJEB64422	SAMEA6029496	ERR11733759
TARA_SAMEA6029539_METAG	[SEAWATER] seawater (ENVO:00002149)(NCBI:txid1561972)	No	Yes	-9.3432	152.028	Water	Coral-surrounding water	PRJEB64422	SAMEA6029539	ERR11733764
TARA_SAMEA6029989_METAG	[SEAWATER] seawater (ENVO:00002149)(NCBI:txid1561972)	No	Yes	-9.3432	152.028	Water	Coral-surrounding water	PRJEB64422	SAMEA6029989	ERR11733763
TARA_SAMEA6030021_METAG	[SEAWATER] seawater (ENVO:00002149)(NCBI:txid1561972)	No	Yes	-9.3432	152.028	Water	Reef water	PRJEB64422	SAMEA6030021	ERR11733762
TARA_SAMEA6030248_METAG	[SEAWATER] seawater (ENVO:00002149)(NCBI:txid1561972)	No	Yes	-9.2333	153.105	Water	Reef water	PRJEB64422	SAMEA6030248	ERR11733765
TARA_SAMEA6030634_METAG	[SEAWATER] seawater (ENVO:00002149)(NCBI:txid1561972)	No	Yes	-9.2333	153.105	Water	Coral-surrounding water	PRJEB64422	SAMEA6030634	ERR11733766
TARA_SAMEA6030651_METAG	[SEAWATER] seawater (ENVO:00002149)(NCBI:txid1561972)	No	Yes	-9.2333	153.105	Water	Coral-surrounding water	PRJEB64422	SAMEA6030651	ERR11733767
TARA_SAMEA6030669_METAG	[SEAWATER] seawater (ENVO:00002149)(NCBI:txid1561972)	No	Yes	-9.01588	153.05	Water	Open ocean water	PRJEB64422	SAMEA6030669	ERR11733757
TARA_SAMEA6030704_METAG	[SEAWATER] seawater (ENVO:00002149)(NCBI:txid1561972)	No	Yes	-7.09863	152.799	Water	Open ocean water	PRJEB64422	SAMEA6030704	ERR11733758
TARA_SAMEA6030747_METAG	[SEAWATER] seawater (ENVO:00002149)(NCBI:txid1561972)	No	Yes	-4.0746	151.997	Water	Open ocean water	PRJEB64422	SAMEA6030747	ERR11733768
TARA_SAMEA6030848_METAG	[SEAWATER] seawater (ENVO:00002149)(NCBI:txid1561972)	No	Yes	-4.88378	151.047	Water	Coral-surrounding water	PRJEB64422	SAMEA6030848	ERR11733772
TARA_SAMEA6031147_METAG	[SEAWATER] seawater (ENVO:00002149)(NCBI:txid1561972)	No	Yes	-4.88378	151.047	Water	Coral-surrounding water	PRJEB64422	SAMEA6031147	ERR11733773
TARA_SAMEA6031169_METAG	[SEAWATER] seawater (ENVO:00002149)(NCBI:txid1561972)	No	Yes	-4.88378	151.047	Water	Reef water	PRJEB64422	SAMEA6031169	ERR11733771
TARA_SAMEA6031464_METAG	[SEAWATER] seawater (ENVO:00002149)(NCBI:txid1561972)	No	Yes	-5.0915	150.198	Water	Reef water	PRJEB64422	SAMEA6031464	ERR11733774
TARA_SAMEA6031498_METAG	[SEAWATER] seawater (ENVO:00002149)(NCBI:txid1561972)	No	Yes	-5.0915	150.198	Water	Coral-surrounding water	PRJEB64422	SAMEA6031498	ERR11733776
TARA_SAMEA6031518_METAG	[SEAWATER] seawater (ENVO:00002149)(NCBI:txid1561972)	No	Yes	-5.0915	150.198	Water	Coral-surrounding water	PRJEB64422	SAMEA6031518	ERR11733775
TARA_SAMEA6032878_METAG	[SEAWATER] seawater (ENVO:00002149)(NCBI:txid1561972)	No	Yes	-5.20467	150.38	Water	Reef water	PRJEB64422	SAMEA6032878	ERR11733777
TARA_SAMEA6033188_METAG	[SEAWATER] seawater (ENVO:00002149)(NCBI:txid1561972)	No	Yes	-5.20467	150.38	Water	Coral-surrounding water	PRJEB64422	SAMEA6033188	ERR11733779
TARA_SAMEA6033207_METAG	[SEAWATER] seawater (ENVO:00002149)(NCBI:txid1561972)	No	Yes	-5.20467	150.38	Water	Coral-surrounding water	PRJEB64422	SAMEA6033207	ERR11733778
TARA_SAMEA6033503_METAG	[SEAWATER] seawater (ENVO:00002149)(NCBI:txid1561972)	No	Yes	-5.2925	150.17	Water	Open ocean water	PRJEB64422	SAMEA6033503	ERR11733769
TARA_SAMEA6033537_METAG	[SEAWATER] seawater (ENVO:00002149)(NCBI:txid1561972)	No	Yes	-4.68783	148.877	Water	Open ocean water	PRJEB64422	SAMEA6033537	ERR11733770
TARA_SAMEA6033749_METAG	[SEAWATER] seawater (ENVO:00002149)(NCBI:txid1561972)	No	Yes	2.70422	131.559	Water	Open ocean water	PRJEB64422	SAMEA6033749	ERR11733780
TARA_SAMEA6034237_METAG	[SEAWATER] seawater (ENVO:00002149)(NCBI:txid1561972)	No	Yes	2.95592	131.796	Water	Coral-surrounding water	PRJEB64422	SAMEA6034237	ERR11733783
TARA_SAMEA6034255_METAG	[SEAWATER] seawater (ENVO:00002149)(NCBI:txid1561972)	No	Yes	2.95593	131.796	Water	Coral-surrounding water	PRJEB64422	SAMEA6034255	ERR11733782
TARA_SAMEA6034286_METAG	[SEAWATER] seawater (ENVO:00002149)(NCBI:txid1561972)	No	Yes	2.95603	131.796	Water	Reef water	PRJEB64422	SAMEA6034286	ERR11733781
TARA_SAMEA6035044_METAG	[SEAWATER] seawater (ENVO:00002149)(NCBI:txid1561972)	No	Yes	2.99837	131.125	Water	Coral-surrounding water	PRJEB64422	SAMEA6035044	ERR11733786
TARA_SAMEA6035062_METAG	[SEAWATER] seawater (ENVO:00002149)(NCBI:txid1561972)	No	Yes	2.99837	131.125	Water	Coral-surrounding water	PRJEB64422	SAMEA6035062	ERR11733785
TARA_SAMEA6035087_METAG	[SEAWATER] seawater (ENVO:00002149)(NCBI:txid1561972)	No	Yes	2.99837	131.125	Water	Reef water	PRJEB64422	SAMEA6035087	ERR11733784
TARA_SAMEA6035503_METAG	[SEAWATER] seawater (ENVO:00002149)(NCBI:txid1561972)	No	Yes	4.3012	132.313	Water	Coral-surrounding water	PRJEB64422	SAMEA6035503	ERR11733788
TARA_SAMEA6035522_METAG	[SEAWATER] seawater (ENVO:00002149)(NCBI:txid1561972)	No	Yes	4.3012	132.313	Water	Coral-surrounding water	PRJEB64422	SAMEA6035522	ERR11733789
TARA_SAMEA6035544_METAG	[SEAWATER] seawater (ENVO:00002149)(NCBI:txid1561972)	No	Yes	4.3012	132.313	Water	Reef water	PRJEB64422	SAMEA6035544	ERR11733787
TARA_SAMEA6036003_METAG	[SEAWATER] seawater (ENVO:00002149)(NCBI:txid1561972)	No	Yes	4.65312	131.955	Water	Coral-surrounding water	PRJEB64422	SAMEA6036003	ERR11733792
TARA_SAMEA6036021_METAG	[SEAWATER] seawater (ENVO:00002149)(NCBI:txid1561972)	No	Yes	4.65312	131.955	Water	Coral-surrounding water	PRJEB64422	SAMEA6036021	ERR11733791
TARA_SAMEA6036046_METAG	[SEAWATER] seawater (ENVO:00002149)(NCBI:txid1561972)	No	Yes	4.65312	131.955	Water	Reef water	PRJEB64422	SAMEA6036046	ERR11733790
TARA_SAMEA6036500_METAG	[SEAWATER] seawater (ENVO:00002149)(NCBI:txid1561972)	No	Yes	5.31985	132.22	Water	Coral-surrounding water	PRJEB64422	SAMEA6036500	ERR11733795
TARA_SAMEA6036518_METAG	[SEAWATER] seawater (ENVO:00002149)(NCBI:txid1561972)	No	Yes	5.32007	132.22	Water	Coral-surrounding water	PRJEB64422	SAMEA6036518	ERR11733794
TARA_SAMEA6036550_METAG	[SEAWATER] seawater (ENVO:00002149)(NCBI:txid1561972)	No	Yes	5.32007	132.22	Water	Reef water	PRJEB64422	SAMEA6036550	ERR11733793
TARA_SAMEA6036575_METAG	[SEAWATER] seawater (ENVO:00002149)(NCBI:txid1561972)	No	Yes	6.44913	133.428	Water	Open ocean water	PRJEB64422	SAMEA6036575	ERR11733796
TARA_SAMEA6036610_METAG	[SEAWATER] seawater (ENVO:00002149)(NCBI:txid1561972)	No	Yes	7.4421	134.189	Water	Open ocean water	PRJEB64422	SAMEA6036610	ERR11733797
TARA_SAMEA6037080_METAG	[SEAWATER] seawater (ENVO:00002149)(NCBI:txid1561972)	No	Yes	7.77898	134.58	Water	Coral-surrounding water	PRJEB64422	SAMEA6037080	ERR11733800
TARA_SAMEA6037098_METAG	[SEAWATER] seawater (ENVO:00002149)(NCBI:txid1561972)	No	Yes	7.77897	134.58	Water	Coral-surrounding water	PRJEB64422	SAMEA6037098	ERR11733799
TARA_SAMEA6037123_METAG	[SEAWATER] seawater (ENVO:00002149)(NCBI:txid1561972)	No	Yes	7.7788	134.579	Water	Reef water	PRJEB64422	SAMEA6037123	ERR11733798
TARA_SAMEA6037901_METAG	[SEAWATER] seawater (ENVO:00002149)(NCBI:txid1561972)	No	Yes	7.78368	134.558	Water	Coral-surrounding water	PRJEB64422	SAMEA6037901	ERR11733803
TARA_SAMEA6037920_METAG	[SEAWATER] seawater (ENVO:00002149)(NCBI:txid1561972)	No	Yes	7.78362	134.559	Water	Coral-surrounding water	PRJEB64422	SAMEA6037920	ERR11733802
TARA_SAMEA6037944_METAG	[SEAWATER] seawater (ENVO:00002149)(NCBI:txid1561972)	No	Yes	7.78353	134.559	Water	Reef water	PRJEB64422	SAMEA6037944	ERR11733801
TARA_SAMEA6038428_METAG	[SEAWATER] seawater (ENVO:00002149)(NCBI:txid1561972)	No	Yes	7.70868	134.565	Water	Coral-surrounding water	PRJEB64422	SAMEA6038428	ERR11733806
TARA_SAMEA6038446_METAG	[SEAWATER] seawater (ENVO:00002149)(NCBI:txid1561972)	No	Yes	7.70922	134.565	Water	Coral-surrounding water	PRJEB64422	SAMEA6038446	ERR11733805
TARA_SAMEA6038471_METAG	[SEAWATER] seawater (ENVO:00002149)(NCBI:txid1561972)	No	Yes	7.70922	134.565	Water	Reef water	PRJEB64422	SAMEA6038471	ERR11733804
TARA_SAMEA6039657_METAG	[SEAWATER] seawater (ENVO:00002149)(NCBI:txid1561972)	No	Yes	19.5099	114.156	Water	Open ocean water	PRJEB64422	SAMEA6039657	ERR11733807
TARA_SAMEA6039731_METAG	[SEAWATER] seawater (ENVO:00002149)(NCBI:txid1561972)	No	Yes	22.5314	114.314	Water	Reef water	PRJEB64422	SAMEA6039731	ERR11733809
TARA_SAMEA6040010_METAG	[SEAWATER] seawater (ENVO:00002149)(NCBI:txid1561972)	No	Yes	22.1872	114.135	Water	Reef water	PRJEB64422	SAMEA6040010	ERR11733810
TARA_SAMEA6040045_METAG	[SEAWATER] seawater (ENVO:00002149)(NCBI:txid1561972)	No	Yes	21.8566	115.873	Water	Open ocean water	PRJEB64422	SAMEA6040045	ERR11733808
TARA_SAMEA6040077_METAG	[SEAWATER] seawater (ENVO:00002149)(NCBI:txid1561972)	No	Yes	22.3264	118.852	Water	Open ocean water	PRJEB64422	SAMEA6040077	ERR11733811
TARA_SAMEA6040137_METAG	[SEAWATER] seawater (ENVO:00002149)(NCBI:txid1561972)	No	Yes	21.9332	120.81	Water	Coral-surrounding water	PRJEB64422	SAMEA6040137	ERR11733813
TARA_SAMEA6040238_METAG	[SEAWATER] seawater (ENVO:00002149)(NCBI:txid1561972)	No	Yes	21.9332	120.81	Water	Coral-surrounding water	PRJEB64422	SAMEA6040238	ERR11733814
TARA_SAMEA6040521_METAG	[SEAWATER] seawater (ENVO:00002149)(NCBI:txid1561972)	No	Yes	21.9332	120.81	Water	Reef water	PRJEB64422	SAMEA6040521	ERR11733812
TARA_SAMEA6040929_METAG	[SEAWATER] seawater (ENVO:00002149)(NCBI:txid1561972)	No	Yes	22.0084	121.569	Water	Coral-surrounding water	PRJEB64422	SAMEA6040929	ERR11733817
TARA_SAMEA6040948_METAG	[SEAWATER] seawater (ENVO:00002149)(NCBI:txid1561972)	No	Yes	22.0084	121.569	Water	Coral-surrounding water	PRJEB64422	SAMEA6040948	ERR11733816
TARA_SAMEA6040983_METAG	[SEAWATER] seawater (ENVO:00002149)(NCBI:txid1561972)	No	Yes	22.0082	121.569	Water	Reef water	PRJEB64422	SAMEA6040983	ERR11733815
TARA_SAMEA6049033_METAG	[SEAWATER] seawater (ENVO:00002149)(NCBI:txid1561972)	No	Yes	22.6428	121.485	Water	Coral-surrounding water	PRJEB64422	SAMEA6049033	ERR11733820
TARA_SAMEA6049052_METAG	[SEAWATER] seawater (ENVO:00002149)(NCBI:txid1561972)	No	Yes	22.6428	121.485	Water	Coral-surrounding water	PRJEB64422	SAMEA6049052	ERR11733819
TARA_SAMEA6049085_METAG	[SEAWATER] seawater (ENVO:00002149)(NCBI:txid1561972)	No	Yes	22.6428	121.485	Water	Reef water	PRJEB64422	SAMEA6049085	ERR11733818
TARA_SAMEA6050421_METAG	[SEAWATER] seawater (ENVO:00002149)(NCBI:txid1561972)	No	Yes	23.1989	-159.116	Water	Open ocean water	PRJEB64422	SAMEA6050421	ERR11733821
TARA_SAMEA6050757_METAG	[SEAWATER] seawater (ENVO:00002149)(NCBI:txid1561972)	No	Yes	21.3519	-158.132	Water	Reef water	PRJEB64422	SAMEA6050757	ERR11733823
TARA_SAMEA6050777_METAG	[SEAWATER] seawater (ENVO:00002149)(NCBI:txid1561972)	No	Yes	21.3519	-158.132	Water	Coral-surrounding water	PRJEB64422	SAMEA6050777	ERR11733824
TARA_SAMEA6050794_METAG	[SEAWATER] seawater (ENVO:00002149)(NCBI:txid1561972)	No	Yes	21.3519	-158.132	Water	Coral-surrounding water	PRJEB64422	SAMEA6050794	ERR11733825
TARA_SAMEA6051121_METAG	[SEAWATER] seawater (ENVO:00002149)(NCBI:txid1561972)	No	Yes	21.2728	-157.724	Water	Reef water	PRJEB64422	SAMEA6051121	ERR11733826
TARA_SAMEA6051139_METAG	[SEAWATER] seawater (ENVO:00002149)(NCBI:txid1561972)	No	Yes	21.2728	-157.724	Water	Coral-surrounding water	PRJEB64422	SAMEA6051139	ERR11733827
TARA_SAMEA6051157_METAG	[SEAWATER] seawater (ENVO:00002149)(NCBI:txid1561972)	No	Yes	21.2728	-157.724	Water	Coral-surrounding water	PRJEB64422	SAMEA6051157	ERR11733828
TARA_SAMEA6051611_METAG	[SEAWATER] seawater (ENVO:00002149)(NCBI:txid1561972)	No	Yes	21.4731	-157.78	Water	Reef water	PRJEB64422	SAMEA6051611	ERR11733829
TARA_SAMEA6051629_METAG	[SEAWATER] seawater (ENVO:00002149)(NCBI:txid1561972)	No	Yes	21.4731	-157.78	Water	Coral-surrounding water	PRJEB64422	SAMEA6051629	ERR11733830
TARA_SAMEA6051647_METAG	[SEAWATER] seawater (ENVO:00002149)(NCBI:txid1561972)	No	Yes	21.4731	-157.78	Water	Coral-surrounding water	PRJEB64422	SAMEA6051647	ERR11733831
TARA_SAMEA6051723_METAG	[SEAWATER] seawater (ENVO:00002149)(NCBI:txid1561972)	No	Yes	21.941	-156.77	Water	Open ocean water	PRJEB64422	SAMEA6051723	ERR11733822
TARA_SAMEA6051768_METAG	[SEAWATER] seawater (ENVO:00002149)(NCBI:txid1561972)	No	Yes	24.0296	-155.127	Water	Open ocean water	PRJEB64422	SAMEA6051768	ERR12071065
TARA_SAMEA6051849_METAG	[SEAWATER] seawater (ENVO:00002149)(NCBI:txid1561972)	No	Yes	27.929	-151.48	Water	Open ocean water	PRJEB64422	SAMEA6051849	ERR12071066
TARA_SAMEA6051966_METAG	[SEAWATER] seawater (ENVO:00002149)(NCBI:txid1561972)	No	Yes	30.8633	-144.824	Water	Open ocean water	PRJEB64422	SAMEA6051966	ERR12071067
TARA_SAMEA6052032_METAG	[SEAWATER] seawater (ENVO:00002149)(NCBI:txid1561972)	No	Yes	32.5305	-142.945	Water	Open ocean water	PRJEB64422	SAMEA6052032	ERR12071068
TARA_SAMEA6052098_METAG	[SEAWATER] seawater (ENVO:00002149)(NCBI:txid1561972)	No	Yes	34.8714	-142.34	Water	Open ocean water	PRJEB64422	SAMEA6052098	ERR12071069
TARA_SAMEA6052179_METAG	[SEAWATER] seawater (ENVO:00002149)(NCBI:txid1561972)	No	Yes	36.9453	-142.612	Water	Open ocean water	PRJEB64422	SAMEA6052179	ERR12071023
TARA_SAMEA6052246_METAG	[SEAWATER] seawater (ENVO:00002149)(NCBI:txid1561972)	No	Yes	38.3742	-140.764	Water	Open ocean water	PRJEB64422	SAMEA6052246	ERR12071024
TARA_SAMEA6052852_METAG	[SEAWATER] seawater (ENVO:00002149)(NCBI:txid1561972)	No	Yes	24.135	-109.8	Water	Coral-surrounding water	PRJEB64422	SAMEA6052852	ERR11733835
TARA_SAMEA6052873_METAG	[SEAWATER] seawater (ENVO:00002149)(NCBI:txid1561972)	No	Yes	24.135	-109.8	Water	Coral-surrounding water	PRJEB64422	SAMEA6052873	ERR11733834
TARA_SAMEA6053293_METAG	[SEAWATER] seawater (ENVO:00002149)(NCBI:txid1561972)	No	Yes	24.135	-109.8	Water	Reef water	PRJEB64422	SAMEA6053293	ERR11733833
TARA_SAMEA6053318_METAG	[SEAWATER] seawater (ENVO:00002149)(NCBI:txid1561972)	No	Yes	23.3586	-109.422	Water	Coral-surrounding water	PRJEB64422	SAMEA6053318	ERR11733838
TARA_SAMEA6053336_METAG	[SEAWATER] seawater (ENVO:00002149)(NCBI:txid1561972)	No	Yes	23.3586	-109.422	Water	Coral-surrounding water	PRJEB64422	SAMEA6053336	ERR11733837
TARA_SAMEA6053764_METAG	[SEAWATER] seawater (ENVO:00002149)(NCBI:txid1561972)	No	Yes	23.3586	-109.422	Water	Reef water	PRJEB64422	SAMEA6053764	ERR11733836
TARA_SAMEA6053790_METAG	[SEAWATER] seawater (ENVO:00002149)(NCBI:txid1561972)	No	Yes	22.9453	-109.804	Water	Coral-surrounding water	PRJEB64422	SAMEA6053790	ERR11733841
TARA_SAMEA6053808_METAG	[SEAWATER] seawater (ENVO:00002149)(NCBI:txid1561972)	No	Yes	22.9453	-109.804	Water	Coral-surrounding water	PRJEB64422	SAMEA6053808	ERR11733840
TARA_SAMEA6041535_METAG	[SEAWATER] seawater (ENVO:00002149)(NCBI:txid1561972)	No	Yes	22.9453	-109.804	Water	Reef water	PRJEB64422	SAMEA6041535	ERR11733839
TARA_SAMEA6041658_METAG	[SEAWATER] seawater (ENVO:00002149)(NCBI:txid1561972)	No	Yes	20.3359	-109.733	Water	Open ocean water	PRJEB64422	SAMEA6041658	ERR11733832
TARA_SAMEA6042056_METAG	[SEAWATER] seawater (ENVO:00002149)(NCBI:txid1561972)	No	Yes	10.3137	-109.206	Water	Coral-surrounding water	PRJEB64422	SAMEA6042056	ERR11733846
TARA_SAMEA6042074_METAG	[SEAWATER] seawater (ENVO:00002149)(NCBI:txid1561972)	No	Yes	10.3135	-109.206	Water	Coral-surrounding water	PRJEB64422	SAMEA6042074	ERR11733845
TARA_SAMEA6042104_METAG	[SEAWATER] seawater (ENVO:00002149)(NCBI:txid1561972)	No	Yes	10.3137	-109.206	Water	Reef water	PRJEB64422	SAMEA6042104	ERR11733844
TARA_SAMEA6042488_METAG	[SEAWATER] seawater (ENVO:00002149)(NCBI:txid1561972)	No	Yes	10.3017	-109.234	Water	Coral-surrounding water	PRJEB64422	SAMEA6042488	ERR11733849
TARA_SAMEA6042506_METAG	[SEAWATER] seawater (ENVO:00002149)(NCBI:txid1561972)	No	Yes	10.3019	-109.234	Water	Coral-surrounding water	PRJEB64422	SAMEA6042506	ERR11733848
TARA_SAMEA6042536_METAG	[SEAWATER] seawater (ENVO:00002149)(NCBI:txid1561972)	No	Yes	10.3017	-109.234	Water	Reef water	PRJEB64422	SAMEA6042536	ERR11733847
TARA_SAMEA6043103_METAG	[SEAWATER] seawater (ENVO:00002149)(NCBI:txid1561972)	No	Yes	10.2899	-109.203	Water	Coral-surrounding water	PRJEB64422	SAMEA6043103	ERR11733852
TARA_SAMEA6043136_METAG	[SEAWATER] seawater (ENVO:00002149)(NCBI:txid1561972)	No	Yes	10.2897	-109.203	Water	Coral-surrounding water	PRJEB64422	SAMEA6043136	ERR11733851
TARA_SAMEA6043166_METAG	[SEAWATER] seawater (ENVO:00002149)(NCBI:txid1561972)	No	Yes	10.29	-109.203	Water	Reef water	PRJEB64422	SAMEA6043166	ERR11733850
TARA_SAMEA6043270_METAG	[SEAWATER] seawater (ENVO:00002149)(NCBI:txid1561972)	No	Yes	10.2691	-109.203	Water	Open ocean water	PRJEB64422	SAMEA6043270	ERR11733842
TARA_SAMEA6043294_METAG	[SEAWATER] seawater (ENVO:00002149)(NCBI:txid1561972)	No	Yes	10.0533	-107.187	Water	Open ocean water	PRJEB64422	SAMEA6043294	ERR11733843
TARA_SAMEA6043581_METAG	[SEAWATER] seawater (ENVO:00002149)(NCBI:txid1561972)	No	Yes	7.95078	-84.0281	Water	Open ocean water	PRJEB64422	SAMEA6043581	ERR11733853
TARA_SAMEA6043790_METAG	[SEAWATER] seawater (ENVO:00002149)(NCBI:txid1561972)	No	Yes	7.9571	-82.043	Water	Coral-surrounding water	PRJEB64422	SAMEA6043790	ERR11733857
TARA_SAMEA6043808_METAG	[SEAWATER] seawater (ENVO:00002149)(NCBI:txid1561972)	No	Yes	7.95782	-82.0433	Water	Coral-surrounding water	PRJEB64422	SAMEA6043808	ERR11733856
TARA_SAMEA6043870_METAG	[SEAWATER] seawater (ENVO:00002149)(NCBI:txid1561972)	No	Yes	7.95772	-82.0433	Water	Reef water	PRJEB64422	SAMEA6043870	ERR11733855
TARA_SAMEA6054409_METAG	[SEAWATER] seawater (ENVO:00002149)(NCBI:txid1561972)	No	Yes	7.87238	-81.7943	Water	Coral-surrounding water	PRJEB64422	SAMEA6054409	ERR11733860
TARA_SAMEA6054428_METAG	[SEAWATER] seawater (ENVO:00002149)(NCBI:txid1561972)	No	Yes	7.87268	-81.7941	Water	Coral-surrounding water	PRJEB64422	SAMEA6054428	ERR11733859
TARA_SAMEA6054452_METAG	[SEAWATER] seawater (ENVO:00002149)(NCBI:txid1561972)	No	Yes	7.87275	-81.7942	Water	Reef water	PRJEB64422	SAMEA6054452	ERR11733858
TARA_SAMEA6054710_METAG	[SEAWATER] seawater (ENVO:00002149)(NCBI:txid1561972)	No	Yes	7.6513	-81.6979	Water	Coral-surrounding water	PRJEB64422	SAMEA6054710	ERR11733863
TARA_SAMEA6054728_METAG	[SEAWATER] seawater (ENVO:00002149)(NCBI:txid1561972)	No	Yes	7.65108	-81.698	Water	Coral-surrounding water	PRJEB64422	SAMEA6054728	ERR11733862
TARA_SAMEA6054827_METAG	[SEAWATER] seawater (ENVO:00002149)(NCBI:txid1561972)	No	Yes	7.6515	-81.698	Water	Reef water	PRJEB64422	SAMEA6054827	ERR11733861
TARA_SAMEA6055069_METAG	[SEAWATER] seawater (ENVO:00002149)(NCBI:txid1561972)	No	Yes	7.20958	-81.7964	Water	Coral-surrounding water	PRJEB64422	SAMEA6055069	ERR11733866
TARA_SAMEA6055087_METAG	[SEAWATER] seawater (ENVO:00002149)(NCBI:txid1561972)	No	Yes	7.2091	-81.7962	Water	Coral-surrounding water	PRJEB64422	SAMEA6055087	ERR11733865
TARA_SAMEA6055187_METAG	[SEAWATER] seawater (ENVO:00002149)(NCBI:txid1561972)	No	Yes	7.20933	-81.7964	Water	Reef water	PRJEB64422	SAMEA6055187	ERR11733864
TARA_SAMEA6055369_METAG	[SEAWATER] seawater (ENVO:00002149)(NCBI:txid1561972)	No	Yes	7.95977	-79.7258	Water	Open ocean water	PRJEB64422	SAMEA6055369	ERR11733854

## Sheet: Sheet 3
biosample	type	bioproject	run
SAMEA6034818	[MIL] Millepora (NCBI:txid51117)	PRJEB52368	ERR14224704
SAMEA6034818	[MIL] Millepora (NCBI:txid51117)	PRJEB52368	ERR14224705
SAMEA6035815	[MIL] Millepora (NCBI:txid51117)	PRJEB52368	ERR14224706
