# Supplementary material for: Coral microbiomes as reservoirs of unknown genomic and biosynthetic diversity
Source: Nature. 2026 Feb 25;652(8110):686–93. doi: 10.1038/s41586-026-10159-6 (PMC13083261; doi:10.1038/s41586-026-10159-6)
Supplement: Supplementary file 3 — Supplementary Tables 1–12. [file 41586_2026_10159_MOESM3_ESM.zip › 2023-11-20683E-s3/supplementary-table-10.xlsx]

## Sheet: README
tha cluster
Sheet 1: DNA sequences for tha cluster
Sheet 2: Protein sequences for tha cluster
Sheet 3: Exact masses MS1 labelled medium
Sheet 4: MS2 fragments native
Sheet 5: MS2 fragments point mutants
Sheet 6: Neutrophil elastase inhibition

## Sheet: Sheet 1
Gene encoding for	Sequence
His6bdSUMO-ThaA	ATGGGCCATCACCATCATCACCACagcagcggtttagttcctcgtggttcagctagccacatcaacctgaaggtgaaaggccaggatggcaacgaggtgttcttccgcattaaacgctcaacccagctgaagaagctgatgaacgcgtactgcgatcgtcagagcgtggatatgaccgcaattgcgttcctgttcgatggtcgtcgtttacgtgcagaacaaaccccggacgaactggaaatggaagatggcgacgagattgatgccatgctgcatcagaccggtggcATGAAAAAACAGCAAGTTATTCGGGCATGGAAAGATGAAGAATATCTGCAAAGTCTGTCGGCCAAGGAACGGGCCCTGATTCCGGCAAGTCCGGCGGGTATTGTAGATTTG…
His6bdSUMO-ThaA-C1A	ATGGGCCATCACCATCATCACCACagcagcggtttagttcctcgtggttcagctagccacatcaacctgaaggtgaaaggccaggatggcaacgaggtgttcttccgcattaaacgctcaacccagctgaagaagctgatgaacgcgtactgcgatcgtcagagcgtggatatgaccgcaattgcgttcctgttcgatggtcgtcgtttacgtgcagaacaaaccccggacgaactggaaatggaagatggcgacgagattgatgccatgctgcatcagaccggtggcATGAAAAAACAGCAAGTTATTCGGGCATGGAAAGATGAAGAATATCTGCAAAGTCTGTCGGCCAAGGAACGGGCCCTGATTCCGGCAAGTCCGGCGGGTATTGTAGATTTG…
His6bdSUMO-ThaA-C5A	ATGGGCCATCACCATCATCACCACagcagcggtttagttcctcgtggttcagctagccacatcaacctgaaggtgaaaggccaggatggcaacgaggtgttcttccgcattaaacgctcaacccagctgaagaagctgatgaacgcgtactgcgatcgtcagagcgtggatatgaccgcaattgcgttcctgttcgatggtcgtcgtttacgtgcagaacaaaccccggacgaactggaaatggaagatggcgacgagattgatgccatgctgcatcagaccggtggcATGAAAAAACAGCAAGTTATTCGGGCATGGAAAGATGAAGAATATCTGCAAAGTCTGTCGGCCAAGGAACGGGCCCTGATTCCGGCAAGTCCGGCGGGTATTGTAGATTTG…
His6bdSUMO-ThaA-C13A	ATGGGCCATCACCATCATCACCACagcagcggtttagttcctcgtggttcagctagccacatcaacctgaaggtgaaaggccaggatggcaacgaggtgttcttccgcattaaacgctcaacccagctgaagaagctgatgaacgcgtactgcgatcgtcagagcgtggatatgaccgcaattgcgttcctgttcgatggtcgtcgtttacgtgcagaacaaaccccggacgaactggaaatggaagatggcgacgagattgatgccatgctgcatcagaccggtggcATGAAAAAACAGCAAGTTATTCGGGCATGGAAAGATGAAGAATATCTGCAAAGTCTGTCGGCCAAGGAACGGGCCCTGATTCCGGCAAGTCCGGCGGGTATTGTAGATTTG…
His6bdSUMO-ThaA-C15A	ATGGGCCATCACCATCATCACCACagcagcggtttagttcctcgtggttcagctagccacatcaacctgaaggtgaaaggccaggatggcaacgaggtgttcttccgcattaaacgctcaacccagctgaagaagctgatgaacgcgtactgcgatcgtcagagcgtggatatgaccgcaattgcgttcctgttcgatggtcgtcgtttacgtgcagaacaaaccccggacgaactggaaatggaagatggcgacgagattgatgccatgctgcatcagaccggtggcATGAAAAAACAGCAAGTTATTCGGGCATGGAAAGATGAAGAATATCTGCAAAGTCTGTCGGCCAAGGAACGGGCCCTGATTCCGGCAAGTCCGGCGGGTATTGTAGATTTG…
His6bdSUMO-ThaA-C16A	ATGGGCCATCACCATCATCACCACagcagcggtttagttcctcgtggttcagctagccacatcaacctgaaggtgaaaggccaggatggcaacgaggtgttcttccgcattaaacgctcaacccagctgaagaagctgatgaacgcgtactgcgatcgtcagagcgtggatatgaccgcaattgcgttcctgttcgatggtcgtcgtttacgtgcagaacaaaccccggacgaactggaaatggaagatggcgacgagattgatgccatgctgcatcagaccggtggcATGAAAAAACAGCAAGTTATTCGGGCATGGAAAGATGAAGAATATCTGCAAAGTCTGTCGGCCAAGGAACGGGCCCTGATTCCGGCAAGTCCGGCGGGTATTGTAGATTTG…
His6bdSUMO-ThaA-S2A	ATGGGCCATCACCATCATCACCACagcagcggtttagttcctcgtggttcagctagccacatcaacctgaaggtgaaaggccaggatggcaacgaggtgttcttccgcattaaacgctcaacccagctgaagaagctgatgaacgcgtactgcgatcgtcagagcgtggatatgaccgcaattgcgttcctgttcgatggtcgtcgtttacgtgcagaacaaaccccggacgaactggaaatggaagatggcgacgagattgatgccatgctgcatcagaccggtggcATGAAAAAACAGCAAGTTATTCGGGCATGGAAAGATGAAGAATATCTGCAAAGTCTGTCGGCCAAGGAACGGGCCCTGATTCCGGCAAGTCCGGCGGGTATTGTAGATTTG…
His6bdSUMO-ThaA-T6A	ATGGGCCATCACCATCATCACCACagcagcggtttagttcctcgtggttcagctagccacatcaacctgaaggtgaaaggccaggatggcaacgaggtgttcttccgcattaaacgctcaacccagctgaagaagctgatgaacgcgtactgcgatcgtcagagcgtggatatgaccgcaattgcgttcctgttcgatggtcgtcgtttacgtgcagaacaaaccccggacgaactggaaatggaagatggcgacgagattgatgccatgctgcatcagaccggtggcATGAAAAAACAGCAAGTTATTCGGGCATGGAAAGATGAAGAATATCTGCAAAGTCTGTCGGCCAAGGAACGGGCCCTGATTCCGGCAAGTCCGGCGGGTATTGTAGATTTG…
His6bdSUMO-ThaA-T12A	ATGGGCCATCACCATCATCACCACagcagcggtttagttcctcgtggttcagctagccacatcaacctgaaggtgaaaggccaggatggcaacgaggtgttcttccgcattaaacgctcaacccagctgaagaagctgatgaacgcgtactgcgatcgtcagagcgtggatatgaccgcaattgcgttcctgttcgatggtcgtcgtttacgtgcagaacaaaccccggacgaactggaaatggaagatggcgacgagattgatgccatgctgcatcagaccggtggcATGAAAAAACAGCAAGTTATTCGGGCATGGAAAGATGAAGAATATCTGCAAAGTCTGTCGGCCAAGGAACGGGCCCTGATTCCGGCAAGTCCGGCGGGTATTGTAGATTTG…
His6bdSUMO-ThaA-S2A-T6A	ATGGGCCATCACCATCATCACCACagcagcggtttagttcctcgtggttcagctagccacatcaacctgaaggtgaaaggccaggatggcaacgaggtgttcttccgcattaaacgctcaacccagctgaagaagctgatgaacgcgtactgcgatcgtcagagcgtggatatgaccgcaattgcgttcctgttcgatggtcgtcgtttacgtgcagaacaaaccccggacgaactggaaatggaagatggcgacgagattgatgccatgctgcatcagaccggtggcATGAAAAAACAGCAAGTTATTCGGGCATGGAAAGATGAAGAATATCTGCAAAGTCTGTCGGCCAAGGAACGGGCCCTGATTCCGGCAAGTCCGGCGGGTATTGTAGATTTG…
										lower case: bdSUMO-encoding sequence
ThaM	ATGGAGCAATCAGCCCATACACACCCGCCAGACCTGGCAGGTTGGTACCGCGCAATACCCCTTCGCGAGCGCGCGGCGGCTTTACCTGCAGGCGGAGAATCAAACGAGGGATTCGACTTGGAGCTTGCACAGCGGCGCCTCGCTCGTTGGCGTCAGACTTTAAGCCCGTGCGAGGATCGTTTAGAAACCCGGTTGAATGAAATAGGAATTAGTGAGCAGGGCCTGGCCCGTTTGTTAGCAGAACCTGCTGAGGCCCTCGCCCGTCGCAGCCACACGCCTACCTGGCTCGCAACCTTATTAGAAGCCTATAGTGTTCGCGGTGGACCCAAGCTCCGGGAGAGCCTTGCGAGCACAGGCGATGGTGACCGTGACGCACTGTTGAGCCCTTTTCTTCCTTTA…
ThaO	ATGCATGATGCGGTGATTATTGGGAGCGGGGCGGGAGGAGGTCCACTTGCTCTGGTGTTGAGCCGTGCCGGCCTTGATGTCCTCGTCTTGGAAAAGGGGCCTGATTTCCGGCGGGAAGATTACGCACGCGATGCGCATGGACTCCCACCAGGCGCTCTTACGCCCCGCTTGGACGAGGACCCGCATACGGTGGTAACGGCAAAGACACATAATCCGATCCCCACAACGTTCGGATGGACGGCTTGCTGCGTTGGTGGCGGGACAGTGCACATGGGTGGCTACTTTTACCGCTTCCACGGTGACGACTTTAGAATGCGGAGTCGCTTTGGGGCTCGTCCATTCGAGGACGTTGAGTTAGCCGACTGGCCTTACTCATACGACGATCTTGAGCCCTACTAC…
ThaMO	ATGGAACAAAGTGCGCACACACATCCCCCTGACCTTGCCGGTTGGTACAGAGCAATTCCTCTGCGTGAGCGAGCGGCTGCTCTTCCGGCAGGCGGTGAATCAAATGAGGGCTTCGACCTGGAACTCGCACAGCGTCGGCTGGCGCGTTGGCGCCAAACCTTGTCTCCATGCGAGGACCGACTTGAGACTCGTTTGAACGAGATCGGTATTTCCGAGCAAGGTTTAGCACGCCTGTTAGCTGAGCCTGCCGAGGCCCTTGCACGTCGGAGTCACACCCCTACTTGGCTGGCAACACTTTTAGAGGCCTACAGCGTACGCGGCGGGCCGAAGCTGAGAGAGTCTCTTGCATCGACTGGTGATGGAGATCGCGACGCGCTGTTATCCCCGTTTCTTCCACTG…
Plasmid backbones	Sequence
pACYC	AAGCTTGCGGCCGCATAATGCTTAAGTCGAACAGAAAGTAATCGTATTGTACACGGCCGCATAATCGAAATTAATACGACTCACTATAGGGGAATTGTGAGCGGATAACAATTCCCCATCTTAGTATATTAGTTAAGTATAAGAAGGAGATATACATATGGCAGATCTCAATTGGATATCGGCCGGCCACGCGATCGCTGACGTCGGTACCCTCGAGTCTGGTAAAGAAACCGCTGCTGCGAAATTTGAACGCCAGCACATGGACTCGTCTACTAGCGCAGCTTAATTAACCTAGGCTGCTGCCACCGCTGAGCAATAACTAGCATAACCCCTTGGGGCCTCTAAACGGGTCTTGAGGGGTTTTTTGCTGAAACCTCAGGCATTTGAGAAGCACACGGT…
pET-24+	CTCGAGCTCGAGCACCACCACCACCACCACTGAGATCCGGCTGCTAACAAAGCCCGAAAGGAAGCTGAGTTGGCTGCTGCCACCGCTGAGCAATAACTAGCATAACCCCTTGGGGCCTCTAAACGGGTCTTGAGGGGTTTTTTGCTGAAAGGAGGAACTATATCCGGATTGGCGAATGGGACGCGCCCTGTAGCGGCGCATTAAGCGCGGCGGGTGTGGTGGTTACGCGCAGCGTGACCGCTACACTTGCCAGCGCCCTAGCGCCCGCTCCTTTCGCTTTCTTCCCTTCCTTTCTCGCCACGTTCGCCGGCTTTCCCCGTCAAGCTCTAAATCGGGGGCTCCCTTTAGGGTTCCGATTTAGTGCTTTACGGCACCTCGACCCCAAAAAACTTGATTAGG…
Primers used in this study	Sequence
His6bdSUMO-ThaA-S2A-T6A_fwd	GGG GAT CTG TGC GTA TGG CGG GT
His6bdSUMO-ThaA-S2A-T6A_rev	GCA CAG CCG CCT GAA ATC

## Sheet: Sheet 2
Translations for sequences
Protein	Sequence
His6bdSUMO-ThaA	MGHHHHHHSSGLVPRGSASHINLKVKGQDGNEVFFRIKRSTQLKKLMNAYCDRQSVDMTAIAFLFDGRRLRAEQTPDELEMEDGDEIDAMLHQTGGMKKQQVIRAWKDEEYLQSLSAKERALIPASPAGIVDLQDSDLQSISGGCSGICTYGGWPTCFCC*
His6bdSUMO-ThaA-C1A	MGHHHHHHSSGLVPRGSASHINLKVKGQDGNEVFFRIKRSTQLKKLMNAYCDRQSVDMTAIAFLFDGRRLRAEQTPDELEMEDGDEIDAMLHQTGGMKKQQVIRAWKDEEYLQSLSAKERALIPASPAGIVDLQDSDLQSISGGASGICTYGGWPTCFCC*
His6bdSUMO-ThaA-C5A	MGHHHHHHSSGLVPRGSASHINLKVKGQDGNEVFFRIKRSTQLKKLMNAYCDRQSVDMTAIAFLFDGRRLRAEQTPDELEMEDGDEIDAMLHQTGGMKKQQVIRAWKDEEYLQSLSAKERALIPASPAGIVDLQDSDLQSISGGCSGIATYGGWPTCFCC*
His6bdSUMO-ThaA-C13A	MGHHHHHHSSGLVPRGSASHINLKVKGQDGNEVFFRIKRSTQLKKLMNAYCDRQSVDMTAIAFLFDGRRLRAEQTPDELEMEDGDEIDAMLHQTGGMKKQQVIRAWKDEEYLQSLSAKERALIPASPAGIVDLQDSDLQSISGGCSGICTYGGWPTAFCC*
His6bdSUMO-ThaA-C15A	MGHHHHHHSSGLVPRGSASHINLKVKGQDGNEVFFRIKRSTQLKKLMNAYCDRQSVDMTAIAFLFDGRRLRAEQTPDELEMEDGDEIDAMLHQTGGMKKQQVIRAWKDEEYLQSLSAKERALIPASPAGIVDLQDSDLQSISGGCSGICTYGGWPTCFAC*
His6bdSUMO-ThaA-C16A	MGHHHHHHSSGLVPRGSASHINLKVKGQDGNEVFFRIKRSTQLKKLMNAYCDRQSVDMTAIAFLFDGRRLRAEQTPDELEMEDGDEIDAMLHQTGGMKKQQVIRAWKDEEYLQSLSAKERALIPASPAGIVDLQDSDLQSISGGCSGICTYGGWPTCFCA*
His6bdSUMO-ThaA-S2A	MGHHHHHHSSGLVPRGSASHINLKVKGQDGNEVFFRIKRSTQLKKLMNAYCDRQSVDMTAIAFLFDGRRLRAEQTPDELEMEDGDEIDAMLHQTGGMKKQQVIRAWKDEEYLQSLSAKERALIPASPAGIVDLQDSDLQSISGGCAGICTYGGWPTCFCC*
His6bdSUMO-ThaA-T6A	MGHHHHHHSSGLVPRGSASHINLKVKGQDGNEVFFRIKRSTQLKKLMNAYCDRQSVDMTAIAFLFDGRRLRAEQTPDELEMEDGDEIDAMLHQTGGMKKQQVIRAWKDEEYLQSLSAKERALIPASPAGIVDLQDSDLQSISGGCSGICAYGGWPTCFCC*
His6bdSUMO-ThaA-T12A	MGHHHHHHSSGLVPRGSASHINLKVKGQDGNEVFFRIKRSTQLKKLMNAYCDRQSVDMTAIAFLFDGRRLRAEQTPDELEMEDGDEIDAMLHQTGGMKKQQVIRAWKDEEYLQSLSAKERALIPASPAGIVDLQDSDLQSISGGCSGICTYGGWPACFCC*
His6bdSUMO-ThaA-S2A-T6A	MGHHHHHHSSGLVPRGSASHINLKVKGQDGNEVFFRIKRSTQLKKLMNAYCDRQSVDMTAIAFLFDGRRLRAEQTPDELEMEDGDEIDAMLHQTGGMKKQQVIRAWKDEEYLQSLSAKERALIPASPAGIVDLQDSDLQSISGGCSGICAYGGWPACFCC*
ThaM	MEQSAHTHPPDLAGWYRAIPLRERAAALPAGGESNEGFDLELAQRRLARWRQTLSPCEDRLETRLNEIGISEQGLARLLAEPAEALARRSHTPTWLATLLEAYSVRGGPKLRESLASTGDGDRDALLSPFLPLVAHARRRLRRGMEDLLRRDPQAPFEPRSTEEMLAAALPRQLLSLVSRTMTLELHVARLEERLTGDTPQARFRSFTDRLLEPAAALDLLAEYPVLAHQLVVQLEQWTANQLEFLERLAADAVTLREVFGARSDSGNRDLGLLTAVQIGAGDRHRDGRTVQIATFSSGLRVVYKPRSVAVEERFQELLTWLGPVEGLPLSRPVEVIDGGEYGWVEWIEARACDSPGEVRRFYWRLGGFLALLYSLEATDFHQENLIAAGEFPVLVDLE…
ThaO	MHDAVIIGSGAGGGPLALVLSRAGLDVLVLEKGPDFRREDYARDAHGLPPGALTPRLDEDPHTVVTAKTHNPIPTTFGWTACCVGGGTVHMGGYFYRFHGDDFRMRSRFGARPFEDVELADWPYSYDDLEPYYCRAEWEIGVAGQAATDPLEGRRSRPYPLPPVETHPLAGPLEEACRQRGLHPFPTPRAINSQPYQGRPACAYCAICAGLGCPVGARGTSQEALLPRAEATGRCEVRPQSMVREITIDQRGRATGCVYLDAEGAEHVVEARIVCLSASAVESARLLLLSRSPRFPDGLANGSGLVGRNLQFHGVTMGNARIPPLSEMPPHQPDVFLGRSLSDFYFLPEGVSPLRKGGMLRFGRASQVITDTDLAKGDDPGLFYTEIFHDFLPNTGTWM…

## Sheet: Sheet 3
Exact masses measured for ThaA AspN fragments
Labelled medium
	Terrific broth (TB)	ISOGRO-13C	ISOGRO-15N
Control	1330.52	1384.7	1343.49
ThaM	1312.51	1366.69	1325.47
ThaM and ThaO	1302.49	1356.67	1315.46

## Sheet: Sheet 4
MS2 fragments measured for ThaA AspN and Trypsin digests
ThaA control AspN ions								ThaA+ ThaM AspN ions								ThaA+ ThaM + ThaO AspN ions
	calc	meas.			calc	meas.			calc	meas.			calc	meas.			calc	meas.			calc	meas.
b1	116.034			y26	2660.02			b1	116.034			y26	2624			b1	116.034			y26	2603.98
b2	203.066			y25	2545			b2	203.066	203.066		y25	2508.98			b2	203.066	203.066		y25	2488.95
b3	318.093			y24	2457.96			b3	318.093	318.092		y24	2421.94			b3	318.093	318.093		y24	2401.92
b4	431.177			y23	2342.93			b4	431.177	431.177		y23	2306.91			b4	431.177	431.177		y23	2286.88
b5	559.236			y22	2229.85			b5	559.236	559.235		y22	2193.83	2193.84		b5	559.236	559.234		y22	2173.81
b6	646.268			y21	2101.79			b6	646.268	646.268		y21	2065.77	2065.78		b6	646.268	646.268		y21	2045.75	2045.78
b7	759.352			y20	2014.76			b7	759.352	759.352		y20	1978.74	1978.75		b7	759.352	759.35		y20	1958.72	1958.7
b8	846.384			y19	1901.68			b8	846.384	846.381		y19	1865.66	1865.66		b8	846.384	846.39		y19	1845.63	1845.64
b9	903.405			y18	1814.65			b9	903.405			y18	1778.63	1778.62		b9	903.405			y18	1758.6	1758.6
b10	960.427			y17	1757.62			b10	960.427	960.434		y17	1721.6	1721.6		b10	960.427	960.429		y17	1701.58	1701.57
b11	1063.44			y16	1700.6			b11	1063.44	1063.43		y16	1664.58	1664.58		b11	1043.41			y16	1644.56
b12	1150.47			y15	1597.59			b12	1132.46			y15	1561.57	1561.58		b12	1112.43			y15	1561.57	1561.56
b13	1207.49			y14	1510.56			b13	1189.48			y14	1492.55			b13	1169.45			y14	1492.55
b14	1320.57			y13	1453.54			b14	1302.56			y13	1435.53			b14	1282.54			y13	1435.53
b15	1423.58			y12	1340.46			b15	1405.57			y12	1322.45			b15	1385.55			y12	1322.45
b16	1524.63			y11	1237.45			b16	1488.61			y11	1219.44			b16	1468.58			y11	1219.44
b17	1687.69			y10	1136.4			b17	1651.67			y10	1136.4			b17	1631.65			y10	1136.4
b18	1744.72			y9	973.337			b18	1708.69			y9	973.337			b18	1688.67			y9	973.337
b19	1801.74			y8	916.315			b19	1765.72			y8	916.315			b19	1745.69			y8	916.315
b20	1987.82			y7	859.294			b20	1951.8			y7	859.294			b20	1931.77			y7	859.294
b21	2084.87			y6	673.214			b21	2048.85			y6	673.214			b21	2028.82			y6	673.214
b22	2185.92			y5	576.162			b22	2149.9			y5	576.162			b22	2129.87			y5	576.162
b23	2288.93			y4	475.114			b23	2252.9			y4	475.114			b23	2232.88			y4	475.114
b24	2435.99			y3	372.105			b24	2399.97			y3	372.105			b24	2379.95			y3	372.105
b25	2539			y2	225.036			b25	2502.98			y2	225.036			b25	2482.96			y2	225.036
b26	2642.01			y1	122.027			b26	2605.99			y1	122.027			b26	2585.97			y1	122.027
ThaA control Try ions								ThaA+ ThaM Try ions								ThaA+ ThaM + ThaO Try ions
	calc	meas.			calc	meas.			calc	meas.			calc	meas.			calc	meas.			calc	meas.
b1	72.0444			y40	4005.78			b1	72.0444			y40	3969.76			b1	72.0444			y40	3949.74
b2	185.129			y39	3914.75			b2	185.129			y39	3878.73			b2	185.129			y39	3858.7
b3	298.213	298.211		y38	3821.66			b3	298.213	298.213		y38	3785.64			b3	298.213	298.211		y38	3765.62
b4	395.265	395.264		y37	3708.58			b4	395.265			y37	3672.56			b4	395.265	395.264		y37	3652.53
b5	466.302	466.3		y36	3611.53			b5	466.302	466.3		y36	3575.5			b5	466.302			y36	3555.48
b6	553.334	553.337		y35	3540.49			b6	553.334	553.341		y35	3504.47			b6	553.334	553.338		y35	3484.44
b7	650.387	650.238		y34	3453.46			b7	650.387			y34	3417.44			b7	650.387			y34	3397.41
b8	721.424	721.422		y33	3356.4			b8	721.424	721.433		y33	3320.38			b8	721.424			y33	3300.36
b9	778.446	778.445		y32	3285.37			b9	778.446	778.448		y32	3249.35			b9	778.446	778.441		y32	3229.32
b10	891.53	891.528		y31	3228.35			b10	891.53	891.528		y31	3192.32			b10	891.53	891.528		y31	3172.3
b11	990.598	990.596		y30	3115.26			b11	990.598	990.604		y30	3079.24			b11	990.598	990.597		y30	3059.21
b12	1105.63	1105.63		y29	3016.19			b12	1105.63	1105.63		y29	2980.17			b12	1105.63	1105.61		y29	2960.15
b13	1218.71	1218.71		y28	2901.17			b13	1218.71			y28	2865.14			b13	1218.71	1218.69		y28	2845.12
b14	1346.77	1346.77		y27	2788.08			b14	1346.77			y27	2752.06			b14	1346.77	1346.76		y27	2732.04
b15	1461.76	1461.77		y26	2660.02			b15	1461.76	1461.78		y26	2624			b15	1461.76			y26	2603.98
b16	1548.83	1548.8		y25	2545			b16	1548.83			y25	2508.97			b16	1548.83			y25	2488.95
b17	1663.85	1663.85		y24	2457.96			b17	1663.85	1663.86		y24	2421.94			b17	1663.85	1663.84		y24	2401.92
b18	1776.94	1776.94		y23	2342.94			b18	1776.94			y23	2306.92			b18	1776.94			y23	2286.89
b19	1905	1904.96		y22	2229.85			b19	1905			y22	2193.83			b19	1905			y22	2173.81
b20	1992.03			y21	2101.79	2101.78		b20	1992.03			y21	2065.77			b20	1992.03			y21	2045.75	2045.73
b21	2105.11	2105.14		y20	2014.76			b21	2105.11			y20	1978.74			b21	2105.11			y20	1958.72
b22	2192.14	2192.13		y19	1901.68	1901.68		b22	2192.14			y19	1865.66	1865.65		b22	2192.14			y19	1845.63	1845.63
b23	2249.17			y18	1814.65	1814.64		b23	2249.17			y18	1778.63	1778.6		b23	2249.17			y18	1758.6	1758.59
b24	2306.19			y17	1757.62	1757.64		b24	2306.19			y17	1721.6	1721.6		b24	2306.19			y17	1701.58
b25	2409.2			y16	1700.6			b25	2409.2			y16	1664.58			b25	2389.17			y16	1644.56
b26	2496.23			y15	1597.59	1597.57		b26	2478.22			y15	1561.57	1561.58		b26	2458.19			y15	1561.57	1561.55
b27	2553.25			y14	1510.56	1510.58		b27	2535.24			y14	1492.55			b27	2515.21			y14	1492.55
b28	2666.34			y13	1453.54			b28	2648.33			y13	1435.53			b28	2628.3			y13	1435.53
b29	2769.34			y12	1340.46	1340.46		b29	2751.33			y12	1322.45			b29	2731.31			y12	1322.45
b30	2870.39			y11	1237.45	1237.45		b30	2834.37			y11	1219.44			b30	2814.34			y11	1219.44
b31	3033.45			y10	1136.4	1136.4		b31	2997.43			y10	1136.4			b31	2977.41			y10	1136.4
b32	3090.48			y9	973.337	973.334		b32	3054.45			y9	973.337			b32	3034.43			y9	973.337
b33	3147.5			y8	916.615			b33	3111.48			y8	916.615			b33	3091.45			y8	916.615
b34	3333.58			y7	859.294	859.291		b34	3297.56			y7	859.294			b34	3277.53			y7	859.294
b35	3430.63			y6	673.214	673.212		b35	3394.61			y6	673.214			b35	3374.58			y6	673.214
b36	3531.68			y5	576.162	576.16		b36	3495.66			y5	576.162			b36	3475.63			y5	576.162
b37	3634.69			y4	475.114	475.112		b37	3598.67			y4	475.114			b37	3578.64			y4	475.114
b38	3781.75			y3	372.105	372.103		b38	3745.73			y3	372.105			b38	3725.71			y3	372.105
b39	3884.76			y2	225.036			b39	3848.74			y2	225.036			b39	3828.72			y2	225.036
b40	3987.77			y1	122.027			b40	3951.75			y1	122.027			b40	3931.73			y1	122.027

## Sheet: Sheet 5
				dehydrated amino acids
				mutated residues
ThaA-C1A + ThaM Try ions								ThaA-C1A + ThaM AspN ions								ThaA-C1A + ThaMO Try ions								ThaA-C1A + ThaMo AspN ions
	calc	meas.			calc	meas.			calc	meas.			calc	meas.			calc	meas.			calc	meas.			calc	meas.			calc	meas.
b1	72.0444			y40	3937.79			b1	116.034			y26	2592.03			b1	72.0444			y40	3937.79			b1	116.034			y26	2592.03
b2	185.129			y39	3846.75			b2	203.066	203.066		y25	2477			b2	185.129			y39	3846.75			b2	203.066	203.066		y25	2477
b3	298.213	298.212		y38	3753.67			b3	318.093	318.092		y24	2389.97			b3	298.213	298.212		y38	3753.67			b3	318.093	318.092		y24	2389.97
b4	395.265	395.265		y37	3640.59			b4	431.177	431.177		y23	2274.93			b4	395.265	395.268		y37	3640.59			b4	431.177	431.177		y23	2274.93
b5	466.302	466.302		y36	3543.53			b5	559.236	559.235		y22	2161.86	2161.85	-6.05728e-06	b5	466.302	466.303		y36	3543.53			b5	559.236	559.236		y22	2161.86	2161.87
b6	553.334	553.339		y35	3472.5			b6	646.268	646.267		y21	2033.8	2033.8	1.41361e-06	b6	553.334	553.339		y35	3472.5			b6	646.268	646.268		y21	2033.8	2033.8
b7	650.387	650.388		y34	3385.46			b7	759.352	759.351		y20	1946.77	1946.77	-3.57002e-07	b7	650.387	650.387		y34	3385.46			b7	759.352	759.352		y20	1946.77	1946.77
b8	721.424	721.428		y33	3288.41			b8	846.384	846.384		y19	1833.69	1833.68	-1.82692e-07	b8	721.424	721.425		y33	3288.41			b8	846.384	846.384		y19	1833.69	1833.69
b9	778.446	778.445		y32	3217.37			b9	903.405	903.407		y18	1746.65	1746.65	6.84166e-07	b9	778.446	778.444		y32	3217.37			b9	903.405	903.405		y18	1746.65	1746.66
b10	891.53	891.531		y31	3160.35			b10	960.427	960.427		y17	1689.63	1689.63	8.67053e-07	b10	891.53	891.531		y31	3160.35			b10	960.427	960.425		y17	1689.63	1689.63
b11	990.598	990.598		y30	3047.27			b11	1031.46	1031.47		y16	1632.61	1632.61	7.65645e-08	b11	990.598	990.598		y30	3047.27			b11	1011.44			y16	1632.61	1632.61
b12	1105.63	1105.63		y29	2948.2			b12	1100.49			y15	1561.57	1561.57	3.29796e-07	b12	1105.63	1105.63		y29	2948.2			b12	1080.46			y15	1561.57	1561.57
b13	1218.71	1218.71		y28	2833.17			b13	1157.51			y14	1492.55			b13	1218.71	1218.71		y28	2833.17			b13	1137.48			y14	1492.55
b14	1346.77	1346.78		y27	2720.09			b14	1270.59			y13	1435.53	1435.54	3.74426e-06	b14	1346.77	1346.77		y27	2720.09			b14	1250.57			y13	1435.53
b15	1461.76	1461.78		y26	2592.03			b15	1373.6			y12	1322.45	1322.45	4.85086e-06	b15	1461.76	1461.74		y26	2592.03			b15	1353.58			y12	1322.45
b16	1548.83	1548.83		y25	2477			b16	1456.64			y11	1219.44			b16	1548.83	1548.86		y25	2477			b16	1436.61			y11	1219.44
b17	1663.85	1663.89		y24	2389.97			b17	1619.7			y10	1136.4			b17	1663.85	1663.9		y24	2389.97			b17	1599.68			y10	1136.4
b18	1776.94	1776.95		y23	2274.94			b18	1676.72			y9	973.337			b18	1776.94	1776.65		y23	2274.94			b18	1656.7			y9	973.337
b19	1905			y22	2161.86	2161.84		b19	1733.74			y8	916.315			b19	1905			y22	2161.86	2161.82		b19	1713.72			y8	916.315
b20	1992.03	1992.05		y21	2033.8	2033.81		b20	1919.82			y7	859.294			b20	1992.03	1992		y21	2033.8	2033.81		b20	1899.8			y7	859.294
b21	2105.11	2105.07		y20	1946.77	1946.78		b21	2016.88			y6	673.214			b21	2105.11			y20	1946.77	1946.78		b21	1996.85			y6	673.214
b22	2192.14			y19	1833.69	1833.69		b22	2117.92			y5	576.162			b22	2192.14			y19	1833.69	1833.69		b22	2097.9			y5	576.162
b23	2249.17			y18	1746.65	1746.65		b23	2220.93			y4	475.114			b23	2249.17			y18	1746.65	1746.66		b23	2200.91			y4	475.114
b24	2306.19			y17	1689.63	1689.63		b24	2368			y3	372.105			b24	2306.19			y17	1689.63	1689.63		b24	2347.98			y3	372.105
b25	2377.22			y16	1632.61	1632.6		b25	2471.01			y2	225.036			b25	2377.22			y16	1632.61	1632.6		b25	2450.99			y2	225.036
b26	2446.25			y15	1561.57	1561.57		b26	2574.02			y1	122.027			b26	2446.25			y15	1561.57	1561.57		b26	2553.99			y1	122.027
b27	2503.27			y14	1492.55											b27	2503.27			y14	1492.55	1492.53
b28	2616.35			y13	1435.53											b28	2616.35			y13	1435.53
b29	2719.36			y12	1322.45											b29	2719.36			y12	1322.45
b30	2802.4			y11	1219.44											b30	2802.4			y11	1219.44
b31	2965.46			y10	1136.4											b31	2965.46			y10	1136.4
b32	3022.48			y9	973.337											b32	3022.48			y9	973.337
b33	3079.5			y8	916.615											b33	3079.5			y8	916.615
b34	3265.58			y7	859.294											b34	3265.58			y7	859.294
b35	3362.64			y6	673.214											b35	3362.64			y6	673.214
b36	3463.68			y5	576.162											b36	3463.68			y5	576.162
b37	3563.69			y4	475.114											b37	3563.69			y4	475.114
b38	3713.76			y3	372.105											b38	3713.76			y3	372.105
b39	3816.77			y2	225.036											b39	3816.77			y2	225.036
b40	3919.78			y1	122.027											b40	3919.78			y1	122.027
ThaA-C5A + ThaM Try ions								ThaA-C5A+ ThaM AspN ions								ThaA-C5A + ThaM Try ions								ThaA-C5A+ ThaMO AspN ions
	calc	meas.			calc	meas.			calc	meas.			calc	meas.			calc	meas.			calc	meas.			calc	meas.			calc	meas.
b1	72.0444			y40	3937.79			b1	116.034			y26	2592.03			b1	72.0444			y40	3917.77			b1	116.034			y26	2572
b2	185.129			y39	3846.75			b2	203.066	203.066		y25	2477			b2	185.129			y39	3826.73			b2	203.066	203.066		y25	2456.98
b3	298.213	298.212		y38	3753.67			b3	318.093	318.093		y24	2389.97			b3	298.213	298.212		y38	3733.64			b3	318.093	318.093		y24	2369.95
b4	395.265	395.266		y37	3640.59			b4	431.177	431.177		y23	2274.93			b4	395.265	395.266		y37	3620.56			b4	431.177	431.177		y23	2254.91
b5	466.302	466.302		y36	3543.53			b5	559.236	559.236		y22	2161.86	2161.86		b5	466.302	466.303		y36	3523.51			b5	559.236	559.236		y22	2141.83
b6	553.334	553.339		y35	3472.5			b6	646.268	646.268		y21	2033.8	2033.8		b6	553.334	553.334		y35	3452.47			b6	646.268	646.268		y21	2013.78	2013.77
b7	650.387	650.386		y34	3385.46			b7	759.352	759.352		y20	1946.77	1946.77		b7	650.387	721.423		y34	3365.44			b7	759.352	759.352		y20	1926.74	1926.74
b8	721.424	721.427		y33	3288.41			b8	846.384	846.385		y19	1833.69	1833.69		b8	721.424	721.423		y33	3268.39			b8	846.384	846.383		y19	1813.66	1813.66
b9	778.446	778.446		y32	3217.37			b9	903.405	903.404		y18	1746.65	1746.66		b9	778.446	778.448		y32	3197.35			b9	903.405			y18	1726.63	1726.63
b10	891.53	891.531		y31	3160.35			b10	960.427	960.427		y17	1689.63	1689.64		b10	891.53	891.529		y31	3140.33			b10	960.427			y17	1669.61	1669.61
b11	990.598	990.598		y30	3047.27			b11	1063.44	1063.43		y16	1632.61	1632.61		b11	990.598	990.597		y30	3027.24			b11	1043.41			y16	1612.59
b12	1105.63	1105.63		y29	2948.2			b12	1132.46	1132.44		y15	1529.6	1529.6		b12	1105.63	1105.63		y29	2928.17			b12	1112.43			y15	1529.6	1529.6
b13	1218.71	1218.71		y28	2833.17			b13	1189.48	1189.47		y14	1460.58	1460.57		b13	1218.71	1218.71		y28	2813.15			b13	1169.45			y14	1460.58	1460.58
b14	1346.77	1346.77		y27	2720.09			b14	1302.56			y13	1403.56			b14	1346.77	1346.77		y27	2700.06			b14	1282.54			y13	1403.56
b15	1461.76	1461.75		y26	2592.03			b15	1373.6			y12	1290.47	1290.47		b15	1461.76			y26	2572			b15	1353.58			y12	1290.47
b16	1548.83	1548.82		y25	2477			b16	1456.64			y11	1219.44			b16	1548.83			y25	2456.98			b16	1436.61			y11	1219.44
b17	1663.85	1663.89		y24	2389.97			b17	1619.7			y10	1136.4			b17	1663.85	1663.86		y24	2369.95			b17	1599.68			y10	1136.4
b18	1776.94	1776.94		y23	2274.94			b18	1676.72			y9	973.337			b18	1776.94	1776.92		y23	2254.92			b18	1656.7			y9	973.337
b19	1905	1904.95		y22	2161.86	2161.85		b19	1733.74			y8	916.315			b19	1905			y22	2141.83			b19	1713.72			y8	916.315
b20	1992.03	1992		y21	2033.8	2033.82		b20	1919.82			y7	859.294			b20	1992.03			y21	2013.78	2013.78		b20	1899.8			y7	859.294
b21	2105.11	2105.11		y20	1946.77	1946.77		b21	2016.88			y6	673.214			b21	2105.11			y20	1926.74			b21	1996.85			y6	673.214
b22	2192.14			y19	1833.69	1833.69		b22	2117.92			y5	576.162			b22	2192.14			y19	1813.66	1813.67		b22	2097.9			y5	576.162
b23	2249.17			y18	1746.65	1746.65		b23	2220.93			y4	475.114			b23	2249.17			y18	1726.63	1726.63		b23	2200.91			y4	475.114
b24	2306.19			y17	1689.63	1689.63		b24	2368			y3	372.105			b24	2306.19			y17	1669.61	1669.64		b24	2347.98			y3	372.105
b25	2409.2			y16	1632.61	1632.59		b25	2471.01			y2	225.036			b25	2389.17			y16	1612.59			b25	2450.99			y2	225.036	225.123
b26	2478.22			y15	1529.6	1529.6		b26	2574.02			y1	122.027			b26	2458.19			y15	1529.6	1529.6		b26	2553.99			y1	122.027
b27	2535.24			y14	1460.58	1460.58										b27	2515.21			y14	1460.58
b28	2648.33			y13	1403.56											b28	2628.3			y13	1403.56
b29	2719.36			y12	1290.47	1290.49										b29	2699.34			y12	1290.47
b30	2802.4			y11	1219.44	1219.44										b30	2782.37			y11	1219.44
b31	2965.46			y10	1136.4											b31	2945.44			y10	1136.4
b32	3022.48			y9	973.337											b32	3002.46			y9	973.337
b33	3079.5			y8	916.615											b33	3059.48			y8	916.615
b34	3265.58			y7	859.294											b34	3245.56			y7	859.294
b35	3362.64			y6	673.214											b35	3342.61			y6	673.214
b36	3463.68			y5	576.162											b36	3443.66			y5	576.162
b37	3566.69			y4	475.114											b37	3546.67			y4	475.114
b38	3713.76			y3	372.105											b38	3693.74			y3	372.105
b39	3816.77			y2	225.036											b39	3796.75			y2	225.036
b40	3919.78			y1	122.027											b40	3899.75			y1	122.027
ThaA-C13A + ThaM Try ions								ThaA-C13A+ ThaM AspN ions
	calc	meas.			calc	meas.			calc	meas.			calc	meas.
b1	72.0444			y40	3937.79			b1	116.034			y26	2592.03
b2	185.129			y39	3846.75			b2	203.066	203.066		y25	2477
b3	298.213	198.212		y38	3753.67			b3	318.093	318.093		y24	2389.97
b4	395.265	395.266		y37	3640.59			b4	431.177	431.177		y23	2274.93
b5	466.302	466.304		y36	3543.53			b5	559.236	559.236		y22	2161.86
b6	553.334	553.339		y35	3472.5			b6	646.268	646.267		y21	2033.8	2033.79
b7	650.387	650.24		y34	3385.46			b7	759.352	759.354		y20	1946.77	1946.76
b8	721.424	721.431		y33	3288.41			b8	846.384	846.382		y19	1833.69	1833.69
b9	778.446	778.451		y32	3217.37			b9	903.405			y18	1746.65	1746.65
b10	891.53	891.532		y31	3160.35			b10	960.427			y17	1689.63	1689.63
b11	990.598	990.601		y30	3047.27			b11	1063.44			y16	1632.61	1632.61
b12	1105.63	1105.62		y29	2948.2			b12	1132.46			y15	1529.6	1529.6
b13	1218.71	1218.71		y28	2833.17			b13	1189.48			y14	1460.58
b14	1346.77	1346.78		y27	2720.09			b14	1302.56			y13	1403.56
b15	1461.76	1461.76		y26	2592.03			b15	1405.57			y12	1290.47	1290.48
b16	1548.83			y25	2477			b16	1488.61			y11	1187.46
b17	1663.85	1663.88		y24	2389.97			b17	1651.67			y10	1104.43
b18	1776.94	1776.94		y23	2274.94			b18	1708.69			y9	941.364
b19	1905			y22	2161.86			b19	1765.72			y8	884.343
b20	1992.03			y21	2033.8	2033.83		b20	1951.8			y7	827.322
b21	2105.11			y20	1946.77	1946.75		b21	2048.85			y6	641.242	641.243
b22	2192.14			y19	1833.69	1833.69		b22	2149.9			y5	544.189
b23	2249.17			y18	1746.65	1746.66		b23	2220.93			y4	443.142
b24	2306.19			y17	1689.63	1689.63		b24	2368			y3	372.105
b25	2409.2			y16	1632.61	1632.6		b25	2471.01			y2	225.036
b26	2478.22			y15	1529.6	1526.59		b26	2574.02			y1	122.027
b27	2535.24			y14	1460.58
b28	2648.33			y13	1403.56
b29	2751.33			y12	1290.47	1290.47
b30	2834.37			y11	1187.46	1187.46
b31	2997.43			y10	1104.43
b32	3054.45			y9	941.364
b33	3111.48			y8	884.643
b34	3297.56			y7	827.322
b35	3394.61			y6	641.242	641.243
b36	3495.66			y5	544.189
b37	3566.69			y4	443.142
b38	3713.76			y3	372.105
b39	3816.77			y2	225.036
b40	3919.78			y1	122.027
ThaA-C15A+ ThaMO AspN ions
	calc	meas.			calc	meas.
b1	116.034			y26	-20.0251
b2	203.066	203.036		y25	-20.0251
b3	318.093	318.093		y24	-20.0251
b4	431.177	431.177		y23	-20.0251
b5	559.236	559.236		y22	-20.0251
b6	646.268	646.268		y21	-20.0251	2013.76
b7	759.352	759.352		y20	-20.0251	1926.74
b8	846.384	846.385		y19	-20.0251	1813.66
b9	903.405			y18	-20.0251	1726.63
b10	960.427			y17	-20.0251	1669.59
b11	-20.0251			y16	-20.0251
b12	-20.0251			y15	1529.6	1529.59
b13	-20.0251	1196.45		y14	1460.58
b14	-20.0251			y13	1403.56
b15	-20.0251			y12	1290.47
b16	-20.0251			y11	1187.46
b17	-20.0251			y10	1104.43
b18	-20.0251			y9	941.364
b19	-20.0251			y8	884.343
b20	-20.0251			y7	827.322
b21	-20.0251			y6	641.242
b22	-20.0251			y5	544.189
b23	-20.0251			y4	443.142
b24	-20.0251			y3	340.133
b25	-20.0251			y2	193.064
b26	-20.0251			y1	122.027
ThaA-C16A + ThaM Try ions								ThaA-C16A+ ThaM AspN ions
	calc	meas.			calc	meas.			calc	meas.			calc	meas.		ThaA-C16A+ ThaMO AspN ions
b1	72.0444			y40	3937.79			b1	116.034			y26	2592.03				calc	meas.			calc	meas.
b2	185.129			y39	3846.75			b2	203.066	203.066		y25	2477			b1	116.034			y26	2572
b3	298.213	298.212		y38	3753.67			b3	318.093	318.093		y24	2389.97			b2	203.066	203.066		y25	2456.98
b4	395.265	395.267		y37	3640.59			b4	431.177	431.177		y23	2274.93			b3	318.093	318.093		y24	2369.95
b5	466.302	466.303		y36	3543.53			b5	559.236	559.236		y22	2161.86			b4	431.177	431.177		y23	2254.91
b6	553.334	553.338		y35	3472.5			b6	646.268	646.268		y21	2033.8	2033.78		b5	559.236	559.236		y22	2141.83
b7	650.387			y34	3385.46			b7	759.352	759.352		y20	1946.77	1946.76		b6	646.268	646.268		y21	2013.78
b8	721.424	721.427		y33	3288.41			b8	846.384	846.384		y19	1833.69	1833.69		b7	759.352	759.353		y20	1926.74
b9	778.446	778.445		y32	3217.37			b9	903.405	903.409		y18	1746.65	1746.65		b8	846.384	846.387		y19	1813.66	1813.66
b10	891.53	891.531		y31	3160.35			b10	960.427	960.429		y17	1689.63	1689.64		b9	903.405	903.061		y18	1726.63	1726.62
b11	990.598	990.597		y30	3047.27			b11	1063.44	1063.44		y16	1632.61	1632.61		b10	960.427			y17	1669.61
b12	1105.63	1105.63		y29	2948.2			b12	1132.46	1132.45		y15	1529.6	1529.6		b11	1043.41			y16	1612.59
b13	1218.71	1218.71		y28	2833.17			b13	1189.48			y14	1460.58			b12	1112.43			y15	1529.6	1529.6
b14	1346.77	1346.78		y27	2720.09			b14	1302.56			y13	1403.56			b13	1169.45			y14	1460.58
b15	1461.76	1461.79		y26	2592.03			b15	1405.57			y12	1290.47	1290.47		b14	1282.54			y13	1403.56
b16	1548.83	1548.82		y25	2477			b16	1488.61			y11	1187.46	1187.47		b15	1385.55			y12	1290.47
b17	1663.85	1663.89		y24	2389.97			b17	1651.67			y10	1104.43	1104.44		b16	1468.58			y11	1187.46
b18	1776.94	1776.93		y23	2274.94			b18	1708.69			y9	941.364			b17	1631.65	1631.61		y10	1104.43
b19	1905			y22	2161.86			b19	1765.72			y8	884.343			b18	1688.67			y9	941.364	941.355
b20	1992.03			y21	2033.8	2033.81		b20	1951.8			y7	827.322			b19	1745.69	1745.64		y8	884.343
b21	2105.11			y20	1946.77	1946.79		b21	2048.85			y6	641.242	641.245		b20	1931.77			y7	827.322
b22	2192.14			y19	1833.69	1833.69		b22	2149.9			y5	544.189			b21	2028.82			y6	641.242	641.244
b23	2249.17			y18	1746.65	1746.65		b23	2252.9			y4	443.142	443.179		b22	2129.87			y5	544.189
b24	2306.19			y17	1689.63	1689.63		b24	2399.97			y3	340.133	340.132		b23	2232.88			y4	443.142
b25	2409.2			y16	1632.61	1632.61		b25	2502.98			y2	193.064	193.064		b24	2379.95			y3	340.133
b26	2478.22			y15	1529.6	1529.59		b26	2574.02			y1	90.055			b25	2482.96	2482.92		y2	193.064
b27	2535.24			y14	1460.58											b26	2553.99			y1	90.055
b28	2648.33			y13	1403.56
b29	2751.33			y12	1290.47
b30	2834.37			y11	1187.46	1187.47
b31	2997.43			y10	1104.43	1104.42
b32	3054.45			y9	941.364
b33	3111.48			y8	884.643
b34	3297.56			y7	827.322	827.322
b35	3394.61			y6	641.242	641.246
b36	3495.66			y5	544.189
b37	3598.67			y4	443.142
b38	3745.73			y3	340.133
b39	3848.74			y2	193.064
b40	3919.78			y1	90.055
ThaA-S2A + ThaM Try ions								ThaA-S2A+ ThaM AspN ions								ThaA-S2A + ThaMO Try ions								ThaA-S2A+ ThaMO AspN ions
	calc	meas.			calc	meas.			calc	meas.			calc	meas.			calc	meas.			calc	meas.			calc	meas.			calc	meas.
b1	72.0444			y40	3971.78			b1	116.034			y26	2626.02			b1	72.0444			y40	3951.75			b1	116.034			y26	2605.99
b2	185.129			y39	3880.74			b2	203.066	203.066		y25	2510.99			b2	185.129			y39	3860.72			b2	203.066	203.066		y25	2490.97
b3	298.213	298.212		y38	3787.66			b3	318.093	318.093		y24	2423.96			b3	298.213	298.212		y38	3767.63			b3	318.093	318.093		y24	2403.93
b4	395.265	395.266		y37	3674.57			b4	431.177	431.177		y23	2308.92			b4	395.265	395.265		y37	3654.55			b4	431.177	431.178		y23	2288.9
b5	466.302	466.301		y36	3577.52			b5	559.236	559.236		y22	2195.85			b5	466.302	466.303		y36	3557.5			b5	559.236	559.236		y22	2175.82
b6	553.334	553.338		y35	3506.48			b6	646.268	646.268		y21	2067.79			b6	553.334	553.338		y35	3486.46			b6	646.268	646.269		y21	2047.76
b7	650.387			y34	3419.45			b7	759.352			y20	1980.76			b7	650.387	650.39		y34	3399.43			b7	759.352			y20	1960.73
b8	721.424	721.427		y33	3322.4			b8	846.384			y19	1867.67			b8	721.424	721.427		y33	3302.37			b8	846.384			y19	1847.65	1847.64
b9	778.446	778.446		y32	3251.36			b9	903.405			y18	1780.64			b9	778.446	778.447		y32	3231.34			b9	903.405			y18	1760.62	1760.61
b10	891.53	891.528		y31	3194.34			b10	960.427			y17	1723.62			b10	891.53	891.528		y31	3174.31			b10	960.427			y17	1703.59
b11	990.598	990.6		y30	3081.26			b11	1063.44			y16	1666.6			b11	990.598	990.6		y30	3061.23			b11	1043.41			y16	1646.57
b12	1105.63	1105.63		y29	2982.19			b12	1134.47			y15	1563.59			b12	1105.63	1105.63		y29	2962.16			b12	1114.45			y15	1563.59
b13	1218.71	1218.71		y28	2867.16			b13	1191.49			y14	1492.55	1492.43		b13	1218.71	1218.72		y28	2847.14			b13	1171.47			y14	1492.55	1492.56
b14	1346.77	1346.75		y27	2754.08			b14	1304.58			y13	1435.53			b14	1346.77	1346.78		y27	2734.05			b14	1284.55			y13	1435.53
b15	1461.76	1461.76		y26	2626.02			b15	1407.59			y12	1322.45	1322.45		b15	1461.76	1461.75		y26	2605.99			b15	1387.56			y12	1322.45	1322.44
b16	1548.83	1548.83		y25	2510.99			b16	1490.63			y11	1219.44			b16	1548.83			y25	2490.97			b16	1470.6			y11	1219.44
b17	1663.85	1663.87		y24	2423.96			b17	1653.69			y10	1136.4			b17	1663.85	1663.86		y24	2403.93			b17	1633.66			y10	1136.4
b18	1776.94	1776.93		y23	2308.93			b18	1710.71			y9	973.337			b18	1776.94	1776.94		y23	2288.91			b18	1690.68			y9	973.337
b19	1905	1904.99		y22	2195.85			b19	1767.73			y8	916.315			b19	1905	1904.98		y22	2175.82			b19	1747.71			y8	916.315
b20	1992.03			y21	2067.79	2067.79		b20	1953.81			y7	859.294			b20	1992.03			y21	2047.76			b20	1933.79			y7	859.294
b21	2105.11	2105.11		y20	1980.76	1980.73		b21	2050.86			y6	673.214			b21	2105.11			y20	1960.73			b21	2030.84			y6	673.214
b22	2192.14			y19	1867.67	1867.68		b22	2151.91			y5	576.162			b22	2192.14			y19	1847.65			b22	2131.89			y5	576.162
b23	2249.17			y18	1780.64	1780.61		b23	2254.92			y4	475.114			b23	2249.17			y18	1760.62			b23	2234.9			y4	475.114
b24	2306.19			y17	1723.62	1723.62		b24	2401.99			y3	372.105	372.165		b24	2306.19			y17	1703.59			b24	2381.96			y3	372.105
b25	2409.2			y16	1666.6	1666.58		b25	2505			y2	225.036	225.003		b25	2389.17			y16	1646.57			b25	2484.97			y2	225.036
b26	2480.23			y15	1563.59	1563.6		b26	2608.01			y1	122.027			b26	2460.21			y15	1563.59	1563.59		b26	2587.98			y1	122.027
b27	2537.26			y14	1492.55	1492.54										b27	2517.23			y14	1492.55	1492.56
b28	2650.34			y13	1435.53	1435.52										b28	2630.32			y13	1435.53	1435.54
b29	2753.35			y12	1322.45	1322.45										b29	2733.32			y12	1322.45	1322.45
b30	2836.39			y11	1219.44	1219.44										b30	2816.36			y11	1219.44	1219.44
b31	2999.45			y10	1136.4											b31	2979.42			y10	1136.4	1136.39
b32	3056.47			y9	973.337											b32	3036.45			y9	973.337
b33	3113.49			y8	916.615											b33	3093.47			y8	916.615
b34	3299.57			y7	859.294											b34	3279.55			y7	859.294	859.286
b35	3396.62			y6	673.214	673.219										b35	3376.6			y6	673.214	673.21
b36	3497.67			y5	576.162											b36	3477.65			y5	576.162
b37	3600.68			y4	475.114											b37	3580.66			y4	475.114
b38	3747.75			y3	372.105	372.106										b38	3727.72			y3	372.105	372.105
b39	3850.76			y2	225.036											b39	3830.73			y2	225.036
b40	3953.77			y1	122.027											b40	3933.74			y1	122.027
ThaA-T6A + ThaM Try ions
	calc	meas.			calc	meas.
b1	72.0444			y40	3957.76
b2	185.129			y39	3866.73
b3	298.213	298.212		y38	3773.64
b4	395.265	395.266		y37	3660.56
b5	466.302	466.303		y36	3563.5
b6	553.334	553.338		y35	3492.47
b7	650.387			y34	3405.44
b8	721.424	721.426		y33	3308.38
b9	778.446	778.444		y32	3237.35
b10	891.53	891.528		y31	3180.32
b11	990.598	990.599		y30	3067.24
b12	1105.63	1105.62		y29	2968.17
b13	1218.71	1218.69		y28	2853.14
b14	1346.77	1346.77		y27	2740.06
b15	1461.76	1461.76		y26	2612
b16	1548.83			y25	2496.97
b17	1663.85	1663.86		y24	2409.94
b18	1776.94	1776.92		y23	2294.92
b19	1905			y22	2181.83
b20	1992.03			y21	2053.77	2053.76
b21	2105.11			y20	1966.74	1966.72
b22	2192.14			y19	1853.66	1853.65
b23	2249.17			y18	1766.63	1766.63
b24	2306.19			y17	1709.6	1709.59
b25	2409.2			y16	1652.58	1652.58
b26	2478.22			y15	1549.57	1549.53
b27	2535.24			y14	1480.55
b28	2648.33			y13	1423.53
b29	2751.33			y12	1310.45
b30	2822.37			y11	1207.44
b31	2985.43			y10	1136.4
b32	3042.45			y9	973.337
b33	3099.48			y8	916.615
b34	3285.56			y7	859.294
b35	3382.61			y6	673.214	673.212
b36	3483.66			y5	576.162
b37	3586.67			y4	475.114
b38	3733.73			y3	372.105
b39	3836.74			y2	225.036
b40	3939.75			y1	122.027											b40	3919.73			y1	122.027
ThaA-T12A + ThaM Try ions								ThaA-T12A+ ThaM AspN ions								ThaA-T12A+ ThaMO AspN ions
	calc	meas.			calc	meas.			calc	meas.			calc	meas.			calc	meas.			calc	meas.
b1	72.0444			y40	3939.75			b1	116.034			y26	2593.99	2593.85		b1	116.034			y26	2573.97
b2	185.129			y39	3848.71			b2	203.066	203.066		y25	2478.96			b2	203.066	203.066		y25	2458.94
b3	298.213	298.212		y38	3755.63			b3	318.093	318.092		y24	2391.93			b3	318.093	318.092		y24	2371.91
b4	395.265	395.265		y37	3642.55			b4	431.177	431.177		y23	2276.9			b4	431.177	431.177		y23	2256.87
b5	466.302	466.302		y36	3545.49			b5	559.236	559.235		y22	2163.82	2163.83		b5	559.236	559.235		y22	2143.8
b6	553.334	553.339		y35	3474.46			b6	646.268	646.268		y21	2035.76	2035.77		b6	646.268	646.268		y21	2015.74	2015.72
b7	650.387	650.383		y34	3387.42			b7	759.352	759.352		y20	1948.73	1948.74		b7	759.352	759.351		y20	1928.71	1928.73
b8	721.424	721.42		y33	3290.37			b8	846.384	846.385		y19	1835.65	1835.65		b8	846.384	846.387		y19	1815.62	1815.62
b9	778.446	778.445		y32	3219.33			b9	903.405			y18	1748.61	1748.61		b9	903.405			y18	1728.59	1728.59
b10	891.53	891.531		y31	3162.31			b10	960.433	960.433		y17	1691.59	1691.59		b10	960.427			y17	1671.57
b11	990.598	990.596		y30	3049.23			b11	1063.44			y16	1634.57	1634.57		b11	1043.41			y16	1614.55
b12	1105.63	1105.63		y29	2950.16			b12	1132.46			y15	1531.56	1531.56		b12	1112.43			y15	1549.57
b13	1218.71	1218.71		y28	2835.13			b13	1189.48			y14	1462.54			b13	1169.45			y14	1480.55
b14	1346.77	1346.76		y27	2722.05			b14	1302.56			y13	1405.52			b14	1282.54			y13	1423.53
b15	1461.76	1461.78		y26	2593.99			b15	1405.57			y12	1292.44			b15	1385.55			y12	1310.45
b16	1548.83	1548.83		y25	2478.96			b16	1488.61			y11	1189.43			b16	1468.58			y11	1207.44
b17	1663.85	1663.9		y24	2391.93			b17	1651.67			y10	1106.39			b17	1631.65			y10	1124.4
b18	1776.94	1776.94		y23	2276.91			b18	1708.69			y9	943.326			b18	1688.67			y9	961.337
b19	1905	1904.99		y22	2163.82	2163.81		b19	1765.72			y8	886.304			b19	1745.69			y8	904.315
b20	1992.03			y21	2035.76	2035.77		b20	1951.8			y7	829.283			b20	1931.77			y7	847.294
b21	2105.11			y20	1948.73	1948.74		b21	2048.85			y6	643.204			b21	2028.82			y6	661.214
b22	2192.14			y19	1835.65	1835.64		b22	2119.88			y5	546.151			b22	2099.86			y5	564.161
b23	2249.17			y18	1748.61	1748.61		b23	2222.89			y4	475.114			b23	2202.87			y4	475.114
b24	2306.19			y17	1691.59	1691.59		b24	2369.96			y3	372.105			b24	2349.94			y3	372.105
b25	2409.2			y16	1634.57	1634.56		b25	2472.97			y2	225.036			b25	2452.95			y2	225.036
b26	2478.22			y15	1531.56	1531.55		b26	2575.98			y1	122.027			b26	2555.96			y1	122.027
b27	2535.24			y14	1462.54
b28	2648.33			y13	1405.52
b29	2751.33			y12	1292.44
b30	2834.37			y11	1189.43
b31	2997.43			y10	1106.39
b32	3054.45			y9	943.326															y9	961.337
b33	3111.48			y8	886.604															y8	904.615
b34	3297.56			y7	829.283															y7	847.294
b35	3394.61			y6	643.204															y6	661.214
b36	3465.65			y5	546.151															y5	564.161
b37	3568.65			y4	475.114															y4	475.114
b38	3715.72			y3	372.105															y3	372.105
b39	3818.73			y2	225.036															y2	225.036
b40	3921.74			y1	122.027															y1	122.027
ThaA-S2AT6A + ThaM Try ions			1331.95
	calc	meas.			calc
b1	72.0444			y40	3941.77
b2	185.129			y39	3850.73
b3	298.213	298.214		y38	3757.65
b4	395.265	395.268		y37	3644.56
b5	466.302	466.304		y36	3547.51
b6	553.334	553.34		y35	3476.47
b7	650.387			y34	3389.44
b8	721.424	721.42		y33	3292.39
b9	778.446	778.451		y32	3221.35
b10	891.53	891.538		y31	3164.33
b11	990.598	990.608		y30	3051.25
b12	1105.63	1105.63		y29	2952.18
b13	1218.71	1218.72		y28	2837.15
b14	1346.77	1346.77		y27	2724.07
b15	1461.76	1461.78		y26	2596.01
b16	1548.83	1548.83		y25	2480.98
b17	1663.85	1663.86		y24	2393.95
b18	1776.94	1776.96		y23	2278.92
b19	1905			y22	2165.84
b20	1992.03	1992.02		y21	2037.78	2037.77
b21	2105.11	2105.07		y20	1950.75
b22	2192.14			y19	1837.66	1837.69
b23	2249.17			y18	1750.63	1750.64
b24	2306.19			y17	1693.61	1693.86
b25	2409.2			y16	1636.59
b26	2480.23			y15	1533.58	1533.58
b27	2537.26			y14	1462.54	1462.54
b28	2650.34			y13	1405.52
b29	2753.35			y12	1292.44	1292.44
b30	2824.39			y11	1189.43	1189.43
b31	2987.45			y10	1118.39	1118.39
b32	3044.47			y9	955.326	955.538
b33	3101.49			y8	898.605
b34	3287.57			y7	841.283	841.286
b35	3384.62			y6	655.204	655.207
b36	3467.66			y5	558.151	558.151
b37	3570.67			y4	475.114
b38	3717.74			y3	372.105
b39	3820.75			y2	225.036
b40	3923.76			y1	122.027

## Sheet: Sheet 6
Raw reads
		neg	pos	Sivelestat	ThaMO-1	ThaMO-2			Read	Fluorescence Endpoint
	A	451	8086	508	681	689				Full Plate
	B	471	8740	456	1496	2572				Filter Set 1
	C	469	9057	456	4126	3627				Excitation: 360, Emission: 460
	D	482	9250	477	8215	4726				Optics: Top, Gain: 50
	E	489	9289	498	8976	6978				Light Source: Xenon Flash, Lamp Energy: High
	F	482	9138	573	9445	8795				Read Speed: Normal, Delay: 100 msec, Measurements/Data Point: 10
	G	463	9316	821	9394	9064				Actual Temperature:	22.3
	H	468	9450	1078	9796	9647
Concentration [µM]		Inhibition [%]
9.57		97.1556	97.0566
4.785		88.2723	75.9611
2.3925		59.6224	65.1319
1.19625		16.4	54.1189
0.598125		8.63387	30.1432
0.299063		1.91508	9.02823
0.149531		4.13267	7.67497
0.074766		1.291	2.86773
