# Supplementary material for: Coral microbiomes as reservoirs of unknown genomic and biosynthetic diversity
Source: Nature. 2026 Feb 25;652(8110):686–93. doi: 10.1038/s41586-026-10159-6 (PMC13083261; doi:10.1038/s41586-026-10159-6)
Supplement: Supplementary file 3 — Supplementary Tables 1–12. [file 41586_2026_10159_MOESM3_ESM.zip › 2023-11-20683E-s3/supplementary-table-11.xlsx]

## Sheet: README
the cluster
Sheet 1: DNA sequences for the cluster
Sheet 2: Protein sequences for the cluster
Sheet 3: Exact masses MS1
Sheet 4: MS2 fragments native
Sheet 5: MS2 fragments truncations
Sheet 6: MS2 fragments PG-1 fusion

## Sheet: Sheet 1
Gene encoding for	Sequence
His6bdSUMO-TheA	ATGGGCCACCATCACCACCACCATtcatccggactggtgccgcggggcagcgcctctcatattaatcttaaagtcaaggggcaagacggtaatgaagtcttcttccgtatcaagcgtagtacacaattgaagaagttaatgaatgcctattgtgacagacaatctgttgacatgacggctatcgcatttctgtttgacggccggcgccttcgggccgagcagactcctgatgagttggagatggaagacggggatgaaatagacgcaatgttgcaccaaACAGGCGGAATGAAGAAGATTGACGTGGTCCGCGCCTGGAGAGACGAGGAATACAGAAACAGCCTCACGGAAGAGGAGAGAGCTTGCTTGCCCGAGAACCCTGCCGGGGCGGCTGTGGTA…
His6bdSUMO-TheA2stop	ATGGGGCACCATCACCATCACCATAGCTCCGGCCTCGTACCTCGGGGCTCAGCCAGTCACATCAACTTAAAAGTGAAAGGTCAGGACGGAAATGAGGTGTTCTTCCGTATTAAGCGCTCAACGCAACTGAAGAAGCTCATGAATGCGTATTGTGATCGCCAGTCAGTCGATATGACCGCGATAGCGTTCCTTTTCGACGGGCGGCGATTACGCGCTGAGCAGACACCCGACGAGCTGGAGATGGAAGATGGCGACGAGATAGACGCGATGCTTCACCAAACCGGCGGTATGAAGAAAATTGACGTTGTGCGGGCATGGAGAGACGAAGAATACAGAAACAGCCTTACGGAAGAGGAGAGAGCATGCCTGCCGGAGAACCCAGCGGGCGCTGCAGTCGTA…
His6bdSUMO-TheA8stop	ATGGGGCACCACCACCACCACCACtcctctggactggttcctcgcgggtcggcatcgcatattaacctgaaggtgaagggtcaagacggaaatgaggtgttcttccgcatcaagcgctcaacgcaattgaagaaacttatgaacgcttactgcgatcgtcaaagtgttgacatgacggcgatagcgttcctgttcgacggtcgccgtctgagagcggaacaaacgccggatgagttagagatggaagacggggacgaaatagacgcaatgctgcaccaaACCGGTGGGATGAAGAAGATAGATGTAGTTCGTGCGTGGAGAGACGAGGAATACCGGAACTCATTGACCGAGGAAGAGCGCGCGTGTCTGCCCGAAAATCCAGCGGGTGCAGCCGTTGTC…
His6bdSUMO-TheA14stop	ATGGGCCACCACCACCACCATCACagctccggactggtaccgcggggcagtgccagccacattaacctcaaggtaaaagggcaagacggcaatgaggttttcttcagaataaagagaagtacgcagcttaagaagttaatgaacgcgtactgtgaccggcagtcggtagacatgacagcaatcgcgttcctcttcgatggccgtagattacgggcggaacaaactcctgatgagttggagatggaagacggcgacgaaattgacgctatgcttcaccaaACGGGTGGTATGAAGAAGATTGACGTCGTCCGGGCTTGGCGTGACGAGGAATATCGCAACTCGCTCACGGAAGAAGAGCGCGCGTGTTTACCGGAAAACCCAGCAGGCGCTGCGGTGGTA…
His6bdSUMO-TheA20stop	ATGGGCCACCATCATCACCACCATtcatccggactggttccgagaggttcggcatcccatataaaccttaaagtcaaaggccaagatgggaacgaggtgttcttccgaatcaagcggagcacccaactgaagaagttgatgaatgcatattgcgatcgacaaagtgtagacatgaccgcaatcgctttcctcttcgacggaagacgattacgtgccgagcagacgccagacgagctggaaatggaagatggagacgaaatagacgctatgcttcatcagACCGGTGGTATGAAGAAGATAGACGTCGTAAGAGCATGGAGAGATGAGGAATATCGCAACAGTCTTACAGAAGAGGAGCGCGCTTGTTTGCCCGAAAACCCTGCTGGCGCTGCAGTCGTC…
His6bdSUMO-TheA-G(-2)A	ATGGGCCACCATCATCACCACCACtcgagtggactcgtaccccgtgggtcagcgtctcatataaacttaaaggtgaagggtcaggatggcaatgaggtgttcttcagaataaaacgctcaactcaactgaagaagctgatgaacgcttactgcgatcgccaatctgttgacatgacagccatagcattcttattcgacggccgtagactccgcgcagagcaaacgccggacgagctcgaaatggaagacggcgacgagattgatgccatgctccaccagACAGGTGGCATGAAGAAGATCGACGTGGTAAGAGCCTGGCGTGATGAAGAGTACCGCAATTCACTTACGGAAGAGGAGCGGGCATGCCTGCCAGAGAATCCGGCTGGCGCAGCGGTGGTT…
His6bdSUMO-TheA-G(-1)A	ATGGGGCACCATCACCATCATCACtcgagcggactggtgccccggggtagtgcttcacatataaacctgaaggttaagggtcaggatggaaacgaggtgttcttccgcatcaaacgctcgactcagctgaagaagttgatgaatgcgtactgtgaccgccaaagtgttgacatgacggccattgccttcttgttcgacggccgtcgacttcgcgcggagcaaacgccagatgaattagaaatggaagacggcgacgagatagacgccatgcttcaccagACGGGTGGAATGAAGAAAATTGACGTGGTTAGAGCTTGGAGAGACGAGGAATACAGAAATAGCCTTACCGAAGAAGAGCGTGCATGCTTACCGGAAAACCCAGCGGGTGCTGCGGTGGTC…
His6bdSUMO-TheA-G2A	ATGGGTCACCACCACCACCATCATtcaagtggactggtaccgcggggtagtgcctcgcacattaacctgaaggtgaaaggacaggatggcaacgaggttttctttcgtattaagcggtctacccaacttaagaagctgatgaacgcttactgtgatcgccaatctgtagatatgactgctatcgccttcctgttcgacgggcgcagattgcgtgcagaacaaactcctgatgagctggagatggaagacggggatgagatagatgctatgctccaccaaACTGGTGGGATGAAGAAGATAGATGTTGTACGAGCATGGCGAGACGAAGAATACCGTAACTCACTGACGGAAGAGGAGCGTGCATGTTTACCTGAAAACCCAGCCGGCGCGGCTGTAGTT…
His6bdSUMO-TheA8stop-PG-1	ATGGGACATCATCACCACCATCACTCATCGGGCCTTGTACCGCGCGGGTCGGCCTCGCACATTAACCTGAAGGTTAAGGGTCAAGATGGGAACGAGGTATTCTTCAGAATAAAGCGTTCCACACAGTTAAAGAAACTTATGAACGCGTACTGTGACCGTCAAAGTGTGGACATGACGGCGATAGCTTTCCTTTTCGATGGACGACGTTTACGAGCCGAGCAAACCCCAGATGAACTTGAGATGGAAGATGGCGACGAGATAGATGCAATGCTGCACCAAACCGGCGGAATGAAGAAGATCGATGTGGTTAGAGCTTGGCGGGACGAAGAATATAGAAACTCGCTGACAGAAGAGGAGCGGGCCTGCTTACCAGAGAATCCTGCAGGTGCTGCGGTTGTG…
TheO	ATGGGCAGATCTGGCATACGTGACGCTGTGATCATAGGGAGTGGTGCAGGTGGTGGCCCGTTGGCCTTGGCTTTGTCTCGCGCAGGATTGGACGTGCTGGTGCTGGAGAAAGGTCCTCGGCATCGTCCCGAAGACTACCCCGCGGACGAACTGAGTGTTTCCCGTCACCACTTCTTCCTGCCTTATCTTGATGGTGAACCCCATACGGTAGTCACGCCGAAAACGACGCGGTCAGTACGCACTGAGTTGGGCTGGATCGCTACTTGCGTGGGGGGGGGTACTGTCCACATGGGCGCATTCCTTTACAGATTCCACCCAGAGGACTTTAGAATGCGAAGCCGTTTTGGTCCTGTGGAAGAGTTAGCTGATTGGCCATTCGGTTACGACGAATTGGAGCCG…
TheM	ATGGGCCCCGAGATCTTTGACACACCGGAATGGTTTGAATCTCTTACACTTACCGAACGGGCGGCTCTCCTTGGTGAGGAAGGCGAGAAGCCACCACCGGAGCGGACCGAGCGCGCTGCTAGAAAAGTGAATCGATGGCGTTCCGAAGCGGACCTTCTGGACGACGTTCTGTTCACCGAACGGTTCGCCCTTGAGGGTTTAACCCCAGATCGACTGTTACGTATACTGGCAGAACCTGCTAGCGGACTCCACCGTCGGGCTGCGTCTTCGCCAGCATGGCTGGAGCGTTTAGCACGTACCTTCTCCCGCCCGCCCTCAGAGAATAATCGTAACTTGGGCATCCTTGAATTACTGAGACCGTTAATTAGTGACGTCCACGACCGCGTGCACGATCGTCTG…
TheB	ATGGGCAGTAACCCGGCATTGACAGATGAACAGCGTGCGGTCCTTGCGGCAGCTGCTGAGCGGATTGTTCCAAGTGATGATGGCCCCGGAGCCGCGGAGACGGGAGCAGCCGCTTACGTTGAGAGATTGCTGGAGACAGCGCGGTTTCGGGGCTGGGCACCTTTATTCGCTGAAGGTTTGGGGCGTTTTCAAGAGCTTGCAGGCGAACTGTGGGGCCGGCCGTTTCCAGCATGTTCTCCAGAGGAGAGAGACGCAGTTCTGCACCGTTTCCAAGAGCAGCCTGATCGCTTGCACAGAGCCTTCTTCCGGCAATTGGTGGTTTTCACGTTGGAAGGCTTCGTTCGCAATGACCTTGGGGTGAGCTATCTTGGCGCACCCGAGGCGCGGGCCGGTCACTGC…
TheN	ATGGGCCTGGAAGGTGCCACTGCTCTGCCTACCATAGAGACGGAGCGCTTGGCACTCCGTTGGTTGCAAGACGAGGACGTTCCGCGTCTGTTCGAAATTTTCAGCGACCCACAAGTGATGCGCTACTGGTCTAGTCCACCACTTCAAAATGTCAGCGGGGCTGAAGCCCTCTTACGCGAGATCCGTCAACTTTTCGCAGCGCGCACACTCTTTCAATGGGGTGTTGCCTTAAAGGAAGACGACCGTGTCATTGGCACATGCACGTTAGCATCTTTGTCGGCCGCGCACCGACGGGCGGAGATTGGGTATGCGTTAGGTCGCGCCTGGTGGCGTAAGGGTTATATGGCTGAGGCTTTGCCAGCTCTTCTGCGCTTCGCGTTCTCCACGCTGGATCTGCAT…
Plasmid backbones	Sequence
pACYC	AAGCTTGCGGCCGCATAATGCTTAAGTCGAACAGAAAGTAATCGTATTGTACACGGCCGCATAATCGAAATTAATACGACTCACTATAGGGGAATTGTGAGCGGATAACAATTCCCCATCTTAGTATATTAGTTAAGTATAAGAAGGAGATATACATATGGCAGATCTCAATTGGATATCGGCCGGCCACGCGATCGCTGACGTCGGTACCCTCGAGTCTGGTAAAGAAACCGCTGCTGCGAAATTTGAACGCCAGCACATGGACTCGTCTACTAGCGCAGCTTAATTAACCTAGGCTGCTGCCACCGCTGAGCAATAACTAGCATAACCCCTTGGGGCCTCTAAACGGGTCTTGAGGGGTTTTTTGCTGAAACCTCAGGCATTTGAGAAGCACACGGT…
pRSF	GGGGAATTGTGAGCGGATAACAATTCCCCTGTAGAAATAATTTTGTTTAACTTTAATAAGGAGATATACCATGGGCAGCAGCCATCACCATCATCACCACAGCCAGGATCCGAATTCGAGCTCGGCGCGCCTGCAGGTCGACAAGCTTGCGGCCGCATAATGCTTAAGTCGAACAGAAAGTAATCGTATTGTACACGGCCGCATAATCGAAATTAATACGACTCACTATAGGGGAATTGTGAGCGGATAACAATTCCCCATCTTAGTATATTAGTTAAGTATAAGAAGGAGATATACATATGGCAGATCTCAATTGGATATCGGCCGGCCACGCGATCGCTGACGTCGGTACCCTCGAGTCTGGTAAAGAAACCGCTGCTGCGAAATTTGAACGCCAGC…
lower case: bdSUMO-encoding sequence

## Sheet: Sheet 2
Translations for sequences
Protein	Sequence
His6bdSUMO-TheA	MGHHHHHHSSGLVPRGSASHINLKVKGQDGNEVFFRIKRSTQLKKLMNAYCDRQSVDMTAIAFLFDGRRLRAEQTPDELEMEDGDEIDAMLHQTGGMKKIDVVRAWRDEEYRNSLTEEERACLPENPAGAAVVEDSILKTISGGCGITSTKPAYCYSRDCFPGSTAYDSCVGPGEVCP
His6bdSUMO-TheA2stop	MGHHHHHHSSGLVPRGSASHINLKVKGQDGNEVFFRIKRSTQLKKLMNAYCDRQSVDMTAIAFLFDGRRLRAEQTPDELEMEDGDEIDAMLHQTGGMKKIDVVRAWRDEEYRNSLTEEERACLPENPAGAAVVEDSILKTISGGC
His6bdSUMO-TheA8stop	MGHHHHHHSSGLVPRGSASHINLKVKGQDGNEVFFRIKRSTQLKKLMNAYCDRQSVDMTAIAFLFDGRRLRAEQTPDELEMEDGDEIDAMLHQTGGMKKIDVVRAWRDEEYRNSLTEEERACLPENPAGAAVVEDSILKTISGGCGITSTK
His6bdSUMO-TheA14stop	MGHHHHHHSSGLVPRGSASHINLKVKGQDGNEVFFRIKRSTQLKKLMNAYCDRQSVDMTAIAFLFDGRRLRAEQTPDELEMEDGDEIDAMLHQTGGMKKIDVVRAWRDEEYRNSLTEEERACLPENPAGAAVVEDSILKTISGGCGITSTKPAYCYS
His6bdSUMO-TheA20stop	MGHHHHHHSSGLVPRGSASHINLKVKGQDGNEVFFRIKRSTQLKKLMNAYCDRQSVDMTAIAFLFDGRRLRAEQTPDELEMEDGDEIDAMLHQTGGMKKIDVVRAWRDEEYRNSLTEEERACLPENPAGAAVVEDSILKTISGGCGITSTKPAYCYSRDCFPG
His6bdSUMO-TheA-G(-2)A	MGHHHHHHSSGLVPRGSASHINLKVKGQDGNEVFFRIKRSTQLKKLMNAYCDRQSVDMTAIAFLFDGRRLRAEQTPDELEMEDGDEIDAMLHQTGGMKKIDVVRAWRDEEYRNSLTEEERACLPENPAGAAVVEDSILKTISAGCGITSTKPAYCYSRDCFPGSTAYDSCVGPGEVCP
His6bdSUMO-TheA-G(-1)A	MGHHHHHHSSGLVPRGSASHINLKVKGQDGNEVFFRIKRSTQLKKLMNAYCDRQSVDMTAIAFLFDGRRLRAEQTPDELEMEDGDEIDAMLHQTGGMKKIDVVRAWRDEEYRNSLTEEERACLPENPAGAAVVEDSILKTISGACGITSTKPAYCYSRDCFPGSTAYDSCVGPGEVCP
His6bdSUMO-TheA-G2A	MGHHHHHHSSGLVPRGSASHINLKVKGQDGNEVFFRIKRSTQLKKLMNAYCDRQSVDMTAIAFLFDGRRLRAEQTPDELEMEDGDEIDAMLHQTGGMKKIDVVRAWRDEEYRNSLTEEERACLPENPAGAAVVEDSILKTISGGCAITSTKPAYCYSRDCFPGSTAYDSCVGPGEVCP
His6bdSUMO-TheA8stop-PG-1	MGHHHHHHSSGLVPRGSASHINLKVKGQDGNEVFFRIKRSTQLKKLMNAYCDRQSVDMTAIAFLFDGRRLRAEQTPDELEMEDGDEIDAMLHQTGGMKKIDVVRAWRDEEYRNSLTEEERACLPENPAGAAVVEDSILKTISGGCGITSTKRGGRLCYCRRRFCVCVGR
TheO	MRSGIRDAVIIGSGAGGGPLALALSRAGLDVLVLEKGPRHRPEDYPADELSVSRHHFFLPYLDGEPHTVVTPKTTRSVRTELGWIATCVGGGTVHMGAFLYRFHPEDFRMRSRFGPVEELADWPFGYDELEPYYALAEREVGVAGLAGVNPFEGARSGPYPLPPLDSHPITPWLEETCRRRGLHPFPTPRSINSRPYQGRPACVYCDACAGYGCRVGAKGSTAEALLPRAEATGRCEVRPGCMVREVTVNREGRATGCVYLDEDGREHEVAARTVFVCGSAVESARLLLLSRSPRFPDGLANGSGRVGRHLQFHGVTMGSARFRIGDHPDRPLAPWHPFLGVSVMDYYFLPEGVSEIAKGGLLRFDMQPATPVATAEALATASEPVLWGMDLKRRLREH…
TheM	MGPEIFDTPEWFESLTLTERAALLGEEGEKPPPERTERAARKVNRWRSEADLLDDVLFTERFALEGLTPDRLLRILAEPASGLHRRAASSPAWLERLARTFSRPPSENNRNLGILELLRPLISDVHDRVHDRLRQIEALIETGTVVASLLGVLLKRLRWASERTLALELHASRLEGKLQGDTPEERFACFISSLKQPGTALEILQRYPVLARDACRHAEQWAETSLEMIERFAADRKEIVRLFAGGEDPGALVNAQIGLSDRHAGGRSVAILEFHSGFRVVYKPKPLTIDLRFQELVAWLNDRGATPPLHSLKILDRGSYGWMEHIAASPCATMDEVERFHERQGAWVALFYALEAIDFHHENLIAVGEHPVPIDLETLFQPMLADQTASGPGSVPAAY…
TheB	MGSNPALTDEQRAVLAAAAERIVPSDDGPGAAETGAAAYVERLLETARFRGWAPLFAEGLGRFQELAGELWGRPFPACSPEERDAVLHRFQEQPDRLHRAFFRQLVVFTLEGFVRNDLGVSYLGAPEARAGHCLGKPVR
TheN	MGLEGATALPTIETERLALRWLQDEDVPRLFEIFSDPQVMRYWSSPPLQNVSGAEALLREIRQLFAARTLFQWGVALKEDDRVIGTCTLASLSAAHRRAEIGYALGRAWWRKGYMAEALPALLRFAFSTLDLHRIEADVDPRNLPSLRSLESLGFRREGYLRERYFVSGEWQDAVLYGLLRPEAAPELTR

## Sheet: Sheet 3
Exact masses measured for TheA AspN fragments
	calculated	measured	error (ppm)
TheA control	1154.87	1154.88	-6.32105
+ TheO	1148.2	1148.2	-1.91605
+ TheM	1148.87	1148.87	-2.69831
TheA2stop control	1093.56	1093.56	-1.5317
+ TheO	1073.53	-	-
TheA8stop control	840.945	840.946	-0.95131
+ TheO	830.933	830.932	1.44416
TheA14stop control	789.052	789.056	-4.4357
+ TheO	782.377	782.377	-0.127816
TheA20stop control	1014.15	1014.15	-8.18423
+ TheO	1007.47	1007.47	-2.8785
TheA-G(-2)A control	1159.54	1159.54	-0.431204
+ TheO	1152.87	1152.87	-1.38784
TheA-G(-1)A control	1159.54	1159.55	-3.7946
+ TheO	1152.87	-	-
TheA-G2A control	1159.54	1159.55	-3.27715
+ TheO	1152.87	1152.87	-4.51049
TheA8stop-PG-1 control	956.242	956.24	1.69936
+ TheO	951.236	951.233	2.94354

## Sheet: Sheet 4
MS2 fragments measured for TheA AspN digests										thiazole site
TheA control AspN ions										TheA+ TheO AspN ions
	calc	meas.	error (ppm)		calc	meas.	error (ppm)				calc	meas.	error (ppm)		calc	meas.	error (ppm)
b1	116.034			y33	3462.6					b1	116.034			y33	3442.58
b2	203.066			y32	3347.57					b2	203.066			y32	3327.55
b3	316.15	316.15	0.354262	y31	3260.54					b3	316.15	316.15	-0.278349	y31	3240.52
b4	429.234	429.235	-1.68672	y30	3147.46					b4	429.234	429.235	-2.38564	y30	3127.43
b5	557.329	557.332	-3.87742	y29	3034.37					b5	557.329			y29	3014.35
b6	658.377	658.378	-2.0991	y28	2906.28					b6	658.377	658.378	-2.0991	y28	2886.25
b7	771.461	771.457	4.90239	y27	2805.23					b7	771.461			y27	2785.21
b8	858.493	858.501	-9.65645	y26	2692.15					b8	858.493			y26	2672.12
b9	915.515	915.521	-6.58209	y25	2605.12	2605.11	3.45743			b9	915.515			y25	2585.09
b10	972.536	972.529	6.92725	y24	2548.09					b10	972.536			y24	2528.07
b11	1075.55	1075.55	-0.165497	y23	2491.07					b11	1055.52			y23	2471.05
b12	1132.57	1132.58	-8.48868	y22	2388.06					b12	1112.54			y22	2388.06
b13	1245.65			y21	2331.04					b13	1225.62			y21	2331.04
b14	1346.7			y20	2217.96	2217.96	-1.41256			b14	1326.67			y20	2217.96
b15	1433.73			y19	2116.91	2116.91	-0.194623			b15	1413.7	1413.72	-13.4809	y19	2116.91	2116.92	-5.95774
b16	1534.78			y18	2029.88	2029.88	-0.857194			b16	1514.75			y18	2029.88
b17	1662.87			y17	1928.83	1928.83	-0.372246			b17	1642.85			y17	1928.83	1928.81	9.8412
b18	1759.93			y16	1800.74	1800.74	-0.156603			b18	1739.9			y16	1800.74	1800.74	-0.378734
b19	1830.96			y15	1703.68	1703.69	-3.13732			b19	1810.94			y15	1703.68	1703.71	-17.694
b20	1994.03			y14	1632.65	1632.65	-4.69116			b20	1974			y14	1632.65	1632.68	-20.065
b21	2097.04			y13	1469.58	1469.58	-0.059881			b21	2077.01			y13	1469.58	1469.61	-17.2076
b22	2260.1			y12	1366.57	1366.57	0.825422			b22	2240.07			y12	1366.57	1366.59	-8.7606
b23	2347.13			y11	1203.51	1203.51	-2.57663			b23	2327.1			y11	1203.51	1203.52	-6.31569
b24	2503.23			y10	1116.48	1116.47	6.69158			b24	2483.21			y10	1116.48
b25	2618.26			y9	960.377					b25	2598.23			y9	960.377
b26	2721.27			y8	845.35	845.301	57.2745			b26	2701.24			y8	845.35
b27	2868.34			y7	742.341	742.339	1.79432			b27	2848.31			y7	742.341
b28	2965.39			y6	595.272	595.273	-0.641723			b28	2945.36			y6	595.272	595.272	0.198229
b29	3022.41			y5	498.219	498.218	2.91839			b29	3002.38			y5	498.219
b30	3109.44			y4	441.198	441.198	-0.0226656			b30	3089.42			y4	441.198
b31	3210.49			y3	354.166	354.168	-4.9073			b31	3190.46			y3	354.166
b32	3281.53			y2	253.118	253.118	2.30722			b32	3261.5			y2	253.118
b33	3444.59			y1	182.081					b33	3424.56			y1	182.081

## Sheet: Sheet 5
MS2 fragments measured for TheA-truncation AspN digests									thiazole site
TheA2stop AspN ions
	calc	meas.	error (ppm)		calc	meas.	error (ppm)
b1	116.034			y17	1093.56	1093.56
b2	203.066	203.066	0.236376	y16	978.529	978.534
b3	316.15	316.151	-0.594654	y15	891.497	891.5	-4.1335
b4	429.234	429.235	-0.987805	y14	778.413	778.413	-0.576815
b5	557.329	557.331	-2.442	y13	665.329	665.329	-0.921349
b6	658.377	658.378	-1.03588	y12	537.234	537.234	-1.2583
b7	771.461	771.462	-0.801077	y11	436.186	436.186	-0.81158
b8	858.493	858.494	-0.687251	y10	323.102	323.102	-0.36521
b9	915.515	915.515	-1.01145	y9	236.07	236.07	-0.199094
b10	972.536	972.533	3.43124	y8	179.048	179.049	-1.17845
b11	1075.55	1075.55	-2.58288	y7	122.027
TheA8stop AspN ions									TheA8stop + TheO AspN ions
	calc	meas.	error (ppm)		calc	meas.	error (ppm)			calc	meas.	error (ppm)		calc	meas.	error (ppm)
b1	116.034			y17	1680.88				b1	116.034			y17	1660.86
b2	203.066	203.066	2.20618	y16	1565.86				b2	203.066	203.066	2.20618	y16	1545.83
b3	316.15	316.15	1.93579	y15	1478.82	1478.83	-1.76424		b3	316.15	316.15	1.61948	y15	1458.8
b4	429.234	429.234	1.5749	y14	1365.74	1365.74	0.898414		b4	429.234	429.234	0.643005	y14	1345.71	1345.71	2.38684
b5	557.329	557.328	1.68482	y13	1252.66	1252.65	1.40741		b5	557.329	557.33	-1.90372	y13	1232.63	1232.63	0.120068
b6	658.377	658.376	2.00189	y12	1124.56	1124.56	2.04524		b6	658.377	658.376	1.24245	y12	1104.54	1104.53	0.982313
b7	771.461	771.46	2.05065	y11	1023.51	1023.51	2.07325		b7	771.461	771.461	0.754413	y11	1003.49	1003.49	2.29898
b8	858.493	858.492	1.06	y10	910.43	910.428	2.48015		b8	858.493	858.494	-0.570768	y10	890.404	890.403	0.946762
b9	915.515	915.5	15.7005	y9	823.398	823.397	0.64246		b9	915.515			y9	803.372	803.371	1.13771
b10	972.536	972.534	2.19735	y8	766.376	766.374	2.95677		b10	972.536			y8	746.35	746.349	1.14022
b11	1075.55	1075.54	3.27462	y7	709.355	709.352	3.38618		b11	1055.52			y7	709.355	709.268	122.227
b12	1132.57	1132.57	-1.1602	y6	606.346	606.345	1.18249		b12	1112.54	1112.54	3.92885	y6	606.346	606.345	1.67726
b13	1245.65	1245.65	0.521816	y5	549.324	549.325	-1.90416		b13	1225.62	1225.63	-5.19327	y5	549.324	549.325	-0.629865
b14	1346.7	1346.7	-1.61283	y4	436.24	436.239	1.81093		b14	1326.67	1326.68	-7.3771	y4	436.24	436.24	1.35247
b15	1433.73	1433.72	5.13137	y3	335.193	335.192	2.41951		b15	1413.7	1413.7	5.33492	y3	335.193	335.192	1.5245
b16	1534.78	1534.78	1.78202	y2	248.16	248.16	1.94632		b16	1514.75	1514.76	-6.72057	y2	248.16	248.16	1.94632
b17	1662.87			y1	147.113	147.113	1.38669		b17	1642.85			y1	147.113	147.113	1.38669
TheA14stop AspN ions									TheA14stop + TheO AspN ions
	calc	meas.	error (ppm)		calc	meas.				calc	meas.	error (ppm)		calc	meas.	error (ppm)
b1	116.034			y23	2365.14				b1	116.034			y23	2345.12
b2	203.066	203.066	-1.24097	y22	2250.11				b2	203.066			y22	2230.09
b3	316.15	316.15	0.354262	y21	2163.08				b3	316.15	316.149	3.83362	y21	2143.06
b4	429.234	429.234	0.410032	y20	2050				b4	429.234	429.235	-2.15267	y20	2029.97
b5	557.329	557.331	-3.33914	y19	1936.91				b5	557.329			y19	1916.89
b6	658.377	658.376	0.786783	y18	1808.82				b6	658.377	658.374	5.34344	y18	1788.79
b7	771.461	771.46	1.40253	y17	1707.77				b7	771.461	771.455	7.36525	y17	1687.75
b8	858.493	858.487	7.00064	y16	1594.69				b8	858.493			y16	1574.66
b9	915.515			y15	1507.66				b9	915.515			y15	1487.63
b10	972.536	972.541	-4.69186	y14	1450.63				b10	972.536			y14	1430.61
b11	1075.55	1075.54	2.25188	y13	1393.61				b11	1055.52			y13	1393.61
b12	1132.57	1132.57	-1.86656	y12	1290.6	1290.6			b12	1112.54	1112.55	-4.25063	y12	1290.6
b13	1245.65	1245.65	-0.361257	y11	1233.58				b13	1225.62			y11	1233.58
b14	1346.7			y10	1120.5	1120.5			b14	1326.67			y10	1120.5	1120.5	2.26417
b15	1433.73	1433.74	-5.1216	y9	1019.45	1019.45			b15	1413.7			y9	1019.45	1019.46	-9.55515
b16	1534.78	1534.78	-1.01969	y8	932.418	932.409			b16	1514.75			y8	932.418
b17	1662.87	1662.88	-1.80531	y7	831.371	831.37			b17	1642.85			y7	831.371
b18	1759.93			y6	703.276	703.275			b18	1739.9			y6	703.276	703.272	5.67203
b19	1830.96			y5	606.223				b19	1810.94			y5	606.223
b20	1994.03			y4	535.186				b20	1974			y4	535.186
b21	2097.04			y3	372.122	372.122			b21	2077.01			y3	372.122
b22	2260.1			y2	269.113	269.113			b22	2240.07			y2	269.113	269.111	7.05279
b23	2347.13			y1	106.05				b23	2327.1			y1	106.05
TheA20stop AspN ions									TheA20stop + TheO AspN ions
	calc	meas.	error (ppm)		calc	meas.	error (ppm)			calc	meas.	error (ppm)		calc	meas.	error (ppm)
b1	116.034			y29	3040.42				b1	116.034			y29	3020.4
b2	203.066			y28	2925.39				b2	203.066			y28	2905.37
b3	316.15	316.149	3.51731	y27	2838.36				b3	316.15	316.15	1.30318	y27	2818.34
b4	429.234	429.236	-3.55051	y26	2725.28				b4	429.234	429.234	0.410032	y26	2705.25
b5	557.329	557.328	2.2231	y25	2612.19				b5	557.329	557.327	4.1968	y25	2592.17
b6	658.377	658.377	0.331117	y24	2484.1				b6	658.377	658.375	2.60945	y24	2464.07
b7	771.461	771.454	9.56886	y23	2383.05				b7	771.461	771.467	-7.54153	y23	2363.03
b8	858.493	858.5	-7.67624	y22	2269.97	2269.96	2.90136		b8	858.493	858.506	-14.6652	y22	2249.94	2249.92	7.58731
b9	915.515	915.522	-8.5482	y21	2182.94	2182.93	2.22499		b9	915.515			y21	2162.91
b10	972.536	972.538	-1.50431	y20	2125.91	2125.89	11.5216		b10	972.536			y20	2105.89
b11	1075.55	1075.55	-6.11597	y19	2068.89	2068.87	8.71481		b11	1055.52			y19	2068.89
b12	1132.57	1132.57	-1.86656	y18	1965.88	1965.88	2.82061		b12	1112.54	1112.54	3.03	y18	1965.88	1965.88	1.95586
b13	1245.65			y17	1908.86	1908.86	1.98129		b13	1225.62			y17	1908.86
b14	1346.7			y16	1795.78	1795.77	2.07041		b14	1326.67			y16	1795.78	1795.76	8.80844
b15	1433.73			y15	1694.73	1694.73	1.08513		b15	1413.7			y15	1694.73	1694.73	1.32115
b16	1534.78			y14	1607.7	1607.7	0.317846		b16	1514.75			y14	1607.7	1607.69	2.68147
b17	1662.87			y13	1506.65	1506.65	2.41065		b17	1642.85			y13	1506.65	1506.65	2.14516
b18	1759.93			y12	1378.56	1378.55	0.847989		b18	1739.9			y12	1378.56	1378.55	0.775449
b19	1830.96			y11	1281.5	1281.5	1.48654		b19	1810.94			y11	1281.5	1281.51	-2.41513
b20	1994.03			y10	1210.47	1210.46	1.4796		b20	1974			y10	1210.47	1210.47	-1.24663
b21	2097.04			y9	1047.4	1047.4	2.92438		b21	2077.01			y9	1047.4	1047.4	1.49226
b22	2260.1			y8	944.393	944.39	3.68279		b22	2240.07			y8	944.393	944.394	-0.446848
b23	2347.13			y7	781.33	781.327	3.39165		b23	2327.1			y7	781.33	781.331	-1.9838
b24	2503.23			y6	694.298	694.297	1.03846		b24	2483.21			y6	694.298	694.299	-1.98618
b25	2618.26			y5	538.197				b25	2598.23			y5	538.197	538.208	-20.7917
b26	2721.27			y4	423.17				b26	2701.24			y4	423.17
b27	2868.34			y3	320.16	320.159	3.69502		b27	2848.31			y3	320.16	320.16	2.13331
b28	2965.39			y2	173.092				b28	2945.36			y2	173.092
b29	3022.41			y1	76.0393				b29	3002.38			y1	76.0393

## Sheet: Sheet 6
MS2 fragments measured for TheA8stop-protegrin-1 digests									thiazole site
TheA8stop-PG-1 Try ions									TheA8stop-PG-1 TheO Try ions
	calc	meas.	error (ppm)		calc	meas.	error (ppm)			calc	meas.	error (ppm)		calc	meas.	error (ppm)
b1	102.055			y12	1124.56				b1	102.055			y12	1104.54
b2	215.139	215.138	5.20129	y11	1023.51				b2	215.139	215.138	2.87721	y11	1003.49	1003.85	-358.742
b3	302.171	302.169	8.09806	y10	910.43	910.425	5.77529		b3	302.171	302.169	7.10525	y10	890.404	890.401	2.85601
b4	359.193			y9	823.398	823.398	0.0352199		b4	359.193			y9	803.372	803.369	3.75169
b5	416.214			y8	766.376	766.371	7.00178		b5	416.214			y8	746.35	746.348	2.2121
b6	519.223			y7	709.355	709.352	3.52715		b6	499.197			y7	709.355
b7	576.245	576.244	1.42821	y6	606.346	606.343	3.82125		b7	556.218	556.219	-1.24412	y6	606.346	606.345	1.34742
b8	689.329			y5	549.324	549.321	6.28773		b8	669.302			y5	549.324	549.324	-0.265781
b9	790.376			y4	436.24	436.237	6.62479		b9	770.35	770.34	13.5666	y4	436.24	436.24	1.5817
b10	877.408			y3	335.193	335.19	5.99954		b10	857.382			y3	335.193	335.192	2.71784
b11	978.456			y2	248.16	248.159	4.76708		b11	958.43			y2	248.16	248.16	2.34929
b12	1106.55			y1	147.113	147.112	6.82469		b12	1086.52			y1	147.113	147.122	-64.5491
