# Supplementary material for: Coral microbiomes as reservoirs of unknown genomic and biosynthetic diversity
Source: Nature. 2026 Feb 25;652(8110):686–93. doi: 10.1038/s41586-026-10159-6 (PMC13083261; doi:10.1038/s41586-026-10159-6)
Supplement: Supplementary file 3 — Supplementary Tables 1–12. [file 41586_2026_10159_MOESM3_ESM.zip › 2023-11-20683E-s3/supplementary-table-2.xlsx]

## Sheet: README
Publicly available metagenomes from coral and sponge studies
Sheet 1: Coral and sponge metagenomic studies included
Sheet 2: Metagenomic samples summary
Sheet 3: Previously reported MAGs from the publicly available coral metagenomes

## Sheet: Sheet 1
dataset	bioproject	reference	biome
PALL22-1	PRJEB48073	Palladino, G. et al. Metagenomic shifts in mucus, tissue and skeleton of the coral Balanophyllia europaea living along a natural CO2 gradient. ISME Commun. 2, 1–12 (2022).	Coral
COST21-1	PRJEB13222	Keller-Costa, T. et al. Metagenomic insights into the taxonomy, function, and dysbiosis of prokaryotic communities in octocorals. Microbiome 9, 72 (2021).	Coral
LAGH14-1	PRJNA246443	Leblud, J., Moulin, L., Batigny, A., Dubois, P. & Grosjean, P. Artificial coral reef mesocosms for ocean acidification investigations. Biogeosci. Discuss. 11, 15463–15505 (2014).	Coral
MEYE16-1	PRJNA269585	Meyer, J. L., Gunasekera, S. P., Scott, R. M., Paul, V. J. & Teplitski, M. Microbiome shifts and the inhibition of quorum sensing by Black Band Disease cyanobacteria. ISME J. 10, 1204–1216 (2016).	Coral
CAIL17-1	PRJNA302351	Cai, L. et al. Metagenomic analysis reveals a green sulfur bacterium as a potential coral symbiont. Sci. Rep. 7, 9320 (2017).	Coral
SATO17-1	PRJNA321354	Sato, Y. et al. Unraveling the microbial processes of black band disease in corals through integrated genomics. Sci. Rep. 7, 40455 (2017).	Coral
WANG18-2	PRJNA435753,PRJNA436389	Wang, L. et al. Corals and their microbiomes are differentially affected by exposure to elevated nutrients and a natural thermal anomaly. Front. Mar. Sci. 5, (2018).	Coral
NGUG20-1	PRJNA437202	Ngugi, D. K., Ziegler, M., Duarte, C. M. & Voolstra, C. Genomic blueprint of glycine betaine metabolism in coral metaorganisms and their contribution to reef nitrogen budgets. iScience 23, 101120 (2020).	Coral
YANG19-1	PRJNA477682	Yang, S.-H. et al. Metagenomic, phylogenetic, and functional characterization of predominant endolithic green sulfur bacteria in the coral Isopora palifera. Microbiome 7, 3 (2019).	Coral
ROBB19-1	PRJNA545004	Robbins, S. J. et al. A genomic view of the reef-building coral Porites lutea and its microbial symbionts. Nat. Microbiol. 4, 2090–2100 (2019).	Coral
VOHS20-1	PRJNA574146,PRJNA565265	Vohsen, S. A. et al. Deep-sea corals provide new insight into the ecology, evolution, and the role of plastids in widespread apicomplexan symbionts of anthozoans. Microbiome 8, 34 (2020).	Coral
LIMA20-1	PRJNA595374	Lima, L. F. O. et al. Modeling of the coral microbiome: The influence of temperature and microbial network. mBio 11, (2020).	Coral
MESS20-1	PRJNA647466	Messyasz, A. et al. Coral bleaching phenotypes associated with differential abundances of nucleocytoplasmic large DNA viruses. Front. Mar. Sci. 7, 555474 (2020).	Coral
SANT21-1	PRJNA649484	Santoro, E. P. et al. Coral microbiome manipulation elicits metabolic and genetic restructuring to mitigate heat stress and evade mortality. Sci. Adv. 7, eabg3088 (2021).	Coral
CARD22-1	PRJNA757245	Cárdenas, A. et al. Greater functional diversity and redundancy of coral endolithic microbiomes align with lower coral bleaching susceptibility. ISME J. 16, 2406–2420 (2022).	Coral
LUOR22-1	PRJEB51534	Loureiro, C. et al. Comparative metagenomic analysis of biosynthetic diversity across sponge microbiomes highlights metabolic novelty, conservation, and diversification. mSystems 7, e0035722 (2022).	Sponge
AGAR17-1	PRJNA320446	Agarwal, V. et al. Metagenomic discovery of polybrominated diphenyl ether biosynthesis by marine Sponge. Nat. Chem. Biol. 13, 537–543 (2017).	Sponge
MORG22-1	PRJNA454581	Morganti, T. M. et al. Giant sponge grounds of Central Arctic seamounts are associated with extinct seep life. Nat. Commun. 13, 638 (2022).	Sponge
PASC20-1	PRJNA489143	Pascelli, C. et al. Viral ecogenomics across the Porifera. Microbiome 8, 144 (2020).	Sponge
JAHN19-1	PRJNA522695	Jahn, M. T. et al. A phage protein aids bacterial symbionts in eukaryote immune evasion. Cell Host Microbe 26, 542–550.e5 (2019).	Sponge
PANK22-1	PRJNA555077	Pankey, M. S. et al. Cophylogeny and convergence shape holobiont evolution in sponge–microbe symbioses. Nat. Ecol. & Evol. 6, 750–762 (2022).	Sponge
ENGE20-1	PRJNA555144	Engelberts, J. P. et al. Characterization of a sponge microbiome using an integrative genome-centric approach. ISME J. 14, 1100–1110 (2020).	Sponge
STOR20-1	PRJNA515312	Storey, M. A. et al. Metagenomic exploration of the marine sponge Mycale hentscheli uncovers multiple polyketide-producing bacterial symbionts. mBio 11, (2020).	Sponge
GLAS20-1	PRJNA594068	Glasl, B. et al. Comparative genome-centric analysis reveals seasonal variation in the function of coral reef microbiomes. ISME J. 14, 1435–1450 (2020).	Sponge
ROBB21-1	PRJNA602572	Robbins, S. J. et al. A genomic view of the microbiome of coral reef demoSponge. ISME J. 15, 1641–1654 (2021).	Sponge
BUSC20-1	PRJNA613976	Busch, K. et al. Microbial diversity of the glass sponge Vazella pourtalesii in response to anthropogenic activities. Conserv. Genet. 21, 1001–1010 (2020).	Sponge
NGUY21-1	PRJNA694437	Nguyen, N. A. et al. An obligate peptidyl brominase underlies the discovery of highly distributed biosynthetic gene clusters in marine sponge microbiomes. J. Am. Chem. Soc. 143, 10221–10231 (2021).	Sponge
DHAR22-1	PRJNA742377	Dharamshi, J. E. et al. Genomic diversity and biosynthetic capabilities of sponge-associated chlamydiae. ISME J. 16, 2725–2740 (2022).	Sponge
KELL22-1	PRJNA768976	Kelly, J. B., Carlson, D. E., Low, J. S. & Thacker, R. W. Novel trends of genome evolution in highly complex tropical sponge microbiomes. Microbiome 10, 164 (2022).	Sponge
RUSA22-1	PRJNA781598	Rusanova, A., Fedorchuk, V., Toshchakov, S., Dubiley, S. & Sutormin, D. An interplay between viruses and bacteria associated with the white sea Sponge revealed by metagenomics. Life 12, 25 (2021).	Sponge
ENGE22-1	PRJNA807825	Engelberts, J. P. et al. Metabolic reconstruction of the near complete microbiome of the model sponge Ianthella basta. Environ. Microbiol. 25, 646–660 (2023).	Sponge
WEBE19-1	PRJNA517146	Weber, L. et al. Microbial signatures of protected and impacted Northern Caribbean reefs: Changes from Cuba to the Florida Keys. Environ. Microbiol. 22, 499–519 (2020).	Reef water

## Sheet: Sheet 2
dataset	bioproject	sample	biosample	lat	lon	description	environment	biome	biome_group	biome_genus	assembled and binned	profiled	excluded	runs	assembly
AGAR17-1	PRJNA320446	AGAR17-1_SAMN04939363_METAG	SAMN04939363	13.44639	144.6824	SP12 Dysideidae Sponge Holobiont	host-associated	Sponge	sponge	Lamellodysidea	Yes	Yes	No	SRR3666246	ERZ23486367
AGAR17-1	PRJNA320446	AGAR17-1_SAMN04939364_METAG	SAMN04939364	13.41634	144.7902	GUM007 Dysideidae Sponge trichome enrichment	host-associated	Sponge	sponge	Lamellodysidea	Yes	Yes	No	SRR3667357	ERZ23486280
AGAR17-1	PRJNA320446	AGAR17-1_SAMN04939365_METAG	SAMN04939365	13.41634	144.7902	GUM007 Dysideidae Sponge Holobiont	host-associated	Sponge	sponge	Lamellodysidea	Yes	Yes	No	SRR10406138	ERZ23486321
AGAR17-1	PRJNA320446	AGAR17-1_SAMN04939373_METAG	SAMN04939373	13.34574	144.6382	GUM102 Dysideidae Sponge Holobiont	host-associated	Sponge	sponge	Lamellodysidea	Yes	Yes	No	SRR10406139	ERZ23486361
AGAR17-1	PRJNA320446	AGAR17-1_SAMN04939375_METAG	SAMN04939375	13.34574	144.6382	SP4 Dysideidae Sponge Holobiont	host-associated	Sponge	sponge	NA	Yes	Yes	No	SRR3663854	ERZ23486349
AGAR17-1	PRJNA320446	AGAR17-1_SAMN04939377_METAG	SAMN04939377	13.34574	144.6382	SP5 Dysideidae Sponge Holobiont	host-associated	Sponge	sponge	Lamellodysidea	Yes	Yes	No	SRR10406140	ERZ23486433
BUSC20-1	PRJNA613976	BUSC20-1_SAMN14422879_METAG	SAMN14422879	43.8942	-63.076	Seawater (Sambro Bank SCA): SW-00078	free-living	Water			No	Yes	No	SRR11455654	ERZ23487725
BUSC20-1	PRJNA613976	BUSC20-1_SAMN14422880_METAG	SAMN14422880	43.8942	-63.076	Seawater (Sambro Bank SCA): SW-00079	free-living	Water			No	Yes	No	SRR11455653	ERZ23488322
BUSC20-1	PRJNA613976	BUSC20-1_SAMN14422881_METAG	SAMN14422881	43.8942	-63.076	Seawater (Sambro Bank SCA): SW-00081	free-living	Water			No	Yes	No	SRR11455652	ERZ23487621
BUSC20-1	PRJNA613976	BUSC20-1_SAMN14422882_METAG	SAMN14422882	43.9923	-63.2042	Seawater (OTN Mooring): SW-00082	free-living	Water			No	Yes	No	SRR11455658	ERZ23487860
BUSC20-1	PRJNA613976	BUSC20-1_SAMN14422883_METAG	SAMN14422883	43.9923	-63.2042	Seawater (OTN Mooring): SW-00083	free-living	Water			No	Yes	No	SRR11455657	ERZ23488034
BUSC20-1	PRJNA613976	BUSC20-1_SAMN14422895_METAG	SAMN14422895	43.8942	-63.076	Vazella pourtalesii (Sambro Bank SCA): WB-00351	host-associated	Sponge	sponge	Vazella	Yes	Yes	No	SRR11455660	ERZ23490425
BUSC20-1	PRJNA613976	BUSC20-1_SAMN14422896_METAG	SAMN14422896	43.8942	-63.076	Vazella pourtalesii (Sambro Bank SCA): WB-00354	host-associated	Sponge	sponge	Vazella	Yes	Yes	No	SRR11455659	ERZ23489137
BUSC20-1	PRJNA613976	BUSC20-1_SAMN14422897_METAG	SAMN14422897	43.8942	-63.076	Vazella pourtalesii (Sambro Bank SCA): WB-00359	host-associated	Sponge	sponge	Vazella	Yes	Yes	No	SRR11455656	ERZ23490334
BUSC20-1	PRJNA613976	BUSC20-1_SAMN14422898_METAG	SAMN14422898	43.8942	-63.076	Vazella pourtalesii (Sambro Bank SCA): WB-00362	host-associated	Sponge	sponge	Vazella	Yes	Yes	No	SRR11455655	ERZ23489589
BUSC20-1	PRJNA613976	BUSC20-1_SAMN14422900_METAG	SAMN14422900	43.9983	-63.183	Vazella pourtalesii (OTN Mooring): WB-00367	host-associated	Sponge	sponge	Vazella	Yes	Yes	No	SRR11455651	ERZ23487945
BUSC20-1	PRJNA613976	BUSC20-1_SAMN14422901_METAG	SAMN14422901	43.9983	-63.183	Vazella pourtalesii (OTN Mooring): WB-00368	host-associated	Sponge	sponge	Vazella	Yes	Yes	No	SRR11455650	ERZ23490157
BUSC20-1	PRJNA613976	BUSC20-1_SAMN14422906_METAG	SAMN14422906	43.9983	-63.183	Vazella pourtalesii (OTN Mooring): WB-00373	host-associated	Sponge	sponge	Vazella	Yes	Yes	No	SRR11455649	ERZ23487774
CAIL17-1	PRJNA302351	CAIL17-1_SAMN04272335-S001_METAG	SAMN04272335	22.187	114.135	Platygyra carnosa_1_Winter_500RCF	host-associated	Coral	stony coral	Platygyra	Yes	Yes	No	SRR2937345	ERZ23488127
CAIL17-1	PRJNA302351	CAIL17-1_SAMN04272335-S002_METAG	SAMN04272335	22.187	114.135	Platygyra carnosa_2_Winter_500RCF	host-associated	Coral	stony coral	Platygyra	Yes	Yes	No	SRR2937346	ERZ23488507
CAIL17-1	PRJNA302351	CAIL17-1_SAMN04272335-S003_METAG	SAMN04272335	22.187	114.135	Platygyra carnosa_3_Winter_500RCF	host-associated	Coral	stony coral	Platygyra	Yes	Yes	No	SRR2937347	ERZ23488836
CAIL17-1	PRJNA302351	CAIL17-1_SAMN04272335-S004_METAG	SAMN04272335	22.187	114.135	Platygyra carnosa_4_Summer_500RCF	host-associated	Coral	stony coral	Platygyra	Yes	Yes	No	SRR2937348	ERZ23488288
CAIL17-1	PRJNA302351	CAIL17-1_SAMN04272335-S005_METAG	SAMN04272335	22.187	114.135	Platygyra carnosa_5_Summer_500RCF	host-associated	Coral	stony coral	Platygyra	Yes	Yes	No	SRR2937349	ERZ23488763
CAIL17-1	PRJNA302351	CAIL17-1_SAMN04272335-S006_METAG	SAMN04272335	22.187	114.135	Platygyra carnosa_6_Summer_500RCF	host-associated	Coral	stony coral	Platygyra	Yes	Yes	No	SRR2937350	ERZ23488888
CAIL17-1	PRJNA302351	CAIL17-1_SAMN04272335-S007_METAG	SAMN04272335	22.187	114.135	Platygyra carnosa_1_Winter_1000RCF	host-associated	Coral	stony coral	Platygyra	Yes	Yes	No	SRR2937351	ERZ23488986
CAIL17-1	PRJNA302351	CAIL17-1_SAMN04272335-S008_METAG	SAMN04272335	22.187	114.135	Platygyra carnosa_2_Winter_1000RCF	host-associated	Coral	stony coral	Platygyra	Yes	Yes	No	SRR2937352	ERZ23488402
CAIL17-1	PRJNA302351	CAIL17-1_SAMN04272335-S009_METAG	SAMN04272335	22.187	114.135	Platygyra carnosa_3_Winter_1000RCF	host-associated	Coral	stony coral	Platygyra	Yes	Yes	No	SRR2937353	ERZ23488363
CAIL17-1	PRJNA302351	CAIL17-1_SAMN04272335-S010_METAG	SAMN04272335	22.187	114.135	Platygyra carnosa_4_Summer_1000RCF	host-associated	Coral	stony coral	Platygyra	Yes	Yes	No	SRR2937354	ERZ23488227
CAIL17-1	PRJNA302351	CAIL17-1_SAMN04272335-S011_METAG	SAMN04272335	22.187	114.135	Platygyra carnosa_5_Summer_1000RCF	host-associated	Coral	stony coral	Platygyra	Yes	Yes	No	SRR2937355	ERZ23488370
CAIL17-1	PRJNA302351	CAIL17-1_SAMN04272335-S012_METAG	SAMN04272335	22.187	114.135	Platygyra carnosa_6_Summer_1000RCF	host-associated	Coral	stony coral	Platygyra	Yes	Yes	No	SRR2937356	ERZ23488883
CARD22-1	PRJNA757245	CARD22-1_SAMN24292799_METAG	SAMN24292799	22.18	39.02	G. edwardsi_control condition_Endolithic band	host-associated	Coral	stony coral	Goniastrea	Yes	Yes	No	SRR18532187	ERZ23486792
CARD22-1	PRJNA757245	CARD22-1_SAMN24292800_METAG	SAMN24292800	22.18	39.02	G. edwardsi_control condition_Skeleton	host-associated	Coral	stony coral	Goniastrea	Yes	Yes	No	SRR18532182	ERZ23488284
CARD22-1	PRJNA757245	CARD22-1_SAMN24292802_METAG	SAMN24292802	22.18	39.02	G. edwardsi_control condition_Endolithic band	host-associated	Coral	stony coral	Goniastrea	Yes	Yes	No	SRR18532181	ERZ23488894
CARD22-1	PRJNA757245	CARD22-1_SAMN24292803_METAG	SAMN24292803	22.18	39.02	G. edwardsi_control condition_Skeleton	host-associated	Coral	stony coral	Goniastrea	Yes	Yes	No	SRR18532226	ERZ23490145
CARD22-1	PRJNA757245	CARD22-1_SAMN24292805_METAG	SAMN24292805	22.18	39.02	G. edwardsi_control condition_Endolithic band	host-associated	Coral	stony coral	Goniastrea	Yes	Yes	No	SRR18532225	ERZ23487401
CARD22-1	PRJNA757245	CARD22-1_SAMN24292806_METAG	SAMN24292806	22.18	39.02	G. edwardsi_control condition_Skeleton	host-associated	Coral	stony coral	Goniastrea	Yes	Yes	No	SRR18532224	ERZ23486832
CARD22-1	PRJNA757245	CARD22-1_SAMN24292808_METAG	SAMN24292808	22.18	39.02	G. edwardsi_control condition_Endolithic band	host-associated	Coral	stony coral	Goniastrea	Yes	Yes	No	SRR18532223	ERZ23487424
CARD22-1	PRJNA757245	CARD22-1_SAMN24292809_METAG	SAMN24292809	22.18	39.02	G. edwardsi_control condition_Skeleton	host-associated	Coral	stony coral	Goniastrea	Yes	Yes	No	SRR18532188	ERZ23487495
CARD22-1	PRJNA757245	CARD22-1_SAMN24292811_METAG	SAMN24292811	22.18	39.02	G. edwardsi_control condition_Endolithic band	host-associated	Coral	stony coral	Goniastrea	Yes	Yes	No	SRR18532221	ERZ23487456
CARD22-1	PRJNA757245	CARD22-1_SAMN24292812_METAG	SAMN24292812	22.18	39.02	G. edwardsi_control condition_Skeleton	host-associated	Coral	stony coral	Goniastrea	Yes	Yes	No	SRR18532220	ERZ23486848
CARD22-1	PRJNA757245	CARD22-1_SAMN24292814_METAG	SAMN24292814	22.18	39.02	G. edwardsi_control condition_Endolithic band	host-associated	Coral	stony coral	Goniastrea	Yes	Yes	No	SRR18532219	ERZ23486817
CARD22-1	PRJNA757245	CARD22-1_SAMN24292815_METAG	SAMN24292815	22.18	39.02	G. edwardsi_control condition_Skeleton	host-associated	Coral	stony coral	Goniastrea	Yes	Yes	No	SRR18532218	ERZ23490566
CARD22-1	PRJNA757245	CARD22-1_SAMN24292817_METAG	SAMN24292817	22.18	39.02	G. edwardsi_heat stress_Endolithic band	host-associated	Coral	stony coral	Goniastrea	Yes	Yes	No	SRR18532217	ERZ23487458
CARD22-1	PRJNA757245	CARD22-1_SAMN24292818_METAG	SAMN24292818	22.18	39.02	G. edwardsi_heat stress_Skeleton	host-associated	Coral	stony coral	Goniastrea	Yes	Yes	No	SRR18532216	ERZ23486793
CARD22-1	PRJNA757245	CARD22-1_SAMN24292820_METAG	SAMN24292820	22.18	39.02	G. edwardsi_heat stress_Endolithic band	host-associated	Coral	stony coral	Goniastrea	Yes	Yes	No	SRR18532215	ERZ23487646
CARD22-1	PRJNA757245	CARD22-1_SAMN24292821_METAG	SAMN24292821	22.18	39.02	G. edwardsi_heat stress_Skeleton	host-associated	Coral	stony coral	Goniastrea	Yes	Yes	No	SRR18532214	ERZ23487493
CARD22-1	PRJNA757245	CARD22-1_SAMN24292823_METAG	SAMN24292823	22.18	39.02	G. edwardsi_heat stress_Endolithic band	host-associated	Coral	stony coral	Goniastrea	Yes	Yes	No	SRR18532213	ERZ23487616
CARD22-1	PRJNA757245	CARD22-1_SAMN24292824_METAG	SAMN24292824	22.18	39.02	G. edwardsi_heat stress_Skeleton	host-associated	Coral	stony coral	Goniastrea	Yes	Yes	No	SRR18532180	ERZ23487406
CARD22-1	PRJNA757245	CARD22-1_SAMN24292826_METAG	SAMN24292826	22.18	39.02	G. edwardsi_heat stress_Endolithic band	host-associated	Coral	stony coral	Goniastrea	Yes	Yes	No	SRR18532179	ERZ23487392
CARD22-1	PRJNA757245	CARD22-1_SAMN24292827_METAG	SAMN24292827	22.18	39.02	G. edwardsi_heat stress_Skeleton	host-associated	Coral	stony coral	Goniastrea	Yes	Yes	No	SRR18532178	ERZ23488285
CARD22-1	PRJNA757245	CARD22-1_SAMN24292829_METAG	SAMN24292829	22.18	39.02	G. edwardsi_heat stress_Endolithic band	host-associated	Coral	stony coral	Goniastrea	Yes	Yes	No	SRR18532177	ERZ23487727
CARD22-1	PRJNA757245	CARD22-1_SAMN24292830_METAG	SAMN24292830	22.18	39.02	G. edwardsi_heat stress_Skeleton	host-associated	Coral	stony coral	Goniastrea	Yes	Yes	No	SRR18532176	ERZ23488243
CARD22-1	PRJNA757245	CARD22-1_SAMN24292832_METAG	SAMN24292832	22.18	39.02	G. edwardsi_heat stress_Endolithic band	host-associated	Coral	stony coral	Goniastrea	Yes	Yes	No	SRR18532175	ERZ23488281
CARD22-1	PRJNA757245	CARD22-1_SAMN24292833_METAG	SAMN24292833	22.18	39.02	G. edwardsi_heat stress_Skeleton	host-associated	Coral	stony coral	Goniastrea	Yes	Yes	No	SRR18532174	ERZ23488948
CARD22-1	PRJNA757245	CARD22-1_SAMN24292837_METAG	SAMN24292837	22.18	39.02	P. lutea_control condition_Endolithic band	host-associated	Coral	stony coral	Porites	Yes	Yes	No	SRR18532173	ERZ23487518
CARD22-1	PRJNA757245	CARD22-1_SAMN24292838_METAG	SAMN24292838	22.18	39.02	P. lutea_control condition_Skeleton	host-associated	Coral	stony coral	Porites	Yes	Yes	No	SRR18532172	ERZ23487389
CARD22-1	PRJNA757245	CARD22-1_SAMN24292839_METAG	SAMN24292839	22.18	39.02	P. lutea_control condition_Endolithic band	host-associated	Coral	stony coral	Porites	Yes	Yes	No	SRR18532171	ERZ23487450
CARD22-1	PRJNA757245	CARD22-1_SAMN24292840_METAG	SAMN24292840	22.18	39.02	P. lutea_control condition_Skeleton	host-associated	Coral	stony coral	Porites	Yes	Yes	No	SRR18532257	ERZ23486785
CARD22-1	PRJNA757245	CARD22-1_SAMN24292842_METAG	SAMN24292842	22.18	39.02	P. lutea_control condition_Endolithic band	host-associated	Coral	stony coral	Porites	Yes	Yes	No	SRR18532253	ERZ23487558
CARD22-1	PRJNA757245	CARD22-1_SAMN24292843_METAG	SAMN24292843	22.18	39.02	P. lutea_control condition_Skeleton	host-associated	Coral	stony coral	Porites	Yes	Yes	No	SRR18532252	ERZ23487360
CARD22-1	PRJNA757245	CARD22-1_SAMN24292845_METAG	SAMN24292845	22.18	39.02	P. lutea_control condition_Endolithic band	host-associated	Coral	stony coral	Porites	Yes	Yes	No	SRR18532251	ERZ23487576
CARD22-1	PRJNA757245	CARD22-1_SAMN24292846_METAG	SAMN24292846	22.18	39.02	P. lutea_control condition_Skeleton	host-associated	Coral	stony coral	Porites	Yes	Yes	No	SRR18532250	ERZ23487614
CARD22-1	PRJNA757245	CARD22-1_SAMN24292848_METAG	SAMN24292848	22.18	39.02	P. lutea_control condition_Endolithic band	host-associated	Coral	stony coral	Porites	Yes	Yes	No	SRR18532249	ERZ23488794
CARD22-1	PRJNA757245	CARD22-1_SAMN24292849_METAG	SAMN24292849	22.18	39.02	P. lutea_control condition_Skeleton	host-associated	Coral	stony coral	Porites	Yes	Yes	No	SRR18532248	ERZ23487882
CARD22-1	PRJNA757245	CARD22-1_SAMN24292851_METAG	SAMN24292851	22.18	39.02	P. lutea_control condition_Endolithic band	host-associated	Coral	stony coral	Porites	Yes	Yes	No	SRR18532247	ERZ23487859
CARD22-1	PRJNA757245	CARD22-1_SAMN24292852_METAG	SAMN24292852	22.18	39.02	P. lutea_control condition_Skeleton	host-associated	Coral	stony coral	Porites	Yes	Yes	No	SRR18532246	ERZ23487428
CARD22-1	PRJNA757245	CARD22-1_SAMN24292854_METAG	SAMN24292854	22.18	39.02	P. lutea_heat stress_Endolithic band	host-associated	Coral	stony coral	Porites	Yes	Yes	No	SRR18532245	ERZ23487391
CARD22-1	PRJNA757245	CARD22-1_SAMN24292855_METAG	SAMN24292855	22.18	39.02	P. lutea_heat stress_Skeleton	host-associated	Coral	stony coral	Porites	Yes	Yes	No	SRR18532244	ERZ23487426
CARD22-1	PRJNA757245	CARD22-1_SAMN24292857_METAG	SAMN24292857	22.18	39.02	P. lutea_heat stress_Endolithic band	host-associated	Coral	stony coral	Porites	Yes	Yes	No	SRR18532243	ERZ23487620
CARD22-1	PRJNA757245	CARD22-1_SAMN24292858_METAG	SAMN24292858	22.18	39.02	P. lutea_heat stress_Skeleton	host-associated	Coral	stony coral	Porites	Yes	Yes	No	SRR18532212	ERZ23487730
CARD22-1	PRJNA757245	CARD22-1_SAMN24292860_METAG	SAMN24292860	22.18	39.02	P. lutea_heat stress_Endolithic band	host-associated	Coral	stony coral	Porites	Yes	Yes	No	SRR18532211	ERZ23487604
CARD22-1	PRJNA757245	CARD22-1_SAMN24292861_METAG	SAMN24292861	22.18	39.02	P. lutea_heat stress_Skeleton	host-associated	Coral	stony coral	Porites	Yes	Yes	No	SRR18532210	ERZ23487955
CARD22-1	PRJNA757245	CARD22-1_SAMN24292863_METAG	SAMN24292863	22.18	39.02	P. lutea_heat stress_Endolithic band	host-associated	Coral	stony coral	Porites	Yes	Yes	No	SRR18532209	ERZ23487506
CARD22-1	PRJNA757245	CARD22-1_SAMN24292864_METAG	SAMN24292864	22.18	39.02	P. lutea_heat stress_Skeleton	host-associated	Coral	stony coral	Porites	Yes	Yes	No	SRR18532208	ERZ23487573
CARD22-1	PRJNA757245	CARD22-1_SAMN24292866_METAG	SAMN24292866	22.18	39.02	P. lutea_heat stress_Endolithic band	host-associated	Coral	stony coral	Porites	Yes	Yes	No	SRR18532207	ERZ23487497
CARD22-1	PRJNA757245	CARD22-1_SAMN24292867_METAG	SAMN24292867	22.18	39.02	P. lutea_heat stress_Skeleton	host-associated	Coral	stony coral	Porites	Yes	Yes	No	SRR18532206	ERZ23487704
CARD22-1	PRJNA757245	CARD22-1_SAMN24292869_METAG	SAMN24292869	22.18	39.02	P. lutea_heat stress_Endolithic band	host-associated	Coral	stony coral	Porites	Yes	Yes	No	SRR18532205	ERZ23487466
CARD22-1	PRJNA757245	CARD22-1_SAMN24292870_METAG	SAMN24292870	22.18	39.02	P. lutea_heat stress_Skeleton	host-associated	Coral	stony coral	Porites	Yes	Yes	No	SRR18532259	ERZ23487888
COST21-1	PRJEB13222	COST21-1_SAMEA3913358_METAG	SAMEA3913358	36.97978	-7.98911	Eunicella gazella EG15H healthy branch	host-associated	Coral	soft coral	Eunicella	Yes	Yes	No	ERR1341871	ERZ23492787
COST21-1	PRJEB13222	COST21-1_SAMEA3913359_METAG	SAMEA3913359	36.97978	-7.98911	Eunicella gazella EG16H healthy branch	host-associated	Coral	soft coral	Eunicella	Yes	Yes	No	ERR1341873	ERZ23492170
COST21-1	PRJEB13222	COST21-1_SAMEA3913360_METAG	SAMEA3913360	36.97978	-7.98911	Eunicella gazella EG18H healthy branch	host-associated	Coral	soft coral	Eunicella	Yes	Yes	No	ERR1341875	ERZ23493808
COST21-1	PRJEB13222	COST21-1_SAMEA3913361_METAG	SAMEA3913361	36.97978	-7.98911	Eunicella gazella EG15N necrotic branch	host-associated	Coral	soft coral	Eunicella	Yes	Yes	No	ERR1341872	ERZ23492751
COST21-1	PRJEB13222	COST21-1_SAMEA3913362_METAG	SAMEA3913362	36.97978	-7.98911	Eunicella gazella EG16N necrotic branch	host-associated	Coral	soft coral	Eunicella	Yes	Yes	No	ERR1341874	ERZ23493478
COST21-1	PRJEB13222	COST21-1_SAMEA3913363_METAG	SAMEA3913363	36.97978	-7.98911	Eunicella gazella EG18N necrotic branch	host-associated	Coral	soft coral	Eunicella	Yes	Yes	No	ERR1341876	ERZ23492703
COST21-1	PRJEB13222	COST21-1_SAMEA3913364_METAG	SAMEA3913364	36.97978	-7.98911	Eunicella verrucosa EV01H healthy branch	host-associated	Coral	soft coral	Eunicella	Yes	Yes	No	ERR1341877	ERZ23492434
COST21-1	PRJEB13222	COST21-1_SAMEA3913365_METAG	SAMEA3913365	36.97978	-7.98911	Eunicella verrucosa EV02H healthy branch	host-associated	Coral	soft coral	Eunicella	Yes	Yes	No	ERR1341878	ERZ23493591
COST21-1	PRJEB13222	COST21-1_SAMEA3913366_METAG	SAMEA3913366	36.97978	-7.98911	Eunicella verrucosa EV03H healthy branch	host-associated	Coral	soft coral	Eunicella	Yes	Yes	No	ERR1341879	ERZ23492441
COST21-1	PRJEB13222	COST21-1_SAMEA3913367_METAG	SAMEA3913367	36.97978	-7.98911	Eunicella verrucosa EV04H healthy branch	host-associated	Coral	soft coral	Eunicella	Yes	Yes	No	ERR1341880	ERZ23492648
COST21-1	PRJEB13222	COST21-1_SAMEA3913368_METAG	SAMEA3913368	36.97978	-7.98911	Leptogorgia sarmentosa LS06H healthy branch	host-associated	Coral	soft coral	Leptogorgia	Yes	Yes	No	ERR1341881	ERZ23492265
COST21-1	PRJEB13222	COST21-1_SAMEA3913369_METAG	SAMEA3913369	36.97978	-7.98911	Leptogorgia sarmentosa LS07H healthy branch	host-associated	Coral	soft coral	Leptogorgia	Yes	Yes	No	ERR1341882	ERZ23492183
COST21-1	PRJEB13222	COST21-1_SAMEA3913370_METAG	SAMEA3913370	36.97978	-7.98911	Leptogorgia sarmentosa LS08H healthy branch	host-associated	Coral	soft coral	Leptogorgia	Yes	Yes	No	ERR1341883	ERZ23492205
COST21-1	PRJEB13222	COST21-1_SAMEA3913371_METAG	SAMEA3913371	36.97978	-7.98911	Sediment SD01	free-living	Sediment			No	No	Yes	ERR1341884	ERZ23493883
COST21-1	PRJEB13222	COST21-1_SAMEA3913372_METAG	SAMEA3913372	36.97978	-7.98911	Sediment SD02	free-living	Sediment			No	No	Yes	ERR1341885	ERZ23493880
COST21-1	PRJEB13222	COST21-1_SAMEA3913373_METAG	SAMEA3913373	36.97978	-7.98911	Sediment SD03	free-living	Sediment			No	No	Yes	ERR1341886	ERZ23493899
COST21-1	PRJEB13222	COST21-1_SAMEA3913374_METAG	SAMEA3913374	36.97978	-7.98911	Seawater SW01	free-living	Sediment			No	No	Yes	ERR1341887	ERZ23492699
COST21-1	PRJEB13222	COST21-1_SAMEA3913375_METAG	SAMEA3913375	36.97978	-7.98911	Seawater SW02	free-living	Sediment			No	No	Yes	ERR1341888	ERZ23492618
COST21-1	PRJEB13222	COST21-1_SAMEA3913376_METAG	SAMEA3913376	36.97978	-7.98911	Seawater SW03	free-living	Sediment			No	No	Yes	ERR1341889	ERZ23493147
COST21-1	PRJEB13222	COST21-1_SAMEA3913377_METAG	SAMEA3913377	36.97978	-7.98911	Seawater SW04	free-living	Sediment			No	No	Yes	ERR1341890	ERZ23492439
DHAR22-1	PRJNA742377	DHAR22-1_SAMN20209033_METAG	SAMN20209033	51.64946	3.884753	Halichondria panicea	host-associated	Sponge	sponge	Halichondria	Yes	Yes	No	SRR15145666	ERZ23491219
DHAR22-1	PRJNA742377	DHAR22-1_SAMN20209034_METAG	SAMN20209034	51.64946	3.884753	Halichondria panicea	host-associated	Sponge	sponge	Halichondria	Yes	Yes	No	SRR15145665	ERZ23493707
DHAR22-1	PRJNA742377	DHAR22-1_SAMN20209035_METAG	SAMN20209035	51.64946	3.884753	Halichondria panicea	host-associated	Sponge	sponge	Halichondria	Yes	Yes	No	SRR15145664	ERZ23492373
DHAR22-1	PRJNA742377	DHAR22-1_SAMN20209036_METAG	SAMN20209036	51.64946	3.884753	Haliclona oculata	host-associated	Sponge	sponge	Haliclona	Yes	Yes	No	SRR15145663	ERZ23492364
DHAR22-1	PRJNA742377	DHAR22-1_SAMN20209037_METAG	SAMN20209037	51.64946	3.884753	Haliclona oculata	host-associated	Sponge	sponge	Haliclona	Yes	Yes	No	SRR15145661	ERZ23491619
DHAR22-1	PRJNA742377	DHAR22-1_SAMN20209038_METAG	SAMN20209038	51.64946	3.884753	Haliclona xena	host-associated	Sponge	sponge	Haliclona	Yes	Yes	No	SRR15145660	ERZ23491653
DHAR22-1	PRJNA742377	DHAR22-1_SAMN20424373_METAG	SAMN20424373	51.64946	3.884753	Haliclona oculata	host-associated	Sponge	sponge	Haliclona	Yes	Yes	No	SRR15145662	ERZ23491157
ENGE20-1	PRJNA555144	ENGE20-1_SAMN12347671_METAG	SAMN12347671	-18.49	147.38	Ircinia ramosa, fragment, mesocosm t0 sample	host-associated	Sponge	sponge	Ircinia	Yes	Yes	No	SRR9841446	ERZ23491743
ENGE20-1	PRJNA555144	ENGE20-1_SAMN12347672_METAG	SAMN12347672	-18.49	147.38	Ircinia ramosa, fragment, mesocosm t0 sample	host-associated	Sponge	sponge	Ircinia	Yes	Yes	No	SRR9841447	ERZ23491995
ENGE20-1	PRJNA555144	ENGE20-1_SAMN12347673_METAG	SAMN12347673	-18.49	147.38	Ircinia ramosa, fragment, mesocosm t0 sample	host-associated	Sponge	sponge	Ircinia	Yes	Yes	No	SRR9841444	ERZ23491722
ENGE20-1	PRJNA555144	ENGE20-1_SAMN12347674_METAG	SAMN12347674	-18.49	147.38	Ircinia ramosa, fragment, mesocosm t0 sample	host-associated	Sponge	sponge	Ircinia	Yes	Yes	No	SRR9841445	ERZ23492384
ENGE20-1	PRJNA555144	ENGE20-1_SAMN12347675_METAG	SAMN12347675	-18.49	147.38	Ircinia ramosa, fragment, mesocosm t0 sample	host-associated	Sponge	sponge	Ircinia	Yes	Yes	No	SRR9841442	ERZ23492521
ENGE20-1	PRJNA555144	ENGE20-1_SAMN12347676_METAG	SAMN12347676	-18.49	147.38	Ircinia ramosa, fragment, mesocosm t0 sample	host-associated	Sponge	sponge	Ircinia	Yes	Yes	No	SRR9841443	ERZ23491842
ENGE20-1	PRJNA555144	ENGE20-1_SAMN12347677_METAG	SAMN12347677	-18.49	147.38	Ircinia ramosa, fragment, mesocosm t0 sample	host-associated	Sponge	sponge	Ircinia	Yes	Yes	No	SRR9841440	ERZ23492297
ENGE20-1	PRJNA555144	ENGE20-1_SAMN12347678_METAG	SAMN12347678	-18.49	147.38	Ircinia ramosa, fragment, mesocosm t0 sample	host-associated	Sponge	sponge	Ircinia	Yes	Yes	No	SRR9841441	ERZ23491927
ENGE20-1	PRJNA555144	ENGE20-1_SAMN12347679_METAG	SAMN12347679	-18.49	147.38	Ircinia ramosa, fragment, mesocosm t0 sample	host-associated	Sponge	sponge	Ircinia	Yes	Yes	No	SRR9841438	ERZ23491905
ENGE20-1	PRJNA555144	ENGE20-1_SAMN12347680_METAG	SAMN12347680	-18.49	147.38	Ircinia ramosa, fragment, mesocosm 3 months	host-associated	Sponge	sponge	Ircinia	Yes	Yes	No	SRR9841439	ERZ23491992
ENGE20-1	PRJNA555144	ENGE20-1_SAMN12347681_METAG	SAMN12347681	-18.49	147.38	Ircinia ramosa, fragment, mesocosm 3 months	host-associated	Sponge	sponge	Ircinia	Yes	Yes	No	SRR9841433	ERZ23491828
ENGE20-1	PRJNA555144	ENGE20-1_SAMN12347682_METAG	SAMN12347682	-18.49	147.38	Ircinia ramosa, fragment, mesocosm 3 months	host-associated	Sponge	sponge	Ircinia	Yes	Yes	No	SRR9841434	ERZ23492258
ENGE20-1	PRJNA555144	ENGE20-1_SAMN12347683_METAG	SAMN12347683	-18.49	147.38	Ircinia ramosa, fragment, mesocosm 3 months	host-associated	Sponge	sponge	Ircinia	Yes	Yes	No	SRR9841431	ERZ23491782
ENGE20-1	PRJNA555144	ENGE20-1_SAMN12347684_METAG	SAMN12347684	-18.49	147.38	Ircinia ramosa, fragment, mesocosm 3 months	host-associated	Sponge	sponge	Ircinia	Yes	Yes	No	SRR9841432	ERZ23493392
ENGE20-1	PRJNA555144	ENGE20-1_SAMN12347685_METAG	SAMN12347685	-18.49	147.38	Ircinia ramosa, fragment, mesocosm 3 months	host-associated	Sponge	sponge	Ircinia	Yes	Yes	No	SRR9841429	ERZ23492026
ENGE20-1	PRJNA555144	ENGE20-1_SAMN12347686_METAG	SAMN12347686	-18.49	147.38	Ircinia ramosa, fragment, mesocosm 5 months	host-associated	Sponge	sponge	Ircinia	Yes	Yes	No	SRR9841430	ERZ23492121
ENGE20-1	PRJNA555144	ENGE20-1_SAMN12347687_METAG	SAMN12347687	-18.49	147.38	Ircinia ramosa, fragment, mesocosm 5 months	host-associated	Sponge	sponge	Ircinia	Yes	Yes	No	SRR9841427	ERZ23492606
ENGE20-1	PRJNA555144	ENGE20-1_SAMN12347688_METAG	SAMN12347688	-18.49	147.38	Ircinia ramosa, fragment, mesocosm 5 months	host-associated	Sponge	sponge	Ircinia	Yes	Yes	No	SRR9841428	ERZ23491947
ENGE20-1	PRJNA555144	ENGE20-1_SAMN12347689_METAG	SAMN12347689	-18.49	147.38	Ircinia ramosa, fragment, mesocosm 5 months	host-associated	Sponge	sponge	Ircinia	Yes	Yes	No	SRR9841435	ERZ23491885
ENGE20-1	PRJNA555144	ENGE20-1_SAMN12347690_METAG	SAMN12347690	-18.49	147.38	Ircinia ramosa, fragment, mesocosm 5 months	host-associated	Sponge	sponge	Ircinia	Yes	Yes	No	SRR9841436	ERZ23491977
ENGE20-1	PRJNA555144	ENGE20-1_SAMN12347691_METAG	SAMN12347691	-18.49	147.38	Ircinia ramosa, fragment, mesocosm 5 months	host-associated	Sponge	sponge	Ircinia	Yes	Yes	No	SRR9841437	ERZ23492022
ENGE22-1	PRJNA807825	ENGE22-1_SAMN26001779_METAG	SAMN26001779	-18.37	146.3	Ianthella basta_1_shallow	host-associated	Sponge	sponge	Ianthella	Yes	Yes	No	SRR18090836	ERZ23492275
ENGE22-1	PRJNA807825	ENGE22-1_SAMN26001780_METAG	SAMN26001780	-18.37	146.3	Ianthella basta_2_shallow	host-associated	Sponge	sponge	Ianthella	Yes	Yes	No	SRR18090835	ERZ23493617
ENGE22-1	PRJNA807825	ENGE22-1_SAMN26001781_METAG	SAMN26001781	-18.37	146.3	Ianthella basta_3_shallow	host-associated	Sponge	sponge	Ianthella	Yes	Yes	No	SRR18090834	ERZ23492888
ENGE22-1	PRJNA807825	ENGE22-1_SAMN26001782_METAG	SAMN26001782	-18.37	146.3	Ianthella basta_1_deep	host-associated	Sponge	sponge	Ianthella	Yes	Yes	No	SRR18090833	ERZ23492757
ENGE22-1	PRJNA807825	ENGE22-1_SAMN26001783_METAG	SAMN26001783	-18.37	146.3	Ianthella basta_2_deep	host-associated	Sponge	sponge	Ianthella	Yes	Yes	No	SRR18090832	ERZ23493218
ENGE22-1	PRJNA807825	ENGE22-1_SAMN26001784_METAG	SAMN26001784	-18.37	146.3	Ianthella basta_3_deep	host-associated	Sponge	sponge	Ianthella	Yes	Yes	No	SRR18090831	ERZ23492508
GLAS20-1	PRJNA594068	GLAS20-1_SAMN13567151_METAG	SAMN13567151	-19.9326	146.5186	seawater metagenome	free-living	Water			No	Yes	No	SRR10694918	ERZ23491247
GLAS20-1	PRJNA594068	GLAS20-1_SAMN13567152_METAG	SAMN13567152	-19.9326	146.5186	seawater metagenome	free-living	Water			No	Yes	No	SRR10694917	ERZ23491329
GLAS20-1	PRJNA594068	GLAS20-1_SAMN13567153_METAG	SAMN13567153	-19.9326	146.5186	seawater metagenome	free-living	Water			No	Yes	No	SRR10694906	ERZ23491391
GLAS20-1	PRJNA594068	GLAS20-1_SAMN13567154_METAG	SAMN13567154	-19.9326	146.5186	seawater metagenome	free-living	Water			No	Yes	No	SRR10694895	ERZ23491614
GLAS20-1	PRJNA594068	GLAS20-1_SAMN13567155_METAG	SAMN13567155	-19.9326	146.5186	seawater metagenome	free-living	Water			No	Yes	No	SRR10694894	ERZ23491596
GLAS20-1	PRJNA594068	GLAS20-1_SAMN13567156_METAG	SAMN13567156	-19.9326	146.5186	seawater metagenome	free-living	Water			No	Yes	No	SRR10694893	ERZ23491655
GLAS20-1	PRJNA594068	GLAS20-1_SAMN13567157_METAG	SAMN13567157	-19.9326	146.5186	seawater metagenome	free-living	Water			No	Yes	No	SRR10694892	ERZ23491437
GLAS20-1	PRJNA594068	GLAS20-1_SAMN13567158_METAG	SAMN13567158	-19.9326	146.5186	seawater metagenome	free-living	Water			No	Yes	No	SRR10694891	ERZ23491440
GLAS20-1	PRJNA594068	GLAS20-1_SAMN13567159_METAG	SAMN13567159	-19.9326	146.5186	seawater metagenome	free-living	Water			No	Yes	No	SRR10694890	ERZ23491401
GLAS20-1	PRJNA594068	GLAS20-1_SAMN13567160_METAG	SAMN13567160	-19.9326	146.5186	seawater metagenome	free-living	Water			No	Yes	No	SRR10694889	ERZ23491492
GLAS20-1	PRJNA594068	GLAS20-1_SAMN13567161_METAG	SAMN13567161	-19.9326	146.5186	seawater metagenome	free-living	Water			No	Yes	No	SRR10694916	ERZ23491406
GLAS20-1	PRJNA594068	GLAS20-1_SAMN13567162_METAG	SAMN13567162	-19.9326	146.5186	seawater metagenome	free-living	Water			No	Yes	No	SRR10694915	ERZ23491540
GLAS20-1	PRJNA594068	GLAS20-1_SAMN13567163_METAG	SAMN13567163	-19.9326	146.5186	seawater metagenome	free-living	Water			No	Yes	No	SRR10694914	ERZ23491632
GLAS20-1	PRJNA594068	GLAS20-1_SAMN13567164_METAG	SAMN13567164	-19.9326	146.5186	seawater metagenome	free-living	Water			No	Yes	No	SRR10694913	ERZ23491638
GLAS20-1	PRJNA594068	GLAS20-1_SAMN13567165_METAG	SAMN13567165	-19.9326	146.5186	seawater metagenome	free-living	Water			No	Yes	No	SRR10694912	ERZ23491625
GLAS20-1	PRJNA594068	GLAS20-1_SAMN13567166_METAG	SAMN13567166	-19.9326	146.5186	seawater metagenome	free-living	Water			No	Yes	No	SRR10694911	ERZ23491525
GLAS20-1	PRJNA594068	GLAS20-1_SAMN13567167_METAG	SAMN13567167	-19.9326	146.5186	seawater metagenome	free-living	Water			No	Yes	No	SRR10694910	ERZ23491539
GLAS20-1	PRJNA594068	GLAS20-1_SAMN13567168_METAG	SAMN13567168	-19.9326	146.5186	seawater metagenome	free-living	Water			No	Yes	No	SRR10694909	ERZ23491630
GLAS20-1	PRJNA594068	GLAS20-1_SAMN13567169_METAG	SAMN13567169	-19.9326	146.5186	sponge metagenome	host-associated	Sponge	sponge	Coscinoderma	Yes	Yes	No	SRR10694908	ERZ23491641
GLAS20-1	PRJNA594068	GLAS20-1_SAMN13567170_METAG	SAMN13567170	-19.9326	146.5186	sponge metagenome	host-associated	Sponge	sponge	Coscinoderma	Yes	Yes	No	SRR10694907	ERZ23491806
GLAS20-1	PRJNA594068	GLAS20-1_SAMN13567171_METAG	SAMN13567171	-19.9326	146.5186	sponge metagenome	host-associated	Sponge	sponge	Coscinoderma	Yes	Yes	No	SRR10694905	ERZ23492041
GLAS20-1	PRJNA594068	GLAS20-1_SAMN13567172_METAG	SAMN13567172	-19.9326	146.5186	sponge metagenome	host-associated	Sponge	sponge	Coscinoderma	Yes	Yes	No	SRR10694904	ERZ23491765
GLAS20-1	PRJNA594068	GLAS20-1_SAMN13567173_METAG	SAMN13567173	-19.9326	146.5186	sponge metagenome	host-associated	Sponge	sponge	Coscinoderma	Yes	Yes	No	SRR10694903	ERZ23491714
GLAS20-1	PRJNA594068	GLAS20-1_SAMN13567174_METAG	SAMN13567174	-19.9326	146.5186	sponge metagenome	host-associated	Sponge	sponge	Coscinoderma	Yes	Yes	No	SRR10694902	ERZ23491745
GLAS20-1	PRJNA594068	GLAS20-1_SAMN13567175_METAG	SAMN13567175	-19.9326	146.5186	macroalgae metagenome	host-associated	Macroalgae			No	No	Yes	SRR10694901	ERZ23491807
GLAS20-1	PRJNA594068	GLAS20-1_SAMN13567176_METAG	SAMN13567176	-19.9326	146.5186	macroalgae metagenome	host-associated	Macroalgae			No	No	Yes	SRR10694900	ERZ23491809
GLAS20-1	PRJNA594068	GLAS20-1_SAMN13567177_METAG	SAMN13567177	-19.9326	146.5186	macroalgae metagenome	host-associated	Macroalgae			No	No	Yes	SRR10694899	ERZ23491346
GLAS20-1	PRJNA594068	GLAS20-1_SAMN13567178_METAG	SAMN13567178	-19.9326	146.5186	macroalgae metagenome	host-associated	Macroalgae			No	No	Yes	SRR10694898	ERZ23491719
GLAS20-1	PRJNA594068	GLAS20-1_SAMN13567179_METAG	SAMN13567179	-19.9326	146.5186	macroalgae metagenome	host-associated	Macroalgae			No	No	Yes	SRR10694897	ERZ23492704
GLAS20-1	PRJNA594068	GLAS20-1_SAMN13567180_METAG	SAMN13567180	-19.9326	146.5186	macroalgae metagenome	host-associated	Macroalgae			No	No	Yes	SRR10694896	ERZ23492314
JAHN19-1	PRJNA522695	JAHN19-1_SAMN10953129_METAG	SAMN10953129	42.08249	3.200025	Agelas oroides_mesohyl matrix_1	host-associated	Sponge	sponge	Agelas	Yes	Yes	No	SRR8584805	ERZ23493740
JAHN19-1	PRJNA522695	JAHN19-1_SAMN10953130_METAG	SAMN10953130	42.08249	3.200025	Agelas oroides_mesohyl matrix_3	host-associated	Sponge	sponge	Agelas	Yes	Yes	No	SRR8584804	ERZ23493749
JAHN19-1	PRJNA522695	JAHN19-1_SAMN10953131_METAG	SAMN10953131	42.08249	3.200025	Agelas oroides_mesohyl matrix_5	host-associated	Sponge	sponge	Agelas	Yes	Yes	No	SRR8584803	ERZ23493578
JAHN19-1	PRJNA522695	JAHN19-1_SAMN10953132_METAG	SAMN10953132	42.08249	3.200025	Agelas oroides_mesohyl matrix_6	host-associated	Sponge	sponge	Agelas	Yes	Yes	No	SRR8584802	ERZ23493709
JAHN19-1	PRJNA522695	JAHN19-1_SAMN10953133_METAG	SAMN10953133	42.08249	3.200025	Agelas oroides_pinacoderm_1	host-associated	Sponge	sponge	Agelas	Yes	Yes	No	SRR8584801	ERZ23493752
JAHN19-1	PRJNA522695	JAHN19-1_SAMN10953134_METAG	SAMN10953134	42.08249	3.200025	Agelas oroides_pinacoderm_3	host-associated	Sponge	sponge	Agelas	Yes	Yes	No	SRR8584800	ERZ23493775
JAHN19-1	PRJNA522695	JAHN19-1_SAMN10953135_METAG	SAMN10953135	42.08249	3.200025	Agelas oroides_pinacoderm_5	host-associated	Sponge	sponge	Agelas	Yes	Yes	No	SRR8584799	ERZ23493506
JAHN19-1	PRJNA522695	JAHN19-1_SAMN10953136_METAG	SAMN10953136	42.08249	3.200025	Agelas oroides_pinacoderm_6	host-associated	Sponge	sponge	Agelas	Yes	Yes	No	SRR8584798	ERZ23493726
JAHN19-1	PRJNA522695	JAHN19-1_SAMN10953137_METAG	SAMN10953137	42.29744	3.289	Aplysina aerophoba_mesohyl matrix_1	host-associated	Sponge	sponge	Aplysina	Yes	Yes	No	SRR8584807	ERZ23493694
JAHN19-1	PRJNA522695	JAHN19-1_SAMN10953138_METAG	SAMN10953138	42.29744	3.289	Aplysina aerophoba_mesohyl matrix_2	host-associated	Sponge	sponge	Aplysina	Yes	Yes	No	SRR8584806	ERZ23493635
JAHN19-1	PRJNA522695	JAHN19-1_SAMN10953139_METAG	SAMN10953139	42.29744	3.289	Aplysina aerophoba_mesohyl matrix_5	host-associated	Sponge	sponge	Aplysina	Yes	Yes	No	SRR8584779	ERZ23493626
JAHN19-1	PRJNA522695	JAHN19-1_SAMN10953140_METAG	SAMN10953140	42.29744	3.289	Aplysina aerophoba_mesohyl matrix_6	host-associated	Sponge	sponge	Aplysina	Yes	Yes	No	SRR8584778	ERZ23493717
JAHN19-1	PRJNA522695	JAHN19-1_SAMN10953141_METAG	SAMN10953141	42.29744	3.289	Aplysina aerophoba_pinacoderm_1	host-associated	Sponge	sponge	Aplysina	Yes	Yes	No	SRR8584781	ERZ23493654
JAHN19-1	PRJNA522695	JAHN19-1_SAMN10953142_METAG	SAMN10953142	42.29744	3.289	Aplysina aerophoba_pinacoderm_2	host-associated	Sponge	sponge	Aplysina	Yes	Yes	No	SRR8584780	ERZ23493586
JAHN19-1	PRJNA522695	JAHN19-1_SAMN10953143_METAG	SAMN10953143	42.29744	3.289	Aplysina aerophoba_pinacoderm_5	host-associated	Sponge	sponge	Aplysina	Yes	Yes	No	SRR8584775	ERZ23493660
JAHN19-1	PRJNA522695	JAHN19-1_SAMN10953144_METAG	SAMN10953144	42.29744	3.289	Aplysina aerophoba_pinacoderm_6	host-associated	Sponge	sponge	Aplysina	Yes	Yes	No	SRR8584774	ERZ23493692
JAHN19-1	PRJNA522695	JAHN19-1_SAMN10953145_METAG	SAMN10953145	42.08249	3.200025	Chondrosia reniformis_mesohyl matrix_1	host-associated	Sponge	sponge	Chondrosia	Yes	Yes	No	SRR8584777	ERZ23493241
JAHN19-1	PRJNA522695	JAHN19-1_SAMN10953146_METAG	SAMN10953146	42.08249	3.200025	Chondrosia reniformis_mesohyl matrix_2	host-associated	Sponge	sponge	Chondrosia	Yes	Yes	No	SRR8584776	ERZ23493439
JAHN19-1	PRJNA522695	JAHN19-1_SAMN10953147_METAG	SAMN10953147	42.08249	3.200025	Chondrosia reniformis_mesohyl matrix_3	host-associated	Sponge	sponge	Chondrosia	Yes	Yes	No	SRR8584773	ERZ23493567
JAHN19-1	PRJNA522695	JAHN19-1_SAMN10953148_METAG	SAMN10953148	42.08249	3.200025	Chondrosia reniformis_mesohyl matrix_4	host-associated	Sponge	sponge	Chondrosia	Yes	Yes	No	SRR8584772	ERZ23493610
JAHN19-1	PRJNA522695	JAHN19-1_SAMN10953149_METAG	SAMN10953149	42.08249	3.200025	Chondrosia reniformis_pinacoderm_1	host-associated	Sponge	sponge	Chondrosia	Yes	Yes	No	SRR8584788	ERZ23492763
JAHN19-1	PRJNA522695	JAHN19-1_SAMN10953150_METAG	SAMN10953150	42.08249	3.200025	Chondrosia reniformis_pinacoderm_2	host-associated	Sponge	sponge	Chondrosia	Yes	Yes	No	SRR8584789	ERZ23493687
JAHN19-1	PRJNA522695	JAHN19-1_SAMN10953151_METAG	SAMN10953151	42.08249	3.200025	Chondrosia reniformis_pinacoderm_3	host-associated	Sponge	sponge	Chondrosia	Yes	Yes	No	SRR8584790	ERZ23493597
JAHN19-1	PRJNA522695	JAHN19-1_SAMN10953152_METAG	SAMN10953152	42.08249	3.200025	Chondrosia reniformis_pinacoderm_4	host-associated	Sponge	sponge	Chondrosia	Yes	Yes	No	SRR8584791	ERZ23493662
JAHN19-1	PRJNA522695	JAHN19-1_SAMN10953153_METAG	SAMN10953153	42.08249	3.200025	Petrosia ficiformis_mesohyl matrix_1	host-associated	Sponge	sponge	Petrosia	Yes	Yes	No	SRR8584792	ERZ23493258
JAHN19-1	PRJNA522695	JAHN19-1_SAMN10953154_METAG	SAMN10953154	42.08249	3.200025	Petrosia ficiformis_mesohyl matrix_3	host-associated	Sponge	sponge	Petrosia	Yes	Yes	No	SRR8584793	ERZ23493701
JAHN19-1	PRJNA522695	JAHN19-1_SAMN10953155_METAG	SAMN10953155	42.08249	3.200025	Petrosia ficiformis_mesohyl matrix_5	host-associated	Sponge	sponge	Petrosia	Yes	Yes	No	SRR8584794	ERZ23493596
JAHN19-1	PRJNA522695	JAHN19-1_SAMN10953156_METAG	SAMN10953156	42.08249	3.200025	Petrosia ficiformis_mesohyl matrix_6	host-associated	Sponge	sponge	Petrosia	Yes	Yes	No	SRR8584795	ERZ23493381
JAHN19-1	PRJNA522695	JAHN19-1_SAMN10953157_METAG	SAMN10953157	42.08249	3.200025	Petrosia ficiformis_pinacoderm_1	host-associated	Sponge	sponge	Petrosia	Yes	Yes	No	SRR8584796	ERZ23493460
JAHN19-1	PRJNA522695	JAHN19-1_SAMN10953158_METAG	SAMN10953158	42.08249	3.200025	Petrosia ficiformis_pinacoderm_3	host-associated	Sponge	sponge	Petrosia	Yes	Yes	No	SRR8584797	ERZ23493602
JAHN19-1	PRJNA522695	JAHN19-1_SAMN10953159_METAG	SAMN10953159	42.08249	3.200025	Petrosia ficiformis_pinacoderm_5	host-associated	Sponge	sponge	Petrosia	Yes	Yes	No	SRR8584787	ERZ23493788
JAHN19-1	PRJNA522695	JAHN19-1_SAMN10953160_METAG	SAMN10953160	42.08249	3.200025	Petrosia ficiformis_pinacoderm_6	host-associated	Sponge	sponge	Petrosia	Yes	Yes	No	SRR8584786	ERZ23493661
JAHN19-1	PRJNA522695	JAHN19-1_SAMN10953161_METAG	SAMN10953161	42.29744	3.289		free-living	Water			No	Yes	No	SRR8584785	ERZ23493706
JAHN19-1	PRJNA522695	JAHN19-1_SAMN10953162_METAG	SAMN10953162	42.29744	3.289		free-living	Water			No	Yes	No	SRR8584784	ERZ23493100
JAHN19-1	PRJNA522695	JAHN19-1_SAMN10953163_METAG	SAMN10953163	42.08249	3.200025		free-living	Water			No	Yes	No	SRR8584783	ERZ23493359
JAHN19-1	PRJNA522695	JAHN19-1_SAMN10953164_METAG	SAMN10953164	42.08249	3.200025		free-living	Water			No	Yes	No	SRR8584782	ERZ23493079
KELL22-1	PRJNA768976	KELL22-1_SAMN22237328_METAG	SAMN22237328	16.8083	-88.1496	Ircinia sp. BZ1, fragment	host-associated	Sponge	sponge	Ircinia	Yes	Yes	No	SRR16351697	ERZ23491334
KELL22-1	PRJNA768976	KELL22-1_SAMN22237329_METAG	SAMN22237329	16.8083	-88.1496	Ircinia sp. BZ1, fragment	host-associated	Sponge	sponge	Ircinia	Yes	Yes	No	SRR16351696	ERZ23491646
KELL22-1	PRJNA768976	KELL22-1_SAMN22237330_METAG	SAMN22237330	16.801	-88.1461	Ircinia sp. BZ2, fragment	host-associated	Sponge	sponge	Ircinia	Yes	Yes	No	SRR16351685	ERZ23491399
KELL22-1	PRJNA768976	KELL22-1_SAMN22237331_METAG	SAMN22237331	16.801	-88.1461	Ircinia sp. BZ2, fragment	host-associated	Sponge	sponge	Ircinia	Yes	Yes	No	SRR16351684	ERZ23491491
KELL22-1	PRJNA768976	KELL22-1_SAMN22237332_METAG	SAMN22237332	24.6609	-81.4563	Ircinia campana, fragment	host-associated	Sponge	sponge	Ircinia	Yes	Yes	No	SRR16351683	ERZ23491400
KELL22-1	PRJNA768976	KELL22-1_SAMN22237333_METAG	SAMN22237333	24.6609	-81.4563	Ircinia campana, fragment	host-associated	Sponge	sponge	Ircinia	Yes	Yes	No	SRR16351682	ERZ23491702
KELL22-1	PRJNA768976	KELL22-1_SAMN22237334_METAG	SAMN22237334	9.37767	-82.3032	Ircinia sp. encrusting, fragment	host-associated	Sponge	sponge	Ircinia	Yes	Yes	No	SRR16351681	ERZ23491379
KELL22-1	PRJNA768976	KELL22-1_SAMN22237335_METAG	SAMN22237335	9.37767	-82.3032	Ircinia sp. encrusting, fragment	host-associated	Sponge	sponge	Ircinia	Yes	Yes	No	SRR16351680	ERZ23491202
KELL22-1	PRJNA768976	KELL22-1_SAMN22237336_METAG	SAMN22237336	16.8042	-88.0796	Ircinia felix, fragment	host-associated	Sponge	sponge	Ircinia	Yes	Yes	No	SRR16351679	ERZ23491282
KELL22-1	PRJNA768976	KELL22-1_SAMN22237337_METAG	SAMN22237337	16.8042	-88.0796	Ircinia felix, fragment	host-associated	Sponge	sponge	Ircinia	Yes	Yes	No	SRR16351678	ERZ23491298
KELL22-1	PRJNA768976	KELL22-1_SAMN22237338_METAG	SAMN22237338	9.35133	-82.2593	Ircinia sp. massive B, fragment	host-associated	Sponge	sponge	Ircinia	Yes	Yes	No	SRR16351695	ERZ23491425
KELL22-1	PRJNA768976	KELL22-1_SAMN22237339_METAG	SAMN22237339	9.35133	-82.2593	Ircinia sp. massive B, fragment	host-associated	Sponge	sponge	Ircinia	Yes	Yes	No	SRR16351694	ERZ23491403
KELL22-1	PRJNA768976	KELL22-1_SAMN22237340_METAG	SAMN22237340	9.35133	-82.2593	Ircinia sp. massive A green, fragment	host-associated	Sponge	sponge	Ircinia	Yes	Yes	No	SRR16351693	ERZ23491381
KELL22-1	PRJNA768976	KELL22-1_SAMN22237341_METAG	SAMN22237341	9.35133	-82.2593	Ircinia sp. massive A green, fragment	host-associated	Sponge	sponge	Ircinia	Yes	Yes	No	SRR16351692	ERZ23491513
KELL22-1	PRJNA768976	KELL22-1_SAMN22237342_METAG	SAMN22237342	9.30583	-82.1732	Ircinia sp. massive A pink, fragment	host-associated	Sponge	sponge	Ircinia	Yes	Yes	No	SRR16351691	ERZ23491296
KELL22-1	PRJNA768976	KELL22-1_SAMN22237343_METAG	SAMN22237343	9.30583	-82.1732	Ircinia sp. massive A pink, fragment	host-associated	Sponge	sponge	Ircinia	Yes	Yes	No	SRR16351690	ERZ23491428
KELL22-1	PRJNA768976	KELL22-1_SAMN22237344_METAG	SAMN22237344	24.6609	-81.4563	Ircinia cf. reteplana, fragment	host-associated	Sponge	sponge	Ircinia	Yes	Yes	No	SRR16351689	ERZ23491076
KELL22-1	PRJNA768976	KELL22-1_SAMN22237345_METAG	SAMN22237345	24.6609	-81.4563	Ircinia cf. reteplana, fragment	host-associated	Sponge	sponge	Ircinia	Yes	Yes	No	SRR16351688	ERZ23491617
KELL22-1	PRJNA768976	KELL22-1_SAMN22237346_METAG	SAMN22237346	16.7969	-88.1421	Ircinia strobilina, fragment	host-associated	Sponge	sponge	Ircinia	Yes	Yes	No	SRR16351687	ERZ23491266
KELL22-1	PRJNA768976	KELL22-1_SAMN22237347_METAG	SAMN22237347	16.7969	-88.1421	Ircinia strobilina, fragment	host-associated	Sponge	sponge	Ircinia	Yes	Yes	No	SRR16351686	ERZ23491456
LAGH14-1	PRJNA246443	LAGH14-1_SAMN02767180_METAG	SAMN02767180	-22.16	55.53	Acropora muricata, tissue, in situ Reunion Island	host-associated	Coral	stony coral	Acropora	Yes	Yes	No	SRR1275409	ERZ23491913
LAGH14-1	PRJNA246443	LAGH14-1_SAMN02767181_METAG	SAMN02767181	50.45	3.93	Acropora muricata, tissue, microcosm, t0 control A	host-associated	Coral	stony coral	Acropora	Yes	Yes	No	SRR1283349	ERZ23492515
LAGH14-1	PRJNA246443	LAGH14-1_SAMN02767182_METAG	SAMN02767182	50.45	3.93	Acropora muricata, tissue, microcosm, t0 control B	host-associated	Coral	stony coral	Acropora	Yes	Yes	No	SRR1283377	ERZ23491942
LAGH14-1	PRJNA246443	LAGH14-1_SAMN02767183_METAG	SAMN02767183	50.45	3.93	Acropora muricata, tissue, microcosm, t0 pH B	host-associated	Coral	stony coral	Acropora	Yes	Yes	No	SRR1283435	ERZ23491825
LAGH14-1	PRJNA246443	LAGH14-1_SAMN02767184_METAG	SAMN02767184	50.45	3.93	Acropora muricata, tissue, microcosm, t0 pH A	host-associated	Coral	stony coral	Acropora	Yes	Yes	No	SRR1283371	ERZ23491973
LAGH14-1	PRJNA246443	LAGH14-1_SAMN02767185_METAG	SAMN02767185	50.45	3.93	Acropora muricata, tissue, microcosm, tF control B	host-associated	Coral	stony coral	Acropora	Yes	Yes	No	SRR1283433	ERZ23492151
LAGH14-1	PRJNA246443	LAGH14-1_SAMN02767186_METAG	SAMN02767186	50.45	3.93	Acropora muricata, tissue, microcosm, tF pH B	host-associated	Coral	stony coral	Acropora	Yes	Yes	No	SRR1283437	ERZ23491814
LAGH14-1	PRJNA246443	LAGH14-1_SAMN02767187_METAG	SAMN02767187	-22.16	55.53	Pocillopora damicornis, tissue, in situ Reunion Island	host-associated	Coral	stony coral	Pocillopora	Yes	Yes	No	SRR1275449	ERZ23491922
LAGH14-1	PRJNA246443	LAGH14-1_SAMN02767188_METAG	SAMN02767188	50.45	3.93	Pocillopora damicornis, tissue, microcosm, t0 control B	host-associated	Coral	stony coral	Pocillopora	Yes	Yes	No	SRR1286226	ERZ23492112
LAGH14-1	PRJNA246443	LAGH14-1_SAMN02767189_METAG	SAMN02767189	50.45	3.93	Pocillopora damicornis, tissue, microcosm, tF control A	host-associated	Coral	stony coral	Pocillopora	Yes	Yes	No	SRR1286223	ERZ23491961
LAGH14-1	PRJNA246443	LAGH14-1_SAMN02767190_METAG	SAMN02767190	50.45	3.93	Pocillopora damicornis, tissue, microcosm, tF pH A	host-associated	Coral	stony coral	Pocillopora	Yes	Yes	No	SRR1286225	ERZ23492154
LAGH14-1	PRJNA246443	LAGH14-1_SAMN02767191_METAG	SAMN02767191	50.45	3.93	Pocillopora damicornis, tissue, microcosm, tF control B	host-associated	Coral	stony coral	Pocillopora	Yes	Yes	No	SRR1286227	ERZ23492765
LAGH14-1	PRJNA246443	LAGH14-1_SAMN02767192_METAG	SAMN02767192	50.45	3.93	Seriatopora hysyrix, tissue, microcosm, tF control B	host-associated	Coral	stony coral	Seriatopora	Yes	Yes	No	SRR1286229	ERZ23493896
LAGH14-1	PRJNA246443	LAGH14-1_SAMN02767193_METAG	SAMN02767193	50.45	3.93	Seriatopora hysyrix, tissue, microcosm, tF pH B	host-associated	Coral	stony coral	Seriatopora	Yes	Yes	No	SRR1286232	ERZ23493751
LAGH14-1	PRJNA246443	LAGH14-1_SAMN02767194_METAG	SAMN02767194	50.45	3.93	Control substrates, t0 control A	missing	Missing			No	No	Yes	SRR1275456	ERZ23493755
LAGH14-1	PRJNA246443	LAGH14-1_SAMN02767195_METAG	SAMN02767195	50.45	3.93	Control substrates, t0 pH A	missing	Missing			No	No	Yes	SRR1275538	ERZ23493795
LAGH14-1	PRJNA246443	LAGH14-1_SAMN02767196_METAG	SAMN02767196	50.45	3.93	Control substrates, t0 control B	missing	Missing			No	No	Yes	SRR1275540	ERZ23493682
LAGH14-1	PRJNA246443	LAGH14-1_SAMN02767197_METAG	SAMN02767197	50.45	3.93	Control substrates, t0 pH B	missing	Missing			No	No	Yes	SRR1275614	ERZ23493585
LAGH14-1	PRJNA246443	LAGH14-1_SAMN02767198_METAG	SAMN02767198	50.45	3.93	Control substrates, tF control A	missing	Missing			No	No	Yes	SRR1275523	ERZ23493675
LAGH14-1	PRJNA246443	LAGH14-1_SAMN02767199_METAG	SAMN02767199	50.45	3.93	Control substrates, tF pH A	missing	Missing			No	No	Yes	SRR1275539	ERZ23493520
LAGH14-1	PRJNA246443	LAGH14-1_SAMN02767200_METAG	SAMN02767200	50.45	3.93	Control substrates, tF control B	missing	Missing			No	No	Yes	SRR1275613	ERZ23493485
LAGH14-1	PRJNA246443	LAGH14-1_SAMN02767201_METAG	SAMN02767201	50.45	3.93	Control substrates, tF pH B	missing	Missing			No	No	Yes	SRR1276121	ERZ23493468
LIMA20-1	PRJNA595374	LIMA20-1_SAMN13555391_METAG	SAMN13555391	32.3522	-64.7356	Pseudodiploria strigosa, surface mucus layer, inner reef	host-associated	Coral	stony coral	Pseudodiploria	Yes	Yes	No	SRR10686948	ERZ23497966
LIMA20-1	PRJNA595374	LIMA20-1_SAMN13555392_METAG	SAMN13555392	32.3522	-64.7356	Pseudodiploria strigosa, surface mucus layer, inner reef	host-associated	Coral	stony coral	Pseudodiploria	Yes	Yes	No	SRR10686947	NO_ASSEMBLY
LIMA20-1	PRJNA595374	LIMA20-1_SAMN13555393_METAG	SAMN13555393	32.36627	-64.7459	Pseudodiploria strigosa, surface mucus layer, inner reef	host-associated	Coral	stony coral	Pseudodiploria	Yes	Yes	No	SRR10686928	NO_ASSEMBLY
LIMA20-1	PRJNA595374	LIMA20-1_SAMN13555394_METAG	SAMN13555394	32.36627	-64.7459	Pseudodiploria strigosa, surface mucus layer, inner reef	host-associated	Coral	stony coral	Pseudodiploria	Yes	Yes	No	SRR10686927	NO_ASSEMBLY
LIMA20-1	PRJNA595374	LIMA20-1_SAMN13555395_METAG	SAMN13555395	32.36756	-64.7478	Pseudodiploria strigosa, surface mucus layer, inner reef	host-associated	Coral	stony coral	Pseudodiploria	Yes	Yes	No	SRR10686924	NO_ASSEMBLY
LIMA20-1	PRJNA595374	LIMA20-1_SAMN13555396_METAG	SAMN13555396	32.36756	-64.7478	Pseudodiploria strigosa, surface mucus layer, inner reef	host-associated	Coral	stony coral	Pseudodiploria	Yes	Yes	No	SRR10686946	ERZ23498020
LIMA20-1	PRJNA595374	LIMA20-1_SAMN13555397_METAG	SAMN13555397	32.36756	-64.7478	Pseudodiploria strigosa, surface mucus layer, inner reef	host-associated	Coral	stony coral	Pseudodiploria	Yes	Yes	No	SRR10686923	NO_ASSEMBLY
LIMA20-1	PRJNA595374	LIMA20-1_SAMN13555398_METAG	SAMN13555398	32.36756	-64.7478	Pseudodiploria strigosa, surface mucus layer, inner reef	host-associated	Coral	stony coral	Pseudodiploria	Yes	Yes	No	SRR10686945	ERZ23498034
LIMA20-1	PRJNA595374	LIMA20-1_SAMN13555399_METAG	SAMN13555399	32.45121	-64.8336	Pseudodiploria strigosa, surface mucus layer, outer reef	host-associated	Coral	stony coral	Pseudodiploria	Yes	Yes	No	SRR10686942	NO_ASSEMBLY
LIMA20-1	PRJNA595374	LIMA20-1_SAMN13555400_METAG	SAMN13555400	32.45121	-64.8336	Pseudodiploria strigosa, surface mucus layer, outer reef	host-associated	Coral	stony coral	Pseudodiploria	Yes	Yes	No	SRR10686941	NO_ASSEMBLY
LIMA20-1	PRJNA595374	LIMA20-1_SAMN13555401_METAG	SAMN13555401	32.46453	-64.8192	Pseudodiploria strigosa, surface mucus layer, outer reef	host-associated	Coral	stony coral	Pseudodiploria	Yes	Yes	No	SRR10686938	NO_ASSEMBLY
LIMA20-1	PRJNA595374	LIMA20-1_SAMN13555402_METAG	SAMN13555402	32.46453	-64.8192	Pseudodiploria strigosa, surface mucus layer, outer reef	host-associated	Coral	stony coral	Pseudodiploria	Yes	Yes	No	SRR10686937	NO_ASSEMBLY
LIMA20-1	PRJNA595374	LIMA20-1_SAMN13555403_METAG	SAMN13555403	32.45355	-64.8297	Pseudodiploria strigosa, surface mucus layer, outer reef	host-associated	Coral	stony coral	Pseudodiploria	Yes	Yes	No	SRR10686933	ERZ23498005
LIMA20-1	PRJNA595374	LIMA20-1_SAMN13555404_METAG	SAMN13555404	32.45355	-64.8297	Pseudodiploria strigosa, surface mucus layer, outer reef	host-associated	Coral	stony coral	Pseudodiploria	Yes	Yes	No	SRR10686932	NO_ASSEMBLY
LIMA20-1	PRJNA595374	LIMA20-1_SAMN13555405_METAG	SAMN13555405	32.3522	-64.7356	Control seawater, inner reef	free-living	Water			No	Yes	No	SRR10686936	ERZ23498022
LIMA20-1	PRJNA595374	LIMA20-1_SAMN13555406_METAG	SAMN13555406	32.3522	-64.7356	Control seawater, inner reef	free-living	Water			No	Yes	No	SRR10686929	ERZ23498006
LIMA20-1	PRJNA595374	LIMA20-1_SAMN13555407_METAG	SAMN13555407	32.36627	-64.7459	Control seawater, inner reef	free-living	Water			No	Yes	No	SRR10686926	ERZ23497964
LIMA20-1	PRJNA595374	LIMA20-1_SAMN13555408_METAG	SAMN13555408	32.36627	-64.7459	Control seawater, inner reef	free-living	Water			No	Yes	No	SRR10686925	ERZ23497870
LIMA20-1	PRJNA595374	LIMA20-1_SAMN13555409_METAG	SAMN13555409	32.36756	-64.7478	Control seawater, inner reef	free-living	Water			No	Yes	No	SRR10686944	ERZ23498011
LIMA20-1	PRJNA595374	LIMA20-1_SAMN13555410_METAG	SAMN13555410	32.36756	-64.7478	Control seawater, inner reef	free-living	Water			No	Yes	No	SRR10686943	ERZ23497957
LIMA20-1	PRJNA595374	LIMA20-1_SAMN13555411_METAG	SAMN13555411	32.45121	-64.8336	Control seawater, outer reef	free-living	Water			No	Yes	No	SRR10686940	NO_ASSEMBLY
LIMA20-1	PRJNA595374	LIMA20-1_SAMN13555412_METAG	SAMN13555412	32.45121	-64.8336	Control seawater, outer reef	free-living	Water			No	Yes	No	SRR10686939	NO_ASSEMBLY
LIMA20-1	PRJNA595374	LIMA20-1_SAMN13555413_METAG	SAMN13555413	32.46453	-64.8192	Control seawater, outer reef	free-living	Water			No	Yes	No	SRR10686935	ERZ23497876
LIMA20-1	PRJNA595374	LIMA20-1_SAMN13555414_METAG	SAMN13555414	32.46453	-64.8192	Control seawater, outer reef	free-living	Water			No	Yes	No	SRR10686934	ERZ23498018
LIMA20-1	PRJNA595374	LIMA20-1_SAMN13555415_METAG	SAMN13555415	32.45355	-64.8297	Control seawater, outer reef	free-living	Water			No	Yes	No	SRR10686931	ERZ23497998
LIMA20-1	PRJNA595374	LIMA20-1_SAMN13555416_METAG	SAMN13555416	32.45355	-64.8297	Control seawater, outer reef	free-living	Water			No	Yes	No	SRR10686930	ERZ23498035
LUOR22-1	PRJEB51534	LUOR22-1_SAMEA13322662_METAG	SAMEA13322662	60.13556	5.111667	Geodia barretti_gb1	host-associated	Sponge	sponge	Geodia	Yes	Yes	No	ERR9229073	ERZ23495193
LUOR22-1	PRJEB51534	LUOR22-1_SAMEA13322663_METAG	SAMEA13322663	60.13556	5.111667	Geodia barretti_gb2_2	host-associated	Sponge	sponge	Geodia	Yes	Yes	No	ERR9229304	ERZ23495176
LUOR22-1	PRJEB51534	LUOR22-1_SAMEA13322665_METAG	SAMEA13322665	60.13556	5.111667	Geodia barretti_gb4_2	host-associated	Sponge	sponge	Geodia	Yes	Yes	No	ERR9230326	ERZ23495182
LUOR22-1	PRJEB51534	LUOR22-1_SAMEA13322666_METAG	SAMEA13322666	60.13556	5.111667	Geodia barretti_gb5_2	host-associated	Sponge	sponge	Geodia	Yes	Yes	No	ERR9230598	ERZ23495189
LUOR22-1	PRJEB51534	LUOR22-1_SAMEA13322667_METAG	SAMEA13322667	60.13556	5.111667	Geodia barretti_gb6	host-associated	Sponge	sponge	Geodia	Yes	Yes	No	ERR9231843	ERZ23495150
LUOR22-1	PRJEB51534	LUOR22-1_SAMEA13322669_METAG	SAMEA13322669	60.13556	5.111667	Geodia barretti_gb7	host-associated	Sponge	sponge	Geodia	Yes	Yes	No	ERR9233171	ERZ23495113
LUOR22-1	PRJEB51534	LUOR22-1_SAMEA13322671_METAG	SAMEA13322671	60.13556	5.111667	Geodia barretti_gb9	host-associated	Sponge	sponge	Geodia	Yes	Yes	No	ERR9233542	ERZ23495126
LUOR22-1	PRJEB51534	LUOR22-1_SAMEA13322672_METAG	SAMEA13322672	60.13556	5.111667	Geodia barretti_gb10	host-associated	Sponge	sponge	Geodia	Yes	Yes	No	ERR9233706	ERZ23495124
LUOR22-1	PRJEB51534	LUOR22-1_SAMEA13322673_METAG	SAMEA13322673	62.87086	-57.6262	Geodia barretti_gb126	host-associated	Sponge	sponge	Geodia	Yes	Yes	No	ERR9233870	ERZ23495128
LUOR22-1	PRJEB51534	LUOR22-1_SAMEA13322674_METAG	SAMEA13322674	61.89333	-60.1325	Geodia barretti_gb278	host-associated	Sponge	sponge	Geodia	Yes	Yes	No	ERR9234011	ERZ23495149
LUOR22-1	PRJEB51534	LUOR22-1_SAMEA13322675_METAG	SAMEA13322675	61.89333	-60.1325	Geodia barretti_gb305	host-associated	Sponge	sponge	Geodia	Yes	Yes	No	ERR9234173	ERZ23495085
LUOR22-1	PRJEB51534	LUOR22-1_SAMEA13322676_METAG	SAMEA13322676	35.20019	24.11939	Petrosia ficiformis_Pf4	host-associated	Sponge	sponge	Petrosia	Yes	Yes	No	ERR9242068	ERZ23495242
LUOR22-1	PRJEB51534	LUOR22-1_SAMEA13322677_METAG	SAMEA13322677	35.20019	24.11939	Petrosia ficiformis_Pf5	host-associated	Sponge	sponge	Petrosia	Yes	Yes	No	ERR9246636	ERZ23495298
LUOR22-1	PRJEB51534	LUOR22-1_SAMEA13322678_METAG	SAMEA13322678	35.20019	24.11939	Petrosia ficiformis_Pf6	host-associated	Sponge	sponge	Petrosia	Yes	Yes	No	ERR9248311	ERZ23495219
LUOR22-1	PRJEB51534	LUOR22-1_SAMEA13322679_METAG	SAMEA13322679	35.20019	24.11939	Petrosia ficiformis_Pf7	host-associated	Sponge	sponge	Petrosia	Yes	Yes	No	ERR9248388	ERZ23495229
LUOR22-1	PRJEB51534	LUOR22-1_SAMEA13322680_METAG	SAMEA13322680	35.20019	24.11939	Petrosia ficiformis_Pf8	host-associated	Sponge	sponge	Petrosia	Yes	Yes	No	ERR9248465	ERZ23495240
LUOR22-1	PRJEB51534	LUOR22-1_SAMEA13322681_METAG	SAMEA13322681	35.20019	24.11939	Petrosia ficiformis_Pf9	host-associated	Sponge	sponge	Petrosia	Yes	Yes	No	ERR9248648	ERZ23495228
LUOR22-1	PRJEB51534	LUOR22-1_SAMEA13322682_METAG	SAMEA13322682	35.20019	24.11939	Petrosia ficiformis_Pf10	host-associated	Sponge	sponge	Petrosia	Yes	Yes	No	ERR9248652	ERZ23495284
LUOR22-1	PRJEB51534	LUOR22-1_SAMEA13322683_METAG	SAMEA13322683	35.20019	24.11939	Petrosia ficiformis_Pf11	host-associated	Sponge	sponge	Petrosia	Yes	Yes	No	ERR9248654	ERZ23495260
LUOR22-1	PRJEB51534	LUOR22-1_SAMEA13322684_METAG	SAMEA13322684	35.20019	24.11939	Petrosia ficiformis_Pf12	host-associated	Sponge	sponge	Petrosia	Yes	Yes	No	ERR9248659	ERZ23495265
LUOR22-1	PRJEB51534	LUOR22-1_SAMEA13322685_METAG	SAMEA13322685	60.13556	5.111667	seawater metagenome_gb1_f	free-living	Water			No	Yes	No	ERR9234360	ERZ23495197
LUOR22-1	PRJEB51534	LUOR22-1_SAMEA13322686_METAG	SAMEA13322686	60.13556	5.111667	seawater metagenome_gb2_f	free-living	Water			No	Yes	No	ERR9234947	ERZ23495210
LUOR22-1	PRJEB51534	LUOR22-1_SAMEA13322687_METAG	SAMEA13322687	60.13556	5.111667	seawater metagenome_gb3_f	free-living	Water			No	Yes	No	ERR9235068	ERZ23495209
LUOR22-1	PRJEB51534	LUOR22-1_SAMEA13322688_METAG	SAMEA13322688	60.13556	5.111667	seawater metagenome_gb5_6_f	free-living	Water			No	Yes	No	ERR9235650	ERZ23495155
LUOR22-1	PRJEB51534	LUOR22-1_SAMEA13322689_METAG	SAMEA13322689	60.13556	5.111667	seawater metagenome_gb9_f	free-living	Water			No	Yes	No	ERR9235532	ERZ23495213
LUOR22-1	PRJEB51534	LUOR22-1_SAMEA13322690_METAG	SAMEA13322690	60.13556	5.111667	seawater metagenome_gb10_f	free-living	Water			No	Yes	No	ERR9236036	ERZ23495111
LUOR22-1	PRJEB51534	LUOR22-1_SAMEA13410271_METAG	SAMEA13410271	42.1145	3.168478	seawater metagenome_sw_7	free-living	Water			No	Yes	No	ERR9321756	ERZ23496573
LUOR22-1	PRJEB51534	LUOR22-1_SAMEA13410272_METAG	SAMEA13410272	42.1145	3.168478	seawater metagenome_sw_8	free-living	Water			No	Yes	No	ERR9321827	ERZ23496637
LUOR22-1	PRJEB51534	LUOR22-1_SAMEA13410273_METAG	SAMEA13410273	42.1145	3.168478	seawater metagenome_sw_9	free-living	Water			No	Yes	No	ERR9321854	ERZ23496553
LUOR22-1	PRJEB51534	LUOR22-1_SAMEA13410274_METAG	SAMEA13410274	42.1145	3.168478	Aplysina aerophoba_Aply16	host-associated	Sponge	sponge	Aplysina	Yes	Yes	No	ERR9321500	ERZ23495895
LUOR22-1	PRJEB51534	LUOR22-1_SAMEA13410275_METAG	SAMEA13410275	42.1145	3.168478	Aplysina aerophoba_Aply21	host-associated	Sponge	sponge	Aplysina	Yes	Yes	No	ERR9286985	ERZ23496164
LUOR22-1	PRJEB51534	LUOR22-1_SAMEA13410276_METAG	SAMEA13410276	42.1145	3.168478	Aplysina aerophoba_Aply22	host-associated	Sponge	sponge	Aplysina	Yes	Yes	No	ERR9286998,ERR9287615,ERR9287636	ERZ23495349
LUOR22-1	PRJEB51534	LUOR22-1_SAMEA13410277_METAG	SAMEA13410277	42.1145	3.168478	Aplysina aerophoba_Aply23	host-associated	Sponge	sponge	Aplysina	Yes	Yes	No	ERR9287888	ERZ23496176
MESS20-1	PRJNA647466	MESS20-1_SAMN15587411_METAG	SAMN15587411	-17.28	-149.49	Pocillopora_tissue+mucus_bleached_4	host-associated	Coral	stony coral	Pocillopora	Yes	Yes	No	SRR12286148	ERZ28620552
MESS20-1	PRJNA647466	MESS20-1_SAMN15587412_METAG	SAMN15587412	-17.28	-149.49	Pocillopora_tissue+mucus_non-bleached_4	host-associated	Coral	stony coral	Pocillopora	Yes	Yes	No	SRR12286147	ERZ28627182
MESS20-1	PRJNA647466	MESS20-1_SAMN15587413_METAG	SAMN15587413	-17.28	-149.49	Pocillopora_tissue+mucus_bleached_5	host-associated	Coral	stony coral	Pocillopora	Yes	Yes	No	SRR12286146	ERZ28614750
MESS20-1	PRJNA647466	MESS20-1_SAMN15587414_METAG	SAMN15587414	-17.28	-149.49	Pocillopora_tissue+mucus_non-bleached_5	host-associated	Coral	stony coral	Pocillopora	Yes	Yes	No	SRR12286145	ERZ28614625
MESS20-1	PRJNA647466	MESS20-1_SAMN15587415_METAG	SAMN15587415	-17.28	-149.49	Pocillopora_tissue+mucus_bleached_6	host-associated	Coral	stony coral	Pocillopora	Yes	Yes	No	SRR12286144	ERZ28615311
MESS20-1	PRJNA647466	MESS20-1_SAMN15587416_METAG	SAMN15587416	-17.28	-149.49	Pocillopora_tissue+mucus_non-bleached_6	host-associated	Coral	stony coral	Pocillopora	Yes	Yes	No	SRR12286143	ERZ28625984
MEYE16-1	PRJNA269585	MEYE16-1_SAMN03255678_METAG	SAMN03255678	16.797	-88.0844	Pseudodiploria strigosa_Belize_Mucus	host-associated	Coral	stony coral	Pseudodiploria	Yes	Yes	No	SRR1822488	ERZ23497997
MEYE16-1	PRJNA269585	MEYE16-1_SAMN03255679_METAG	SAMN03255679	16.797	-88.0844	Orbicella_Belize_Black band layer	host-associated	Coral	stony coral	Orbicella	Yes	Yes	No	SRR1822516	ERZ23495699
MEYE16-1	PRJNA269585	MEYE16-1_SAMN03255680_METAG	SAMN03255680	13.4644	144.6439	Guam Metagenome	missing	Missing			No	No	Yes	SRR2008167	ERZ23496514
MEYE16-1	PRJNA269585	MEYE16-1_SAMN03255681_METAG	SAMN03255681	24.54848	-81.4059	pooled Looe Key coral metagenomes	host-associated	Coral	NA	NA	Yes	Yes	No	SRR2008166	ERZ23496695
MEYE16-1	PRJNA269585	MEYE16-1_SAMN03255682_METAG	SAMN03255682	24.54848	-81.4059	Black Band Cyanobacteria Enrichment	missing	Missing			No	No	Yes	SRR2008165	ERZ23496868
MEYE16-1	PRJNA269585	MEYE16-1_SAMN03255752_METAG	SAMN03255752	24.54848	-81.4059	Halomonas genome	missing	Missing			No	No	Yes	SRR1698795	ERZ23498106
MORG22-1	PRJNA454581	MORG22-1_SAMN09064949_METAG	SAMN09064949	86.7087	61.3258	Geodia parva_Karasik Seamount	host-associated	Sponge	sponge	Geodia	Yes	Yes	No	SRR7153379	ERZ23495948
MORG22-1	PRJNA454581	MORG22-1_SAMN09064952_METAG	SAMN09064952	86.709	61.3315	Geodia parva_Karasik Seamount	host-associated	Sponge	sponge	Geodia	Yes	Yes	No	SRR7153377	ERZ23496031
MORG22-1	PRJNA454581	MORG22-1_SAMN09064953_METAG	SAMN09064953	86.709	61.3315	Geodia parva_Karasik Seamount	host-associated	Sponge	sponge	Geodia	Yes	Yes	No	SRR7153373	ERZ23495632
MORG22-1	PRJNA454581	MORG22-1_SAMN09064955_METAG	SAMN09064955	86.709	61.3315	Geodia parva_Karasik Seamount	host-associated	Sponge	sponge	Geodia	Yes	Yes	No	SRR7153380	ERZ23495851
MORG22-1	PRJNA454581	MORG22-1_SAMN09064958_METAG	SAMN09064958	86.8228	61.7325	Geodia parva_Central Mount	host-associated	Sponge	sponge	Geodia	Yes	Yes	No	SRR7153385	ERZ23495870
MORG22-1	PRJNA454581	MORG22-1_SAMN09064967_METAG	SAMN09064967	86.8567	61.5707	Geodia parva_Northern Mount	host-associated	Sponge	sponge	Geodia	Yes	Yes	No	SRR7153384	ERZ23496386
MORG22-1	PRJNA454581	MORG22-1_SAMN09064968_METAG	SAMN09064968	86.8567	61.5707	Geodia parva_Northern Mount	host-associated	Sponge	sponge	Geodia	Yes	Yes	No	SRR7153383	ERZ23496052
MORG22-1	PRJNA454581	MORG22-1_SAMN09064975_METAG	SAMN09064975	86.8583	61.5832	Geodia parva_Northern Mount	host-associated	Sponge	sponge	Geodia	Yes	Yes	No	SRR7153375	ERZ23496682
MORG22-1	PRJNA454581	MORG22-1_SAMN09064976_METAG	SAMN09064976	86.8583	61.5832	Geodia parva_Juvenile_Northern Mount	host-associated	Sponge	sponge	Geodia	Yes	Yes	No	SRR7153374,SRR7153378,SRR7153381	ERZ23495140
MORG22-1	PRJNA454581	MORG22-1_SAMN09064978_METAG	SAMN09064978	86.7805	61.673	Geodia parva_Central Saddle	host-associated	Sponge	sponge	Geodia	Yes	Yes	No	SRR7153376	ERZ23496029
MORG22-1	PRJNA454581	MORG22-1_SAMN09064979_METAG	SAMN09064979	86.7805	61.673	Geodia parva_Central Saddle	host-associated	Sponge	sponge	Geodia	Yes	Yes	No	SRR7153382	ERZ23496618
MORG22-1	PRJNA454581	MORG22-1_SAMN09197751_METAG	SAMN09197751	86.7162	61.0412	Control for sponge metagenomes	free-living	Water			No	Yes	No	SRR7155206	ERZ23497236
MORG22-1	PRJNA454581	MORG22-1_SAMN09197752_METAG	SAMN09197752	86.8152	61.7902	Control for sponge metagenomes	free-living	Water			No	Yes	No	SRR7155205	ERZ23496734
MORG22-1	PRJNA454581	MORG22-1_SAMN09197753_METAG	SAMN09197753	86.866	61.5883	Control for sponge metagenomes	free-living	Water			No	Yes	No	SRR7155204	ERZ23497359
NGUG20-1	PRJNA437202	NGUG20-1_SAMN08969846_METAG	SAMN08969846	22.3034	38.9602	Acanthastrea echinata, Air blasted tissue	host-associated	Coral	stony coral	Acanthastrea	Yes	Yes	No	SRR7058443	ERZ23497796
NGUG20-1	PRJNA437202	NGUG20-1_SAMN08969847_METAG	SAMN08969847	22.3034	38.9602	Acanthastrea echinata, Air blasted tissue	host-associated	Coral	stony coral	Acanthastrea	Yes	Yes	No	SRR7058442	ERZ23498039
NGUG20-1	PRJNA437202	NGUG20-1_SAMN08969848_METAG	SAMN08969848	22.3034	38.9602	Acanthastrea echinata, Air blasted tissue	host-associated	Coral	stony coral	Acanthastrea	Yes	Yes	No	SRR7058441	ERZ23497949
NGUG20-1	PRJNA437202	NGUG20-1_SAMN08969849_METAG	SAMN08969849	22.3034	38.9602	Acanthastrea echinata, Air blasted tissue	host-associated	Coral	stony coral	Acanthastrea	Yes	Yes	No	SRR7058440	ERZ23498013
NGUG20-1	PRJNA437202	NGUG20-1_SAMN08969850_METAG	SAMN08969850	22.3034	38.9602	Acanthastrea echinata, Air blasted tissue	host-associated	Coral	stony coral	Acanthastrea	Yes	Yes	No	SRR7058447	NO_ASSEMBLY
NGUG20-1	PRJNA437202	NGUG20-1_SAMN08969851_METAG	SAMN08969851	22.3034	38.9602	Acropora cytherea, Air blasted tissue	host-associated	Coral	stony coral	Acropora	Yes	Yes	No	SRR7058446	NO_ASSEMBLY
NGUG20-1	PRJNA437202	NGUG20-1_SAMN08969852_METAG	SAMN08969852	22.3034	38.9602	Acropora cytherea, Air blasted tissue	host-associated	Coral	stony coral	Acropora	Yes	Yes	No	SRR7058445	ERZ23498210
NGUG20-1	PRJNA437202	NGUG20-1_SAMN08969853_METAG	SAMN08969853	22.3034	38.9602	Acropora cytherea, Air blasted tissue	host-associated	Coral	stony coral	Acropora	Yes	Yes	No	SRR7058414	NO_ASSEMBLY
NGUG20-1	PRJNA437202	NGUG20-1_SAMN08969854_METAG	SAMN08969854	22.3034	38.9602	Acropora cytherea, Air blasted tissue	host-associated	Coral	stony coral	Acropora	Yes	Yes	No	SRR7058449	ERZ23498204
NGUG20-1	PRJNA437202	NGUG20-1_SAMN08969855_METAG	SAMN08969855	22.3034	38.9602	Acropora cytherea, Air blasted tissue	host-associated	Coral	stony coral	Acropora	Yes	Yes	No	SRR7058475	ERZ23497791
NGUG20-1	PRJNA437202	NGUG20-1_SAMN08969856_METAG	SAMN08969856	22.3034	38.9602	Disploastrea heliopora, Air blasted tissue	host-associated	Coral	stony coral	Diploastrea	Yes	Yes	No	SRR7058417	ERZ23497391
NGUG20-1	PRJNA437202	NGUG20-1_SAMN08969857_METAG	SAMN08969857	22.3034	38.9602	Disploastrea heliopora, Air blasted tissue	host-associated	Coral	stony coral	Diploastrea	Yes	Yes	No	SRR7058416	ERZ23497821
NGUG20-1	PRJNA437202	NGUG20-1_SAMN08969858_METAG	SAMN08969858	22.3034	38.9602	Disploastrea heliopora, Air blasted tissue	host-associated	Coral	stony coral	Diploastrea	Yes	Yes	No	SRR7058419	ERZ23497755
NGUG20-1	PRJNA437202	NGUG20-1_SAMN08969859_METAG	SAMN08969859	22.3034	38.9602	Disploastrea heliopora, Air blasted tissue	host-associated	Coral	stony coral	Diploastrea	Yes	Yes	No	SRR7058418	ERZ23497813
NGUG20-1	PRJNA437202	NGUG20-1_SAMN08969860_METAG	SAMN08969860	22.3034	38.9602	Disploastrea heliopora, Air blasted tissue	host-associated	Coral	stony coral	Diploastrea	Yes	Yes	No	SRR7058421	ERZ23497774
NGUG20-1	PRJNA437202	NGUG20-1_SAMN08969861_METAG	SAMN08969861	22.3034	38.9602	Fungia sp., Air blasted tissue	host-associated	Coral	stony coral	Fungia	Yes	Yes	No	SRR7058420	ERZ23497936
NGUG20-1	PRJNA437202	NGUG20-1_SAMN08969862_METAG	SAMN08969862	22.3034	38.9602	Fungia sp., Air blasted tissue	host-associated	Coral	stony coral	Fungia	Yes	Yes	No	SRR7058423	ERZ23498015
NGUG20-1	PRJNA437202	NGUG20-1_SAMN08969863_METAG	SAMN08969863	22.3034	38.9602	Fungia sp., Air blasted tissue	host-associated	Coral	stony coral	Fungia	Yes	Yes	No	SRR7058422	ERZ23497861
NGUG20-1	PRJNA437202	NGUG20-1_SAMN08969864_METAG	SAMN08969864	22.3034	38.9602	Fungia sp., Air blasted tissue	host-associated	Coral	stony coral	Fungia	Yes	Yes	No	SRR7058425	ERZ23498032
NGUG20-1	PRJNA437202	NGUG20-1_SAMN08969865_METAG	SAMN08969865	22.3034	38.9602	Fungia sp., Air blasted tissue	host-associated	Coral	stony coral	Fungia	Yes	Yes	No	SRR7058424	ERZ23497830
NGUG20-1	PRJNA437202	NGUG20-1_SAMN08969866_METAG	SAMN08969866	22.3034	38.9602	Galastrea fascicularis, Air blasted tissue	host-associated	Coral	stony coral	Galastrea	Yes	Yes	No	SRR7058454	ERZ23497885
NGUG20-1	PRJNA437202	NGUG20-1_SAMN08969867_METAG	SAMN08969867	22.3034	38.9602	Galastrea fascicularis, Air blasted tissue	host-associated	Coral	stony coral	Galastrea	Yes	Yes	No	SRR7058455	NO_ASSEMBLY
NGUG20-1	PRJNA437202	NGUG20-1_SAMN08969868_METAG	SAMN08969868	22.3034	38.9602	Galastrea fascicularis, Air blasted tissue	host-associated	Coral	stony coral	Galastrea	Yes	Yes	No	SRR7058456	ERZ23497912
NGUG20-1	PRJNA437202	NGUG20-1_SAMN08969869_METAG	SAMN08969869	22.3034	38.9602	Galastrea fascicularis, Air blasted tissue	host-associated	Coral	stony coral	Galastrea	Yes	Yes	No	SRR7058457	ERZ23497910
NGUG20-1	PRJNA437202	NGUG20-1_SAMN08969870_METAG	SAMN08969870	22.3034	38.9602	Galastrea fascicularis, Air blasted tissue	host-associated	Coral	stony coral	Galastrea	Yes	Yes	No	SRR7058450	ERZ23497908
NGUG20-1	PRJNA437202	NGUG20-1_SAMN08969871_METAG	SAMN08969871	22.3034	38.9602	Millepora platyphylla, Air blasted tissue	host-associated	Coral	fire coral	Millepora	Yes	Yes	No	SRR7058451	ERZ23498081
NGUG20-1	PRJNA437202	NGUG20-1_SAMN08969872_METAG	SAMN08969872	22.3034	38.9602	Millepora platyphylla, Air blasted tissue	host-associated	Coral	fire coral	Millepora	Yes	Yes	No	SRR7058452	ERZ23497980
NGUG20-1	PRJNA437202	NGUG20-1_SAMN08969873_METAG	SAMN08969873	22.3034	38.9602	Millepora platyphylla, Air blasted tissue	host-associated	Coral	fire coral	Millepora	Yes	Yes	No	SRR7058453	ERZ23498070
NGUG20-1	PRJNA437202	NGUG20-1_SAMN08969874_METAG	SAMN08969874	22.3034	38.9602	Millepora platyphylla, Air blasted tissue	host-associated	Coral	fire coral	Millepora	Yes	Yes	No	SRR7058462	ERZ23498089
NGUG20-1	PRJNA437202	NGUG20-1_SAMN08969875_METAG	SAMN08969875	22.3034	38.9602	Millepora platyphylla, Air blasted tissue	host-associated	Coral	fire coral	Millepora	Yes	Yes	No	SRR7058463	ERZ23498050
NGUG20-1	PRJNA437202	NGUG20-1_SAMN08969876_METAG	SAMN08969876	22.3034	38.9602	Mycedium elaphantotus, Air blasted tissue	host-associated	Coral	stony coral	Mycedium	Yes	Yes	No	SRR7058427	ERZ23497804
NGUG20-1	PRJNA437202	NGUG20-1_SAMN08969877_METAG	SAMN08969877	22.3034	38.9602	Mycedium elaphantotus, Air blasted tissue	host-associated	Coral	stony coral	Mycedium	Yes	Yes	No	SRR7058426	ERZ23497895
NGUG20-1	PRJNA437202	NGUG20-1_SAMN08969878_METAG	SAMN08969878	22.3034	38.9602	Mycedium elaphantotus, Air blasted tissue	host-associated	Coral	stony coral	Mycedium	Yes	Yes	No	SRR7058436	ERZ23497900
NGUG20-1	PRJNA437202	NGUG20-1_SAMN08969879_METAG	SAMN08969879	22.3034	38.9602	Mycedium elaphantotus, Air blasted tissue	host-associated	Coral	stony coral	Mycedium	Yes	Yes	No	SRR7058471	ERZ23497875
NGUG20-1	PRJNA437202	NGUG20-1_SAMN08969880_METAG	SAMN08969880	22.3034	38.9602	Pachyseris speciosa, Air blasted tissue	host-associated	Coral	stony coral	Pachyseris	Yes	Yes	No	SRR7058431	ERZ23498213
NGUG20-1	PRJNA437202	NGUG20-1_SAMN08969881_METAG	SAMN08969881	22.3034	38.9602	Pachyseris speciosa, Air blasted tissue	host-associated	Coral	stony coral	Pachyseris	Yes	Yes	No	SRR7058430	ERZ23497995
NGUG20-1	PRJNA437202	NGUG20-1_SAMN08969882_METAG	SAMN08969882	22.3034	38.9602	Pachyseris speciosa, Air blasted tissue	host-associated	Coral	stony coral	Pachyseris	Yes	Yes	No	SRR7058429	ERZ23498118
NGUG20-1	PRJNA437202	NGUG20-1_SAMN08969883_METAG	SAMN08969883	22.3034	38.9602	Pachyseris speciosa, Air blasted tissue	host-associated	Coral	stony coral	Pachyseris	Yes	Yes	No	SRR7058428	ERZ23497960
NGUG20-1	PRJNA437202	NGUG20-1_SAMN08969884_METAG	SAMN08969884	22.3034	38.9602	Pachyseris speciosa, Air blasted tissue	host-associated	Coral	stony coral	Pachyseris	Yes	Yes	No	SRR7058476	ERZ23497929
NGUG20-1	PRJNA437202	NGUG20-1_SAMN08969885_METAG	SAMN08969885	22.3034	38.9602	Pavona varians, Air blasted tissue	host-associated	Coral	stony coral	Pavona	Yes	Yes	No	SRR7058474	ERZ23497800
NGUG20-1	PRJNA437202	NGUG20-1_SAMN08969886_METAG	SAMN08969886	22.3034	38.9602	Pavona varians, Air blasted tissue	host-associated	Coral	stony coral	Pavona	Yes	Yes	No	SRR7058464	ERZ23497783
NGUG20-1	PRJNA437202	NGUG20-1_SAMN08969887_METAG	SAMN08969887	22.3034	38.9602	Pavona varians, Air blasted tissue	host-associated	Coral	stony coral	Pavona	Yes	Yes	No	SRR7058465	ERZ23497751
NGUG20-1	PRJNA437202	NGUG20-1_SAMN08969888_METAG	SAMN08969888	22.3034	38.9602	Pavona varians, Air blasted tissue	host-associated	Coral	stony coral	Pavona	Yes	Yes	No	SRR7058435	ERZ23497801
NGUG20-1	PRJNA437202	NGUG20-1_SAMN08969889_METAG	SAMN08969889	22.3034	38.9602	Pavona varians, Air blasted tissue	host-associated	Coral	stony coral	Pavona	Yes	Yes	No	SRR7058434	ERZ23497850
NGUG20-1	PRJNA437202	NGUG20-1_SAMN08969890_METAG	SAMN08969890	22.3034	38.9602	Plerogyra sinuosa, Air blasted tissue	host-associated	Coral	stony coral	Plerogyra	Yes	Yes	No	SRR7058460	ERZ23497881
NGUG20-1	PRJNA437202	NGUG20-1_SAMN08969891_METAG	SAMN08969891	22.3034	38.9602	Plerogyra sinuosa, Air blasted tissue	host-associated	Coral	stony coral	Plerogyra	Yes	Yes	No	SRR7058461	ERZ23497852
NGUG20-1	PRJNA437202	NGUG20-1_SAMN08969892_METAG	SAMN08969892	22.3034	38.9602	Plerogyra sinuosa, Air blasted tissue	host-associated	Coral	stony coral	Plerogyra	Yes	Yes	No	SRR7058458	ERZ23497792
NGUG20-1	PRJNA437202	NGUG20-1_SAMN08969893_METAG	SAMN08969893	22.3034	38.9602	Plerogyra sinuosa, Air blasted tissue	host-associated	Coral	stony coral	Plerogyra	Yes	Yes	No	SRR7058459	ERZ23497858
NGUG20-1	PRJNA437202	NGUG20-1_SAMN08969894_METAG	SAMN08969894	22.3034	38.9602	Pocillopora verrucosa, Air blasted tissue	host-associated	Coral	stony coral	Pocillopora	Yes	Yes	No	SRR7058413	ERZ23497178
NGUG20-1	PRJNA437202	NGUG20-1_SAMN08969895_METAG	SAMN08969895	22.3034	38.9602	Pocillopora verrucosa, Air blasted tissue	host-associated	Coral	stony coral	Pocillopora	Yes	Yes	No	SRR7058415	ERZ23497156
NGUG20-1	PRJNA437202	NGUG20-1_SAMN08969896_METAG	SAMN08969896	22.3034	38.9602	Pocillopora verrucosa, Air blasted tissue	host-associated	Coral	stony coral	Pocillopora	Yes	Yes	No	SRR7058412	ERZ23497287
NGUG20-1	PRJNA437202	NGUG20-1_SAMN08969897_METAG	SAMN08969897	22.3034	38.9602	Pocillopora verrucosa, Air blasted tissue	host-associated	Coral	stony coral	Pocillopora	Yes	Yes	No	SRR7058473	ERZ23497144
NGUG20-1	PRJNA437202	NGUG20-1_SAMN08969898_METAG	SAMN08969898	22.3034	38.9602	Porites lutea, Air blasted tissue	host-associated	Coral	stony coral	Porites	Yes	Yes	No	SRR7058439	ERZ23497928
NGUG20-1	PRJNA437202	NGUG20-1_SAMN08969899_METAG	SAMN08969899	22.3034	38.9602	Porites lutea, Air blasted tissue	host-associated	Coral	stony coral	Porites	Yes	Yes	No	SRR7058438	ERZ23497367
NGUG20-1	PRJNA437202	NGUG20-1_SAMN08969900_METAG	SAMN08969900	22.3034	38.9602	Porites lutea, Air blasted tissue	host-associated	Coral	stony coral	Porites	Yes	Yes	No	SRR7058433	ERZ23497349
NGUG20-1	PRJNA437202	NGUG20-1_SAMN08969901_METAG	SAMN08969901	22.3034	38.9602	Porites lutea, Air blasted tissue	host-associated	Coral	stony coral	Porites	Yes	Yes	No	SRR7058437	ERZ23497641
NGUG20-1	PRJNA437202	NGUG20-1_SAMN08969902_METAG	SAMN08969902	22.3034	38.9602	Porites lutea, Air blasted tissue	host-associated	Coral	stony coral	Porites	Yes	Yes	No	SRR7058448	ERZ23497902
NGUG20-1	PRJNA437202	NGUG20-1_SAMN08969903_METAG	SAMN08969903	22.3034	38.9602	Styllophora pistillata, Air blasted tissue	host-associated	Coral	stony coral	Styllophora	Yes	Yes	No	SRR7058432	ERZ23497476
NGUG20-1	PRJNA437202	NGUG20-1_SAMN08969904_METAG	SAMN08969904	22.3034	38.9602	Styllophora pistillata, Air blasted tissue	host-associated	Coral	stony coral	Styllophora	Yes	Yes	No	SRR7058411	ERZ23497177
NGUG20-1	PRJNA437202	NGUG20-1_SAMN08969905_METAG	SAMN08969905	22.3034	38.9602	Styllophora pistillata, Air blasted tissue	host-associated	Coral	stony coral	Styllophora	Yes	Yes	No	SRR7058477	ERZ23497582
NGUG20-1	PRJNA437202	NGUG20-1_SAMN08969906_METAG	SAMN08969906	22.3034	38.9602	Styllophora pistillata, Air blasted tissue	host-associated	Coral	stony coral	Styllophora	Yes	Yes	No	SRR7058466	ERZ23497948
NGUG20-1	PRJNA437202	NGUG20-1_SAMN08969907_METAG	SAMN08969907	22.3034	38.9602	Styllophora pistillata, Air blasted tissue	host-associated	Coral	stony coral	Styllophora	Yes	Yes	No	SRR7058467	ERZ23497925
NGUG20-1	PRJNA437202	NGUG20-1_SAMN08969908_METAG	SAMN08969908	22.3034	38.9602	Xenia sp., Air blasted tissue	host-associated	Coral	soft coral	Xenia	Yes	Yes	No	SRR7058468	ERZ23497670
NGUG20-1	PRJNA437202	NGUG20-1_SAMN08969909_METAG	SAMN08969909	22.3034	38.9602	Xenia sp., Air blasted tissue	host-associated	Coral	soft coral	Xenia	Yes	Yes	No	SRR7058469	NO_ASSEMBLY
NGUG20-1	PRJNA437202	NGUG20-1_SAMN08969910_METAG	SAMN08969910	22.3034	38.9602	Xenia sp., Air blasted tissue	host-associated	Coral	soft coral	Xenia	Yes	Yes	No	SRR7058470	ERZ23497851
NGUG20-1	PRJNA437202	NGUG20-1_SAMN08969911_METAG	SAMN08969911	22.3034	38.9602	Xenia sp., Air blasted tissue	host-associated	Coral	soft coral	Xenia	Yes	Yes	No	SRR7058444	ERZ23497915
NGUG20-1	PRJNA437202	NGUG20-1_SAMN08969912_METAG	SAMN08969912	22.3034	38.9602	Xenia sp., Air blasted tissue	host-associated	Coral	soft coral	Xenia	Yes	Yes	No	SRR7058472	ERZ23497829
NGUY21-1	PRJNA694437	NGUY21-1_SAMN17524316_METAG	SAMN17524316	2023-02-25	-81.32	Aplysina-1_Florida Keys	host-associated	Sponge	sponge	Aplysina	Yes	Yes	No	SRR13587057	ERZ23495066
NGUY21-1	PRJNA694437	NGUY21-1_SAMN17524317_METAG	SAMN17524317	2023-02-25	-81.32	Aplysina-2_Florida Keys	host-associated	Sponge	sponge	Aplysina	Yes	Yes	No	SRR13587056	ERZ23495034
NGUY21-1	PRJNA694437	NGUY21-1_SAMN17524318_METAG	SAMN17524318	2023-02-25	-81.32	Smenospongia aurea_Florida Keys	host-associated	Sponge	sponge	Smenospongia	Yes	Yes	No	SRR13587053	ERZ23495173
NGUY21-1	PRJNA694437	NGUY21-1_SAMN17524319_METAG	SAMN17524319	2023-02-25	-81.32	Verongula_Florida Keys	host-associated	Sponge	sponge	Verongula	Yes	Yes	No	SRR13587052	ERZ23495127
NGUY21-1	PRJNA694437	NGUY21-1_SAMN17524320_METAG	SAMN17524320	2023-02-25	-81.32	Aiolochroia_Florida Keys	host-associated	Sponge	sponge	Aiolochroia	Yes	Yes	No	SRR13587051	ERZ23495175
NGUY21-1	PRJNA694437	NGUY21-1_SAMN17524321_METAG	SAMN17524321	2023-02-25	-81.32	Aplysina-3_Florida Keys	host-associated	Sponge	sponge	Aplysina	Yes	Yes	No	SRR13587050	ERZ23495130
NGUY21-1	PRJNA694437	NGUY21-1_SAMN17524322_METAG	SAMN17524322	18.13	-66.35	Pseudoceratina-1_Puerto Rico	host-associated	Sponge	sponge	Pseudoceratina	Yes	Yes	No	SRR13587049	ERZ23495205
NGUY21-1	PRJNA694437	NGUY21-1_SAMN17524323_METAG	SAMN17524323	18.13	-66.35	Pseudoceratina-2_Puerto Rico	host-associated	Sponge	sponge	Pseudoceratina	Yes	Yes	No	SRR13587048	ERZ23495235
NGUY21-1	PRJNA694437	NGUY21-1_SAMN17524324_METAG	SAMN17524324	18.13	-66.35	Aplysina_Puerto Rico	host-associated	Sponge	sponge	Aplysina	Yes	Yes	No	SRR13587047	ERZ23495076
NGUY21-1	PRJNA694437	NGUY21-1_SAMN17524325_METAG	SAMN17524325	18.13	-66.35	Aiolochroia_Puerto Rico	host-associated	Sponge	sponge	Aiolochroia	Yes	Yes	No	SRR13587046	ERZ23495174
NGUY21-1	PRJNA694437	NGUY21-1_SAMN17524326_METAG	SAMN17524326	-9.34	160.08	Ircinia-1_Solomon Islands	host-associated	Sponge	sponge	Ircinia	Yes	Yes	No	SRR13587055	ERZ23495064
NGUY21-1	PRJNA694437	NGUY21-1_SAMN17524327_METAG	SAMN17524327	-9.34	160.08	Ircinia-2_Solomon Islands	host-associated	Sponge	sponge	Ircinia	Yes	Yes	No	SRR13587054	ERZ23495159
PALL22-1	PRJEB48073	PALL22-1_SAMEA10017270_METAG	SAMEA10017270	38.6375	15.11028	Balanophyllia europaea, Mucus, Control	host-associated	Coral	stony coral	Balanophyllia	Yes	Yes	No	ERR7057624	ERZ28632228
PALL22-1	PRJEB48073	PALL22-1_SAMEA10017271_METAG	SAMEA10017271	38.6375	15.11028	Balanophyllia europaea, Squeleton, Control	host-associated	Coral	stony coral	Balanophyllia	Yes	Yes	No	ERR7057625	ERZ28631014
PALL22-1	PRJEB48073	PALL22-1_SAMEA10017272_METAG	SAMEA10017272	38.6375	15.11028	Balanophyllia europaea, Tissue, Control	host-associated	Coral	stony coral	Balanophyllia	Yes	Yes	No	ERR7057626	ERZ28631221
PALL22-1	PRJEB48073	PALL22-1_SAMEA10017273_METAG	SAMEA10017273	38.6375	15.11028	Balanophyllia europaea, Mucus, Control	host-associated	Coral	stony coral	Balanophyllia	Yes	Yes	No	ERR7057627	ERZ28632350
PALL22-1	PRJEB48073	PALL22-1_SAMEA10017274_METAG	SAMEA10017274	38.6375	15.11028	Balanophyllia europaea, Squeleton, Control	host-associated	Coral	stony coral	Balanophyllia	Yes	Yes	No	ERR7057628	ERZ28631766
PALL22-1	PRJEB48073	PALL22-1_SAMEA10017275_METAG	SAMEA10017275	38.6375	15.11028	Balanophyllia europaea, Tissue, Control	host-associated	Coral	stony coral	Balanophyllia	Yes	Yes	No	ERR7057629	ERZ28631830
PALL22-1	PRJEB48073	PALL22-1_SAMEA10017276_METAG	SAMEA10017276	38.6375	15.11028	Balanophyllia europaea, Mucus, Control	host-associated	Coral	stony coral	Balanophyllia	Yes	Yes	No	ERR7057630	ERZ28631573
PALL22-1	PRJEB48073	PALL22-1_SAMEA10017277_METAG	SAMEA10017277	38.6375	15.11028	Balanophyllia europaea, Squeleton, Control	host-associated	Coral	stony coral	Balanophyllia	Yes	Yes	No	ERR7057631	ERZ28632101
PALL22-1	PRJEB48073	PALL22-1_SAMEA10017278_METAG	SAMEA10017278	38.6375	15.11028	Balanophyllia europaea, Tissue, Control	host-associated	Coral	stony coral	Balanophyllia	Yes	Yes	No	ERR7057632	ERZ28632245
PALL22-1	PRJEB48073	PALL22-1_SAMEA10017279_METAG	SAMEA10017279	38.6375	15.11028	Balanophyllia europaea, Mucus, Mid-acidification	host-associated	Coral	stony coral	Balanophyllia	Yes	Yes	No	ERR7057633	ERZ28631395
PALL22-1	PRJEB48073	PALL22-1_SAMEA10017280_METAG	SAMEA10017280	38.6375	15.11028	Balanophyllia europaea, Squeleton, Mid-acidification	host-associated	Coral	stony coral	Balanophyllia	Yes	Yes	No	ERR7057634	ERZ28631860
PALL22-1	PRJEB48073	PALL22-1_SAMEA10017281_METAG	SAMEA10017281	38.6375	15.11028	Balanophyllia europaea, Tissue, Mid-acidification	host-associated	Coral	stony coral	Balanophyllia	Yes	Yes	No	ERR7057635	ERZ28632491
PALL22-1	PRJEB48073	PALL22-1_SAMEA10017282_METAG	SAMEA10017282	38.6375	15.11028	Balanophyllia europaea, Mucus, Mid-acidification	host-associated	Coral	stony coral	Balanophyllia	Yes	Yes	No	ERR7057636	ERZ28631101
PALL22-1	PRJEB48073	PALL22-1_SAMEA10017283_METAG	SAMEA10017283	38.6375	15.11028	Balanophyllia europaea, Squeleton, Mid-acidification	host-associated	Coral	stony coral	Balanophyllia	Yes	Yes	No	ERR7057637	ERZ28631915
PALL22-1	PRJEB48073	PALL22-1_SAMEA10017284_METAG	SAMEA10017284	38.6375	15.11028	Balanophyllia europaea, Tissue, Mid-acidification	host-associated	Coral	stony coral	Balanophyllia	Yes	Yes	No	ERR7057638	ERZ28632744
PALL22-1	PRJEB48073	PALL22-1_SAMEA10017285_METAG	SAMEA10017285	38.6375	15.11028	Balanophyllia europaea, Mucus, Mid-acidification	host-associated	Coral	stony coral	Balanophyllia	Yes	Yes	No	ERR7057639	ERZ28630173
PALL22-1	PRJEB48073	PALL22-1_SAMEA10017286_METAG	SAMEA10017286	38.6375	15.11028	Balanophyllia europaea, Squeleton, Mid-acidification	host-associated	Coral	stony coral	Balanophyllia	Yes	Yes	No	ERR7057640	ERZ28631885
PALL22-1	PRJEB48073	PALL22-1_SAMEA10017287_METAG	SAMEA10017287	38.6375	15.11028	Balanophyllia europaea, Tissue, Mid-acidification	host-associated	Coral	stony coral	Balanophyllia	Yes	Yes	No	ERR7057641	ERZ28632548
PALL22-1	PRJEB48073	PALL22-1_SAMEA10017288_METAG	SAMEA10017288	38.6375	15.11028	Balanophyllia europaea, Mucus, High-acidification	host-associated	Coral	stony coral	Balanophyllia	Yes	Yes	No	ERR7057642	ERZ28630355
PALL22-1	PRJEB48073	PALL22-1_SAMEA10017289_METAG	SAMEA10017289	38.6375	15.11028	Balanophyllia europaea, Squeleton, High-acidification	host-associated	Coral	stony coral	Balanophyllia	Yes	Yes	No	ERR7057643	ERZ28632255
PALL22-1	PRJEB48073	PALL22-1_SAMEA10017290_METAG	SAMEA10017290	38.6375	15.11028	Balanophyllia europaea, Tissue, High-acidification	host-associated	Coral	stony coral	Balanophyllia	Yes	Yes	No	ERR7057644	ERZ28631898
PALL22-1	PRJEB48073	PALL22-1_SAMEA10017291_METAG	SAMEA10017291	38.6375	15.11028	Balanophyllia europaea, Mucus, High-acidification	host-associated	Coral	stony coral	Balanophyllia	Yes	Yes	No	ERR7057645	ERZ28630788
PALL22-1	PRJEB48073	PALL22-1_SAMEA10017292_METAG	SAMEA10017292	38.6375	15.11028	Balanophyllia europaea, Squeleton, High-acidification	host-associated	Coral	stony coral	Balanophyllia	Yes	Yes	No	ERR7057646	ERZ28632209
PALL22-1	PRJEB48073	PALL22-1_SAMEA10017293_METAG	SAMEA10017293	38.6375	15.11028	Balanophyllia europaea, Tissue, High-acidification	host-associated	Coral	stony coral	Balanophyllia	Yes	Yes	No	ERR7057647	ERZ28630762
PALL22-1	PRJEB48073	PALL22-1_SAMEA10017294_METAG	SAMEA10017294	38.6375	15.11028	Balanophyllia europaea, Mucus, High-acidification	host-associated	Coral	stony coral	Balanophyllia	Yes	Yes	No	ERR7057648	ERZ28631051
PALL22-1	PRJEB48073	PALL22-1_SAMEA10017295_METAG	SAMEA10017295	38.6375	15.11028	Balanophyllia europaea, Squeleton, High-acidification	host-associated	Coral	stony coral	Balanophyllia	Yes	Yes	No	ERR7057649	ERZ28632218
PALL22-1	PRJEB48073	PALL22-1_SAMEA10017296_METAG	SAMEA10017296	38.6375	15.11028	Balanophyllia europaea, Tissue, High-acidification	host-associated	Coral	stony coral	Balanophyllia	Yes	Yes	No	ERR7057650	ERZ28630616
PANK22-1	PRJNA555077	PANK22-1_SAMN12290054_METAG	SAMN12290054	16.80008	-88.0778	Agelas tubulata, tissue, Belize	host-associated	Sponge	sponge	Agelas	Yes	Yes	No	SRR18245573	ERZ23495584
PANK22-1	PRJNA555077	PANK22-1_SAMN12290061_METAG	SAMN12290061	16.80008	-88.0778	Agelas sp, tissue, Belize	host-associated	Sponge	sponge	Agelas	Yes	Yes	No	SRR18249266	ERZ23496171
PANK22-1	PRJNA555077	PANK22-1_SAMN12290064_METAG	SAMN12290064	16.80008	-88.0778	Agelas sp, tissue, Belize	host-associated	Sponge	sponge	Agelas	Yes	Yes	No	SRR18249265	ERZ23495822
PANK22-1	PRJNA555077	PANK22-1_SAMN12290076_METAG	SAMN12290076	16.80008	-88.0778	Amphimedon compressa, tissue, Belize	host-associated	Sponge	sponge	Amphimedon	Yes	Yes	No	SRR18245572	ERZ23496642
PANK22-1	PRJNA555077	PANK22-1_SAMN12290088_METAG	SAMN12290088	16.80008	-88.0778	Aplysina cauliformis, tissue, Belize	host-associated	Sponge	sponge	Aplysina	Yes	Yes	No	SRR18248206	ERZ23495295
PANK22-1	PRJNA555077	PANK22-1_SAMN12290123_METAG	SAMN12290123	16.80008	-88.0778	Niphates erecta, tissue, Belize	host-associated	Sponge	sponge	Niphates	Yes	Yes	No	SRR18245241	ERZ23496938
PANK22-1	PRJNA555077	PANK22-1_SAMN12290160_METAG	SAMN12290160	16.80008	-88.0778	Xestospongia muta, tissue, Belize	host-associated	Sponge	sponge	Xetospongia	Yes	Yes	No	SRR18245566	ERZ23495299
PANK22-1	PRJNA555077	PANK22-1_SAMN12290163_METAG	SAMN12290163	16.80008	-88.0778	Agelas clathrodes, tissue, Belize	host-associated	Sponge	sponge	Agelas	Yes	Yes	No	SRR18249218	ERZ23495711
PANK22-1	PRJNA555077	PANK22-1_SAMN12290165_METAG	SAMN12290165	16.80008	-88.0778	Agelas dispar, tissue, Belize	host-associated	Sponge	sponge	Agelas	Yes	Yes	No	SRR18249243	ERZ23496040
PANK22-1	PRJNA555077	PANK22-1_SAMN12290167_METAG	SAMN12290167	16.80008	-88.0778	Agelas sp, tissue, Belize	host-associated	Sponge	sponge	Agelas	Yes	Yes	No	SRR18249232	ERZ23495739
PANK22-1	PRJNA555077	PANK22-1_SAMN12290168_METAG	SAMN12290168	16.80008	-88.0778	Agelas sp, tissue, Belize	host-associated	Sponge	sponge	Agelas	Yes	Yes	No	SRR18249221	ERZ23495630
PANK22-1	PRJNA555077	PANK22-1_SAMN12290169_METAG	SAMN12290169	16.80008	-88.0778	Agelas sp, tissue, Belize	host-associated	Sponge	sponge	Agelas	Yes	Yes	No	SRR18249219	ERZ23495818
PANK22-1	PRJNA555077	PANK22-1_SAMN12290170_METAG	SAMN12290170	16.80008	-88.0778	Agelas sventres, tissue, Belize	host-associated	Sponge	sponge	Agelas	Yes	Yes	No	SRR18249254	ERZ23495690
PANK22-1	PRJNA555077	PANK22-1_SAMN12290235_METAG	SAMN12290235	16.78917	-88.0762	Agelas tubulata, tissue, Belize	host-associated	Sponge	sponge	Agelas	Yes	Yes	No	SRR18245569	ERZ23495696
PANK22-1	PRJNA555077	PANK22-1_SAMN12290236_METAG	SAMN12290236	16.78917	-88.0762	Agelas tubulata, tissue, Belize	host-associated	Sponge	sponge	Agelas	Yes	Yes	No	SRR18249260	ERZ23495593
PANK22-1	PRJNA555077	PANK22-1_SAMN12290239_METAG	SAMN12290239	16.78917	-88.0762	Agelas tubulata, tissue, Belize	host-associated	Sponge	sponge	Agelas	Yes	Yes	No	SRR18249259	ERZ23496694
PANK22-1	PRJNA555077	PANK22-1_SAMN12290241_METAG	SAMN12290241	16.78917	-88.0762	Amphimedon compressa, tissue, Belize	host-associated	Sponge	sponge	Amphimedon	Yes	Yes	No	SRR18245561	ERZ23496337
PANK22-1	PRJNA555077	PANK22-1_SAMN12290255_METAG	SAMN12290255	16.78917	-88.0762	Niphates erecta, tissue, Belize	host-associated	Sponge	sponge	Niphates	Yes	Yes	No	SRR18245580	ERZ23495954
PANK22-1	PRJNA555077	PANK22-1_SAMN12290266_METAG	SAMN12290266	16.78917	-88.0762	Xestospongia muta, tissue, Belize	host-associated	Sponge	sponge	Xetospongia	Yes	Yes	No	SRR18245563	ERZ23495529
PANK22-1	PRJNA555077	PANK22-1_SAMN12290268_METAG	SAMN12290268	16.78917	-88.0762	Agelas sventres, tissue, Belize	host-associated	Sponge	sponge	Agelas	Yes	Yes	No	SRR18249216	ERZ23496563
PANK22-1	PRJNA555077	PANK22-1_SAMN12290269_METAG	SAMN12290269	16.78917	-88.0762	Agelas sventres, tissue, Belize	host-associated	Sponge	sponge	Agelas	Yes	Yes	No	SRR18249264	ERZ23495663
PANK22-1	PRJNA555077	PANK22-1_SAMN12290280_METAG	SAMN12290280	16.78917	-88.0762	Agelas dispar, tissue, Belize	host-associated	Sponge	sponge	Agelas	Yes	Yes	No	SRR18249262	ERZ23496367
PANK22-1	PRJNA555077	PANK22-1_SAMN12290281_METAG	SAMN12290281	16.78917	-88.0762	Agelas sventres, tissue, Belize	host-associated	Sponge	sponge	Agelas	Yes	Yes	No	SRR18249263	ERZ23496202
PANK22-1	PRJNA555077	PANK22-1_SAMN12290282_METAG	SAMN12290282	16.78917	-88.0762	Agelas sventres, tissue, Belize	host-associated	Sponge	sponge	Agelas	Yes	Yes	No	SRR18249261	ERZ23495812
PANK22-1	PRJNA555077	PANK22-1_SAMN12290283_METAG	SAMN12290283	16.78917	-88.0762	Aplysina cauliformis, tissue, Belize	host-associated	Sponge	sponge	Aplysina	Yes	Yes	No	SRR18248215	ERZ23495640
PANK22-1	PRJNA555077	PANK22-1_SAMN12290305_METAG	SAMN12290305	16.81643	-88.0772	Agelas tubulata, tissue, Belize	host-associated	Sponge	sponge	Agelas	Yes	Yes	No	SRR18245570	ERZ23495796
PANK22-1	PRJNA555077	PANK22-1_SAMN12290317_METAG	SAMN12290317	16.81643	-88.0772	Amphimedon compressa, tissue, Belize	host-associated	Sponge	sponge	Amphimedon	Yes	Yes	No	SRR18245562	ERZ23496575
PANK22-1	PRJNA555077	PANK22-1_SAMN12290325_METAG	SAMN12290325	16.81643	-88.0772	Aplysina cauliformis, tissue, Belize	host-associated	Sponge	sponge	Aplysina	Yes	Yes	No	SRR18248225	ERZ23495332
PANK22-1	PRJNA555077	PANK22-1_SAMN12290345_METAG	SAMN12290345	16.81643	-88.0772	Niphates erecta, tissue, Belize	host-associated	Sponge	sponge	Niphates	Yes	Yes	No	SRR18245240	ERZ23497095
PANK22-1	PRJNA555077	PANK22-1_SAMN12290363_METAG	SAMN12290363	16.81643	-88.0772	Xestospongia muta, tissue, Belize	host-associated	Sponge	sponge	Xetospongia	Yes	Yes	No	SRR18245565	ERZ23495343
PANK22-1	PRJNA555077	PANK22-1_SAMN12290512_METAG	SAMN12290512	19.36197	-81.4023	Agelas dispar, tissue, Grand Cayman	host-associated	Sponge	sponge	Agelas	Yes	Yes	No	SRR18249246	ERZ23496070
PANK22-1	PRJNA555077	PANK22-1_SAMN12290584_METAG	SAMN12290584	19.36197	-81.4023	Amphimedon compressa, tissue, Grand Cayman	host-associated	Sponge	sponge	Amphimedon	Yes	Yes	No	SRR18245578	ERZ23496628
PANK22-1	PRJNA555077	PANK22-1_SAMN12290592_METAG	SAMN12290592	19.36197	-81.4023	Agelas tubulata, tissue, Grand Cayman	host-associated	Sponge	sponge	Agelas	Yes	Yes	No	SRR18249458	ERZ23495693
PANK22-1	PRJNA555077	PANK22-1_SAMN12290597_METAG	SAMN12290597	19.36197	-81.4023	Agelas tubulata, tissue, Grand Cayman	host-associated	Sponge	sponge	Agelas	Yes	Yes	No	SRR18248223	ERZ23496158
PANK22-1	PRJNA555077	PANK22-1_SAMN12290598_METAG	SAMN12290598	19.36197	-81.4023	Agelas tubulata, tissue, Grand Cayman	host-associated	Sponge	sponge	Agelas	Yes	Yes	No	SRR18249429	ERZ23496313
PANK22-1	PRJNA555077	PANK22-1_SAMN12290600_METAG	SAMN12290600	19.36197	-81.4023	Agelas tubulata, tissue, Grand Cayman	host-associated	Sponge	sponge	Agelas	Yes	Yes	No	SRR18248235	ERZ23495567
PANK22-1	PRJNA555077	PANK22-1_SAMN12290604_METAG	SAMN12290604	19.36197	-81.4023	Aplysina cauliformis, tissue, Grand Cayman	host-associated	Sponge	sponge	Aplysina	Yes	Yes	No	SRR18248207	ERZ23495329
PANK22-1	PRJNA555077	PANK22-1_SAMN12290613_METAG	SAMN12290613	19.36197	-81.4023	Niphates erecta, tissue, Grand Cayman	host-associated	Sponge	sponge	Niphates	Yes	Yes	No	SRR18248212	ERZ23496987
PANK22-1	PRJNA555077	PANK22-1_SAMN12290619_METAG	SAMN12290619	19.36197	-81.4023	Agelas citrina, tissue, Grand Cayman	host-associated	Sponge	sponge	Agelas	Yes	Yes	No	SRR18249241	ERZ23496495
PANK22-1	PRJNA555077	PANK22-1_SAMN12290620_METAG	SAMN12290620	19.36197	-81.4023	Agelas clathrodes, tissue, Grand Cayman	host-associated	Sponge	sponge	Agelas	Yes	Yes	No	SRR18249244	ERZ23496419
PANK22-1	PRJNA555077	PANK22-1_SAMN12290621_METAG	SAMN12290621	19.36197	-81.4023	Agelas clathrodes, tissue, Grand Cayman	host-associated	Sponge	sponge	Agelas	Yes	Yes	No	SRR18249242	ERZ23496570
PANK22-1	PRJNA555077	PANK22-1_SAMN12290627_METAG	SAMN12290627	19.36197	-81.4023	Agelas dispar, tissue, Grand Cayman	host-associated	Sponge	sponge	Agelas	Yes	Yes	No	SRR18249245	ERZ23496480
PANK22-1	PRJNA555077	PANK22-1_SAMN12290663_METAG	SAMN12290663	19.36197	-81.4023	Xestospongia muta, tissue, Grand Cayman	host-associated	Sponge	sponge	Xetospongia	Yes	Yes	No	SRR18248205	ERZ23496199
PANK22-1	PRJNA555077	PANK22-1_SAMN12290691_METAG	SAMN12290691	19.38452	-81.4157	Xestospongia muta, tissue, Grand Cayman	host-associated	Sponge	sponge	Xetospongia	Yes	Yes	No	SRR18248233	ERZ23495435
PANK22-1	PRJNA555077	PANK22-1_SAMN12290713_METAG	SAMN12290713	19.36792	-81.4165	Agelas citrina, tissue, Grand Cayman	host-associated	Sponge	sponge	Agelas	Yes	Yes	No	SRR18249235	ERZ23496583
PANK22-1	PRJNA555077	PANK22-1_SAMN12290714_METAG	SAMN12290714	19.36792	-81.4165	Agelas dispar, tissue, Grand Cayman	host-associated	Sponge	sponge	Agelas	Yes	Yes	No	SRR18249234	ERZ23495646
PANK22-1	PRJNA555077	PANK22-1_SAMN12290715_METAG	SAMN12290715	19.36792	-81.4165	Agelas wiedenmayeri, tissue, Grand Cayman	host-associated	Sponge	sponge	Agelas	Yes	Yes	No	SRR18249236	ERZ23495747
PANK22-1	PRJNA555077	PANK22-1_SAMN12290728_METAG	SAMN12290728	19.36792	-81.4165	Xestospongia muta, tissue, Grand Cayman	host-associated	Sponge	sponge	Xetospongia	Yes	Yes	No	SRR18248204	ERZ23495410
PANK22-1	PRJNA555077	PANK22-1_SAMN12290729_METAG	SAMN12290729	19.36792	-81.4165	Agelas citrina, tissue, Grand Cayman	host-associated	Sponge	sponge	Agelas	Yes	Yes	No	SRR18249233	ERZ23495852
PANK22-1	PRJNA555077	PANK22-1_SAMN12290738_METAG	SAMN12290738	19.36792	-81.4165	Amphimedon compressa, tissue, Grand Cayman	host-associated	Sponge	sponge	Amphimedon	Yes	Yes	No	SRR18248234	ERZ23495905
PANK22-1	PRJNA555077	PANK22-1_SAMN12290741_METAG	SAMN12290741	19.36792	-81.4165	Aplysina cauliformis, tissue, Grand Cayman	host-associated	Sponge	sponge	Aplysina	Yes	Yes	No	SRR18248213	ERZ23495321
PANK22-1	PRJNA555077	PANK22-1_SAMN12290754_METAG	SAMN12290754	19.36792	-81.4165	Agelas citrina, tissue, Grand Cayman	host-associated	Sponge	sponge	Agelas	Yes	Yes	No	SRR18249227	ERZ23496580
PANK22-1	PRJNA555077	PANK22-1_SAMN12290755_METAG	SAMN12290755	19.36792	-81.4165	Agelas citrina, tissue, Grand Cayman	host-associated	Sponge	sponge	Agelas	Yes	Yes	No	SRR18249226	ERZ23496354
PANK22-1	PRJNA555077	PANK22-1_SAMN12290756_METAG	SAMN12290756	19.36792	-81.4165	Agelas clathrodes, tissue, Grand Cayman	host-associated	Sponge	sponge	Agelas	Yes	Yes	No	SRR18249228	ERZ23496600
PANK22-1	PRJNA555077	PANK22-1_SAMN12290757_METAG	SAMN12290757	19.36792	-81.4165	Agelas wiedenmayeri, tissue, Grand Cayman	host-associated	Sponge	sponge	Agelas	Yes	Yes	No	SRR18249231	ERZ23495700
PANK22-1	PRJNA555077	PANK22-1_SAMN12290758_METAG	SAMN12290758	19.36792	-81.4165	Agelas wiedenmayeri, tissue, Grand Cayman	host-associated	Sponge	sponge	Agelas	Yes	Yes	No	SRR18249230	ERZ23495653
PANK22-1	PRJNA555077	PANK22-1_SAMN12290759_METAG	SAMN12290759	19.36792	-81.4165	Agelas wiedenmayeri, tissue, Grand Cayman	host-associated	Sponge	sponge	Agelas	Yes	Yes	No	SRR18249229	ERZ23495741
PANK22-1	PRJNA555077	PANK22-1_SAMN12290767_METAG	SAMN12290767	19.36792	-81.4165	Niphates erecta, tissue, Grand Cayman	host-associated	Sponge	sponge	Niphates	Yes	Yes	No	SRR18248208	ERZ23495924
PANK22-1	PRJNA555077	PANK22-1_SAMN12290825_METAG	SAMN12290825	19.36293	-81.4042	Agelas tubulata, tissue, Grand Cayman	host-associated	Sponge	sponge	Agelas	Yes	Yes	No	SRR18249457	ERZ23495678
PANK22-1	PRJNA555077	PANK22-1_SAMN12290826_METAG	SAMN12290826	19.36293	-81.4042	Agelas tubulata, tissue, Grand Cayman	host-associated	Sponge	sponge	Agelas	Yes	Yes	No	SRR18248210	ERZ23495629
PANK22-1	PRJNA555077	PANK22-1_SAMN12290830_METAG	SAMN12290830	19.36293	-81.4042	Amphimedon compressa, tissue, Grand Cayman	host-associated	Sponge	sponge	Amphimedon	Yes	Yes	No	SRR18245577	ERZ23497208
PANK22-1	PRJNA555077	PANK22-1_SAMN12290839_METAG	SAMN12290839	19.36293	-81.4042	Niphates erecta, tissue, Grand Cayman	host-associated	Sponge	sponge	Niphates	Yes	Yes	No	SRR18248209	ERZ23497015
PANK22-1	PRJNA555077	PANK22-1_SAMN12290844_METAG	SAMN12290844	19.36293	-81.4042	Agelas clathrodes, tissue, Grand Cayman	host-associated	Sponge	sponge	Agelas	Yes	Yes	No	SRR18249237	ERZ23496451
PANK22-1	PRJNA555077	PANK22-1_SAMN12290847_METAG	SAMN12290847	19.36293	-81.4042	Agelas dispar, tissue, Grand Cayman	host-associated	Sponge	sponge	Agelas	Yes	Yes	No	SRR18249239	ERZ23495877
PANK22-1	PRJNA555077	PANK22-1_SAMN12290848_METAG	SAMN12290848	19.36293	-81.4042	Agelas dispar, tissue, Grand Cayman	host-associated	Sponge	sponge	Agelas	Yes	Yes	No	SRR18249238	ERZ23495769
PANK22-1	PRJNA555077	PANK22-1_SAMN12290862_METAG	SAMN12290862	12.1347	-68.9874	Agelas conifera, tissue, Curaçao	host-associated	Sponge	sponge	Agelas	Yes	Yes	No	SRR18249248	ERZ23495963
PANK22-1	PRJNA555077	PANK22-1_SAMN12290863_METAG	SAMN12290863	12.1347	-68.9874	Agelas conifera, tissue, Curaçao	host-associated	Sponge	sponge	Agelas	Yes	Yes	No	SRR18249247	ERZ23495637
PANK22-1	PRJNA555077	PANK22-1_SAMN12290873_METAG	SAMN12290873	12.1347	-68.9874	Agelas citrina, tissue, Curaçao	host-associated	Sponge	sponge	Agelas	Yes	Yes	No	SRR18249249	ERZ23495625
PANK22-1	PRJNA555077	PANK22-1_SAMN12290878_METAG	SAMN12290878	12.1347	-68.9874	Agelas sventres, tissue, Curaçao	host-associated	Sponge	sponge	Agelas	Yes	Yes	No	SRR18249255	ERZ23496579
PANK22-1	PRJNA555077	PANK22-1_SAMN12290881_METAG	SAMN12290881	12.1347	-68.9874	Agelas sventres, tissue, Curaçao	host-associated	Sponge	sponge	Agelas	Yes	Yes	No	SRR18249253	ERZ23496456
PANK22-1	PRJNA555077	PANK22-1_SAMN12290901_METAG	SAMN12290901	12.1347	-68.9874	Agelas conifera, tissue, Curaçao	host-associated	Sponge	sponge	Agelas	Yes	Yes	No	SRR18245576	ERZ23495674
PANK22-1	PRJNA555077	PANK22-1_SAMN12290902_METAG	SAMN12290902	12.1347	-68.9874	Agelas conifera, tissue, Curaçao	host-associated	Sponge	sponge	Agelas	Yes	Yes	No	SRR18245575	ERZ23495574
PANK22-1	PRJNA555077	PANK22-1_SAMN12290917_METAG	SAMN12290917	12.1347	-68.9874	Niphates erecta, tissue, Curaçao	host-associated	Sponge	sponge	Niphates	Yes	Yes	No	SRR18248211	ERZ23497010
PANK22-1	PRJNA555077	PANK22-1_SAMN12290963_METAG	SAMN12290963	12.1347	-68.9874	Aplysina cauliformis, tissue, Curaçao	host-associated	Sponge	sponge	Aplysina	Yes	Yes	No	SRR18245244	ERZ23495317
PANK22-1	PRJNA555077	PANK22-1_SAMN12290964_METAG	SAMN12290964	12.1347	-68.9874	Aplysina cauliformis, tissue, Curaçao	host-associated	Sponge	sponge	Aplysina	Yes	Yes	No	SRR18245564	ERZ23495449
PANK22-1	PRJNA555077	PANK22-1_SAMN12291112_METAG	SAMN12291112	12.1269	-68.9795	Niphates erecta, tissue, Curaçao	host-associated	Sponge	sponge	Niphates	Yes	Yes	No	SRR18245243	ERZ23497239
PANK22-1	PRJNA555077	PANK22-1_SAMN12291113_METAG	SAMN12291113	12.1269	-68.9795	Niphates erecta, tissue, Curaçao	host-associated	Sponge	sponge	Niphates	Yes	Yes	No	SRR18245242	ERZ23495691
PANK22-1	PRJNA555077	PANK22-1_SAMN12291123_METAG	SAMN12291123	12.1269	-68.9795	Aplysina cauliformis, tissue, Curaçao	host-associated	Sponge	sponge	Aplysina	Yes	Yes	No	SRR18245571	ERZ23495404
PANK22-1	PRJNA555077	PANK22-1_SAMN12291128_METAG	SAMN12291128	12.12228	-68.9714	Xestospongia muta, tissue, Curaçao	host-associated	Sponge	sponge	Xetospongia	Yes	Yes	No	SRR18245579	ERZ23495289
PANK22-1	PRJNA555077	PANK22-1_SAMN12291129_METAG	SAMN12291129	12.12228	-68.9714	Xestospongia muta, tissue, Curaçao	host-associated	Sponge	sponge	Xetospongia	Yes	Yes	No	SRR18245568	ERZ23495465
PANK22-1	PRJNA555077	PANK22-1_SAMN12291130_METAG	SAMN12291130	12.12228	-68.9714	Xestospongia muta, tissue, Curaçao	host-associated	Sponge	sponge	Xetospongia	Yes	Yes	No	SRR18245567	ERZ23495522
PANK22-1	PRJNA555077	PANK22-1_SAMN12291149_METAG	SAMN12291149	12.0828	-68.8955	Agelas citrina, tissue, Curaçao	host-associated	Sponge	sponge	Agelas	Yes	Yes	No	SRR18249252	ERZ23496065
PANK22-1	PRJNA555077	PANK22-1_SAMN12291151_METAG	SAMN12291151	12.0828	-68.8955	Agelas citrina, tissue, Curaçao	host-associated	Sponge	sponge	Agelas	Yes	Yes	No	SRR18249251	ERZ23496414
PANK22-1	PRJNA555077	PANK22-1_SAMN12291153_METAG	SAMN12291153	12.0828	-68.8955	Agelas citrina, tissue, Curaçao	host-associated	Sponge	sponge	Agelas	Yes	Yes	No	SRR18249250	ERZ23496165
PANK22-1	PRJNA555077	PANK22-1_SAMN12291158_METAG	SAMN12291158	12.0828	-68.8955	Agelas sventres, tissue, Curaçao	host-associated	Sponge	sponge	Agelas	Yes	Yes	No	SRR18249258	ERZ23496098
PANK22-1	PRJNA555077	PANK22-1_SAMN12291159_METAG	SAMN12291159	12.0828	-68.8955	Agelas sventres, tissue, Curaçao	host-associated	Sponge	sponge	Agelas	Yes	Yes	No	SRR18249257	ERZ23496602
PANK22-1	PRJNA555077	PANK22-1_SAMN12291160_METAG	SAMN12291160	12.0828	-68.8955	Agelas sventres, tissue, Curaçao	host-associated	Sponge	sponge	Agelas	Yes	Yes	No	SRR18249256	ERZ23496388
PANK22-1	PRJNA555077	PANK22-1_SAMN12291211_METAG	SAMN12291211	19.36293	-81.4042	Aplysina cauliformis, tissue, Grand Cayman	host-associated	Sponge	sponge	Aplysina	Yes	Yes	No	SRR18248214	ERZ23495370
PANK22-1	PRJNA555077	PANK22-1_SAMN12291255_METAG	SAMN12291255	19.36197	-81.4023	Agelas tubulata, tissue, Grand Cayman	host-associated	Sponge	sponge	Agelas	Yes	Yes	No	SRR18249460	ERZ23495605
PANK22-1	PRJNA555077	PANK22-1_SAMN12291256_METAG	SAMN12291256	19.36197	-81.4023	Agelas tubulata, tissue, Grand Cayman	host-associated	Sponge	sponge	Agelas	Yes	Yes	No	SRR18249459	ERZ23496174
PANK22-1	PRJNA555077	PANK22-1_SAMN12291257_METAG	SAMN12291257	19.36197	-81.4023	Agelas tubulata, tissue, Grand Cayman	host-associated	Sponge	sponge	Agelas	Yes	Yes	No	SRR18249448	ERZ23496094
PANK22-1	PRJNA555077	PANK22-1_SAMN12291258_METAG	SAMN12291258	19.36197	-81.4023	Agelas tubulata, tissue, Grand Cayman	host-associated	Sponge	sponge	Agelas	Yes	Yes	No	SRR18249437	ERZ23496032
PANK22-1	PRJNA555077	PANK22-1_SAMN12291259_METAG	SAMN12291259	19.36197	-81.4023	Agelas tubulata, tissue, Grand Cayman	host-associated	Sponge	sponge	Agelas	Yes	Yes	No	SRR18249434	ERZ23495668
PANK22-1	PRJNA555077	PANK22-1_SAMN12291260_METAG	SAMN12291260	19.36197	-81.4023	Agelas tubulata, tissue, Grand Cayman	host-associated	Sponge	sponge	Agelas	Yes	Yes	No	SRR18249433	ERZ23495701
PANK22-1	PRJNA555077	PANK22-1_SAMN12291261_METAG	SAMN12291261	19.36197	-81.4023	Agelas tubulata, tissue, Grand Cayman	host-associated	Sponge	sponge	Agelas	Yes	Yes	No	SRR18249432	ERZ23495661
PANK22-1	PRJNA555077	PANK22-1_SAMN12291262_METAG	SAMN12291262	19.36197	-81.4023	Agelas tubulata, tissue, Grand Cayman	host-associated	Sponge	sponge	Agelas	Yes	Yes	No	SRR18249225	ERZ23496159
PANK22-1	PRJNA555077	PANK22-1_SAMN12291263_METAG	SAMN12291263	19.36197	-81.4023	Agelas tubulata, tissue, Grand Cayman	host-associated	Sponge	sponge	Agelas	Yes	Yes	No	SRR18249224	ERZ23495684
PANK22-1	PRJNA555077	PANK22-1_SAMN12291264_METAG	SAMN12291264	19.36197	-81.4023	Agelas tubulata, tissue, Grand Cayman	host-associated	Sponge	sponge	Agelas	Yes	Yes	No	SRR18249223	ERZ23495595
PANK22-1	PRJNA555077	PANK22-1_SAMN12291265_METAG	SAMN12291265	19.36197	-81.4023	Agelas tubulata, tissue, Grand Cayman	host-associated	Sponge	sponge	Agelas	Yes	Yes	No	SRR18249222	ERZ23495843
PANK22-1	PRJNA555077	PANK22-1_SAMN12291266_METAG	SAMN12291266	19.36197	-81.4023	Agelas tubulata, tissue, Grand Cayman	host-associated	Sponge	sponge	Agelas	Yes	Yes	No	SRR18249220	ERZ23495923
PANK22-1	PRJNA555077	PANK22-1_SAMN12291284_METAG	SAMN12291284	19.36197	-81.4023	Agelas tubulata, tissue, Grand Cayman	host-associated	Sponge	sponge	Agelas	Yes	Yes	No	SRR18249431	ERZ23496612
PANK22-1	PRJNA555077	PANK22-1_SAMN12291285_METAG	SAMN12291285	19.36197	-81.4023	Agelas tubulata, tissue, Grand Cayman	host-associated	Sponge	sponge	Agelas	Yes	Yes	No	SRR18249430	ERZ23495697
PANK22-1	PRJNA555077	PANK22-1_SAMN12291322_METAG	SAMN12291322	17.77388	-64.8135	Agelas dispar, tissue, Saint Croix	host-associated	Sponge	sponge	Agelas	Yes	Yes	No	SRR18249454	ERZ23496203
PANK22-1	PRJNA555077	PANK22-1_SAMN12291323_METAG	SAMN12291323	17.77388	-64.8135	Agelas dispar, tissue, Saint Croix	host-associated	Sponge	sponge	Agelas	Yes	Yes	No	SRR18249453	ERZ23497022
PANK22-1	PRJNA555077	PANK22-1_SAMN12291324_METAG	SAMN12291324	17.77388	-64.8135	Agelas sventres, tissue, Saint Croix	host-associated	Sponge	sponge	Agelas	Yes	Yes	No	SRR18249456	ERZ23495945
PANK22-1	PRJNA555077	PANK22-1_SAMN12291325_METAG	SAMN12291325	17.77388	-64.8135	Agelas sventres, tissue, Saint Croix	host-associated	Sponge	sponge	Agelas	Yes	Yes	No	SRR18249455	ERZ23495738
PANK22-1	PRJNA555077	PANK22-1_SAMN12291347_METAG	SAMN12291347	17.77388	-64.8135	Agelas clathrodes, tissue, Saint Croix	host-associated	Sponge	sponge	Agelas	Yes	Yes	No	SRR18249451	ERZ23495821
PANK22-1	PRJNA555077	PANK22-1_SAMN12291350_METAG	SAMN12291350	17.77388	-64.8135	Agelas dispar, tissue, Saint Croix	host-associated	Sponge	sponge	Agelas	Yes	Yes	No	SRR18249452	ERZ23496118
PANK22-1	PRJNA555077	PANK22-1_SAMN12291351_METAG	SAMN12291351	17.77388	-64.8135	Agelas dispar, tissue, Saint Croix	host-associated	Sponge	sponge	Agelas	Yes	Yes	No	SRR18249450	ERZ23496352
PANK22-1	PRJNA555077	PANK22-1_SAMN12291395_METAG	SAMN12291395	17.77388	-64.8135	Xestospongia muta, tissue, Saint Croix	host-associated	Sponge	sponge	Xetospongia	Yes	Yes	No	SRR18248218	ERZ23495369
PANK22-1	PRJNA555077	PANK22-1_SAMN12291400_METAG	SAMN12291400	17.77388	-64.8135	Agelas conifera, tissue, Saint Croix	host-associated	Sponge	sponge	Agelas	Yes	Yes	No	SRR18249436	ERZ23496253
PANK22-1	PRJNA555077	PANK22-1_SAMN12291462_METAG	SAMN12291462	17.77388	-64.8135	Agelas clathrodes, tissue, Saint Croix	host-associated	Sponge	sponge	Agelas	Yes	Yes	No	SRR18249438	ERZ23496459
PANK22-1	PRJNA555077	PANK22-1_SAMN12291463_METAG	SAMN12291463	17.77388	-64.8135	Agelas sventres, tissue, Saint Croix	host-associated	Sponge	sponge	Agelas	Yes	Yes	No	SRR18249439	ERZ23496410
PANK22-1	PRJNA555077	PANK22-1_SAMN12291479_METAG	SAMN12291479	17.76145	-64.6989	Amphimedon compressa, tissue, Saint Croix	host-associated	Sponge	sponge	Amphimedon	Yes	Yes	No	SRR18248229	ERZ23496650
PANK22-1	PRJNA555077	PANK22-1_SAMN12291528_METAG	SAMN12291528	17.76145	-64.6989	Agelas citrina, tissue, Saint Croix	host-associated	Sponge	sponge	Agelas	Yes	Yes	No	SRR18249446	ERZ23496271
PANK22-1	PRJNA555077	PANK22-1_SAMN12291529_METAG	SAMN12291529	17.76145	-64.6989	Agelas clathrodes, tissue, Saint Croix	host-associated	Sponge	sponge	Agelas	Yes	Yes	No	SRR18249445	ERZ23495721
PANK22-1	PRJNA555077	PANK22-1_SAMN12291530_METAG	SAMN12291530	17.76145	-64.6989	Agelas clathrodes, tissue, Saint Croix	host-associated	Sponge	sponge	Agelas	Yes	Yes	No	SRR18249444	ERZ23495932
PANK22-1	PRJNA555077	PANK22-1_SAMN12291556_METAG	SAMN12291556	17.76145	-64.6989	Niphates erecta, tissue, Saint Croix	host-associated	Sponge	sponge	Niphates	Yes	Yes	No	SRR18248221	ERZ23497109
PANK22-1	PRJNA555077	PANK22-1_SAMN12291588_METAG	SAMN12291588	17.78448	-64.767	Agelas citrina, tissue, Saint Croix	host-associated	Sponge	sponge	Agelas	Yes	Yes	No	SRR18249443	ERZ23496230
PANK22-1	PRJNA555077	PANK22-1_SAMN12291589_METAG	SAMN12291589	17.78448	-64.767	Agelas citrina, tissue, Saint Croix	host-associated	Sponge	sponge	Agelas	Yes	Yes	No	SRR18249442	ERZ23495733
PANK22-1	PRJNA555077	PANK22-1_SAMN12291591_METAG	SAMN12291591	17.78448	-64.767	Agelas clathrodes, tissue, Saint Croix	host-associated	Sponge	sponge	Agelas	Yes	Yes	No	SRR18249441	ERZ23495725
PANK22-1	PRJNA555077	PANK22-1_SAMN12291595_METAG	SAMN12291595	17.78448	-64.767	Agelas conifera, tissue, Saint Croix	host-associated	Sponge	sponge	Agelas	Yes	Yes	No	SRR18248231	ERZ23495669
PANK22-1	PRJNA555077	PANK22-1_SAMN12291596_METAG	SAMN12291596	17.78448	-64.767	Agelas conifera, tissue, Saint Croix	host-associated	Sponge	sponge	Agelas	Yes	Yes	No	SRR18249435	ERZ23495743
PANK22-1	PRJNA555077	PANK22-1_SAMN12291607_METAG	SAMN12291607	17.78448	-64.767	Agelas sventres, tissue, Saint Croix	host-associated	Sponge	sponge	Agelas	Yes	Yes	No	SRR18249440	ERZ23495997
PANK22-1	PRJNA555077	PANK22-1_SAMN12291612_METAG	SAMN12291612	17.78448	-64.767	Amphimedon compressa, tissue, Saint Croix	host-associated	Sponge	sponge	Amphimedon	Yes	Yes	No	SRR18248228	ERZ23496640
PANK22-1	PRJNA555077	PANK22-1_SAMN12291615_METAG	SAMN12291615	17.78448	-64.767	Aplysina cauliformis, tissue, Saint Croix	host-associated	Sponge	sponge	Aplysina	Yes	Yes	No	SRR18248224	ERZ23495318
PANK22-1	PRJNA555077	PANK22-1_SAMN12291622_METAG	SAMN12291622	17.78448	-64.767	Niphates erecta, tissue, Saint Croix	host-associated	Sponge	sponge	Niphates	Yes	Yes	No	SRR18248220	ERZ23497000
PANK22-1	PRJNA555077	PANK22-1_SAMN12291656_METAG	SAMN12291656	17.78448	-64.767	Xestospongia muta, tissue, Saint Croix	host-associated	Sponge	sponge	Xetospongia	Yes	Yes	No	SRR18248217	ERZ23495506
PANK22-1	PRJNA555077	PANK22-1_SAMN12291663_METAG	SAMN12291663	17.78448	-64.767	Agelas conifera, tissue, Saint Croix	host-associated	Sponge	sponge	Agelas	Yes	Yes	No	SRR18248230	ERZ23496207
PANK22-1	PRJNA555077	PANK22-1_SAMN12291669_METAG	SAMN12291669	17.78448	-64.767	Amphimedon compressa, tissue, Saint Croix	host-associated	Sponge	sponge	Amphimedon	Yes	Yes	No	SRR18248227	ERZ23495978
PANK22-1	PRJNA555077	PANK22-1_SAMN12291671_METAG	SAMN12291671	17.78448	-64.767	Aplysina cauliformis, tissue, Saint Croix	host-associated	Sponge	sponge	Aplysina	Yes	Yes	No	SRR18248222	ERZ23495391
PANK22-1	PRJNA555077	PANK22-1_SAMN12291685_METAG	SAMN12291685	17.78448	-64.767	Niphates erecta, tissue, Saint Croix	host-associated	Sponge	sponge	Niphates	Yes	Yes	No	SRR18248219	ERZ23496358
PANK22-1	PRJNA555077	PANK22-1_SAMN12291699_METAG	SAMN12291699	17.78448	-64.767	Xestospongia muta, tissue, Saint Croix	host-associated	Sponge	sponge	Xetospongia	Yes	Yes	No	SRR18248216	ERZ23495327
PANK22-1	PRJNA555077	PANK22-1_SAMN20741624_METAG	SAMN20741624	19.36197	-81.4023	Agelas clathrodes, tissue, Grand Cayman	host-associated	Sponge	sponge	Agelas	Yes	Yes	No	SRR18249240	ERZ23496117
PANK22-1	PRJNA555077	PANK22-1_SAMN20741625_METAG	SAMN20741625	12.1347	-68.9874	Agelas conifera, tissue, Curaçao	host-associated	Sponge	sponge	Agelas	Yes	Yes	No	SRR18245574	ERZ23496002
PANK22-1	PRJNA555077	PANK22-1_SAMN20741626_METAG	SAMN20741626	17.76145	-64.6989	Agelas dispar, tissue, Saint Croix	host-associated	Sponge	sponge	Agelas	Yes	Yes	No	SRR18249447	ERZ23496799
PANK22-1	PRJNA555077	PANK22-1_SAMN20741627_METAG	SAMN20741627	16.78917	-88.0762	Agelas sventres, tissue, Belize	host-associated	Sponge	sponge	Agelas	Yes	Yes	No	SRR18249217	ERZ23496312
PANK22-1	PRJNA555077	PANK22-1_SAMN20741628_METAG	SAMN20741628	17.77388	-64.8135	Agelas sventres, tissue, Saint Croix	host-associated	Sponge	sponge	Agelas	Yes	Yes	No	SRR18249449	ERZ23495735
PANK22-1	PRJNA555077	PANK22-1_SAMN20742869_METAG	SAMN20742869	17.76145	-64.6989	Aplysina cauliformis, tissue, Saint Croix	host-associated	Sponge	sponge	Aplysina	Yes	Yes	No	SRR18248226	ERZ23495297
PANK22-1	PRJNA555077	PANK22-1_SAMN20742870_METAG	SAMN20742870	17.76145	-64.6989	Agelas conifera, tissue, Saint Croix	host-associated	Sponge	sponge	Agelas	Yes	Yes	No	SRR18248232	ERZ23496018
PASC20-1	PRJNA489143	PASC20-1_SAMN09948703_METAG	SAMN09948703	-18.35	146.28	Callyspongia sp. 1	host-associated	Sponge	sponge	Callyspongia	Yes	Yes	No	SRR7825036	ERZ23497519
PASC20-1	PRJNA489143	PASC20-1_SAMN09948704_METAG	SAMN09948704	-18.35	146.28	Callyspongia sp. 2	host-associated	Sponge	sponge	Callyspongia	Yes	Yes	No	SRR7825035	ERZ23497686
PASC20-1	PRJNA489143	PASC20-1_SAMN09948705_METAG	SAMN09948705	-18.35	146.28	Callyspongia sp. 3	host-associated	Sponge	sponge	Callyspongia	Yes	Yes	No	SRR7825038	ERZ23497682
PASC20-1	PRJNA489143	PASC20-1_SAMN09948706_METAG	SAMN09948706	-18.35	146.28	Carteriospongia foliascens 1	host-associated	Sponge	sponge	Carteriospongia	Yes	Yes	No	SRR7825037	ERZ23497860
PASC20-1	PRJNA489143	PASC20-1_SAMN09948707_METAG	SAMN09948707	-18.35	146.28	Carteriospongia foliascens 2	host-associated	Sponge	sponge	Carteriospongia	Yes	Yes	No	SRR7825032	ERZ23498033
PASC20-1	PRJNA489143	PASC20-1_SAMN09948708_METAG	SAMN09948708	-18.35	146.28	Carteriospongia foliascens 3	host-associated	Sponge	sponge	Carteriospongia	Yes	Yes	No	SRR7825031	ERZ23497762
PASC20-1	PRJNA489143	PASC20-1_SAMN09948709_METAG	SAMN09948709	-18.35	146.28	Cinachyrella schulzei 1	host-associated	Sponge	sponge	Cinachyrella	Yes	Yes	No	SRR7825034	ERZ23497982
PASC20-1	PRJNA489143	PASC20-1_SAMN09948710_METAG	SAMN09948710	-18.35	146.28	Cinachyrella schulzei 2	host-associated	Sponge	sponge	Cinachyrella	Yes	Yes	No	SRR7825033	ERZ23497917
PASC20-1	PRJNA489143	PASC20-1_SAMN09948711_METAG	SAMN09948711	-18.35	146.28	Cinachyrella schulzei 3	host-associated	Sponge	sponge	Cinachyrella	Yes	Yes	No	SRR7825040	ERZ23497152
PASC20-1	PRJNA489143	PASC20-1_SAMN09948712_METAG	SAMN09948712	-18.35	146.28	Cymbastela marshae 1	host-associated	Sponge	sponge	Cymbastela	Yes	Yes	No	SRR7825039	ERZ23498090
PASC20-1	PRJNA489143	PASC20-1_SAMN09948713_METAG	SAMN09948713	-18.35	146.28	Cymbastela marshae 2	host-associated	Sponge	sponge	Cymbastela	Yes	Yes	No	SRR7825059	ERZ23498092
PASC20-1	PRJNA489143	PASC20-1_SAMN09948714_METAG	SAMN09948714	-18.35	146.28	Cymbastela marshae 3	host-associated	Sponge	sponge	Cymbastela	Yes	Yes	No	SRR7825058	ERZ23498074
PASC20-1	PRJNA489143	PASC20-1_SAMN09948715_METAG	SAMN09948715	-18.35	146.28	Echinochalina isaaci 1	host-associated	Sponge	sponge	Echinochalina	Yes	Yes	No	SRR7825057	ERZ23498017
PASC20-1	PRJNA489143	PASC20-1_SAMN09948716_METAG	SAMN09948716	-18.35	146.28	Echinochalina isaaci 2	host-associated	Sponge	sponge	Echinochalina	Yes	Yes	No	SRR7825056	ERZ23497947
PASC20-1	PRJNA489143	PASC20-1_SAMN09948717_METAG	SAMN09948717	-18.35	146.28	Echinochalina isaaci 3	host-associated	Sponge	sponge	Echinochalina	Yes	Yes	No	SRR7825055	ERZ23498078
PASC20-1	PRJNA489143	PASC20-1_SAMN09948718_METAG	SAMN09948718	-18.35	146.28	Ianthella basta 1	host-associated	Sponge	sponge	Ianthella	Yes	Yes	No	SRR7825054	ERZ23498008
PASC20-1	PRJNA489143	PASC20-1_SAMN09948719_METAG	SAMN09948719	-18.35	146.28	Ianthella basta 2	host-associated	Sponge	sponge	Ianthella	Yes	Yes	No	SRR7825053	ERZ23497992
PASC20-1	PRJNA489143	PASC20-1_SAMN09948720_METAG	SAMN09948720	-18.35	146.28	Ianthella basta 3	host-associated	Sponge	sponge	Ianthella	Yes	Yes	No	SRR7825052	ERZ23497976
PASC20-1	PRJNA489143	PASC20-1_SAMN09948721_METAG	SAMN09948721	-18.35	146.28	Lamellodysidea herbacea 1	host-associated	Sponge	sponge	Lamellodysidea	Yes	Yes	No	SRR7825061	ERZ23498016
PASC20-1	PRJNA489143	PASC20-1_SAMN09948722_METAG	SAMN09948722	-18.35	146.28	Lamellodysidea herbacea 2	host-associated	Sponge	sponge	Lamellodysidea	Yes	Yes	No	SRR7825060	ERZ23498060
PASC20-1	PRJNA489143	PASC20-1_SAMN09948723_METAG	SAMN09948723	-18.35	146.28	Lamellodysidea herbacea 3	host-associated	Sponge	sponge	Lamellodysidea	Yes	Yes	No	SRR7825074	ERZ23497970
PASC20-1	PRJNA489143	PASC20-1_SAMN09948724_METAG	SAMN09948724	-18.35	146.28	Pipestela candelabra 1	host-associated	Sponge	sponge	Pipestela	Yes	Yes	No	SRR7825075	ERZ23497855
PASC20-1	PRJNA489143	PASC20-1_SAMN09948725_METAG	SAMN09948725	-18.35	146.28	Pipestela candelabra 2	host-associated	Sponge	sponge	Pipestela	Yes	Yes	No	SRR7825072	ERZ23497825
PASC20-1	PRJNA489143	PASC20-1_SAMN09948726_METAG	SAMN09948726	-18.35	146.28	Pipestela candelabra 3	host-associated	Sponge	sponge	Pipestela	Yes	Yes	No	SRR7825073	ERZ23497916
PASC20-1	PRJNA489143	PASC20-1_SAMN09948727_METAG	SAMN09948727	-18.35	146.28	Stylissa carteri 1	host-associated	Sponge	sponge	Stylissa	Yes	Yes	No	SRR7825070	ERZ23498029
PASC20-1	PRJNA489143	PASC20-1_SAMN09948728_METAG	SAMN09948728	-18.35	146.28	Stylissa carteri 2	host-associated	Sponge	sponge	Stylissa	Yes	Yes	No	SRR7825071	ERZ23497962
PASC20-1	PRJNA489143	PASC20-1_SAMN09948729_METAG	SAMN09948729	-18.35	146.28	GBR SW	free-living	Water			No	Yes	No	SRR7825068	ERZ23498040
PASC20-1	PRJNA489143	PASC20-1_SAMN09948730_METAG	SAMN09948730	22.13	39.01	Amphimedon ochracea 1	host-associated	Sponge	sponge	Amphimedon	Yes	Yes	No	SRR7825069	ERZ23497990
PASC20-1	PRJNA489143	PASC20-1_SAMN09948731_METAG	SAMN09948731	22.13	39.01	Amphimedon ochracea 2	host-associated	Sponge	sponge	Amphimedon	Yes	Yes	No	SRR7825066	ERZ23497530
PASC20-1	PRJNA489143	PASC20-1_SAMN09948732_METAG	SAMN09948732	22.13	39.01	Amphimedon ochracea 3	host-associated	Sponge	sponge	Amphimedon	Yes	Yes	No	SRR7825067	ERZ23498062
PASC20-1	PRJNA489143	PASC20-1_SAMN09948733_METAG	SAMN09948733	22.13	39.01	Carteriospongia foliascens 1	host-associated	Sponge	sponge	Carteriospongia	Yes	Yes	No	SRR7825049	ERZ23498084
PASC20-1	PRJNA489143	PASC20-1_SAMN09948734_METAG	SAMN09948734	22.13	39.01	Carteriospongia foliascens 2	host-associated	Sponge	sponge	Carteriospongia	Yes	Yes	No	SRR7825048	ERZ23498063
PASC20-1	PRJNA489143	PASC20-1_SAMN09948735_METAG	SAMN09948735	22.13	39.01	Carteriospongia foliascens 3	host-associated	Sponge	sponge	Carteriospongia	Yes	Yes	No	SRR7825051	ERZ23498083
PASC20-1	PRJNA489143	PASC20-1_SAMN09948736_METAG	SAMN09948736	22.13	39.01	Crella cyathophora 1	host-associated	Sponge	sponge	Crella	Yes	Yes	No	SRR7825050	ERZ23498080
PASC20-1	PRJNA489143	PASC20-1_SAMN09948737_METAG	SAMN09948737	22.13	39.01	Crella cyathophora 2	host-associated	Sponge	sponge	Crella	Yes	Yes	No	SRR7825045	ERZ23498097
PASC20-1	PRJNA489143	PASC20-1_SAMN09948738_METAG	SAMN09948738	22.13	39.01	Crella cyathophora 3	host-associated	Sponge	sponge	Crella	Yes	Yes	No	SRR7825044	ERZ23498085
PASC20-1	PRJNA489143	PASC20-1_SAMN09948739_METAG	SAMN09948739	22.13	39.01	Hyrtios erectus 1	host-associated	Sponge	sponge	Hyrtios	Yes	Yes	No	SRR7825047	ERZ23497979
PASC20-1	PRJNA489143	PASC20-1_SAMN09948740_METAG	SAMN09948740	22.13	39.01	Hyrtios erectus 2	host-associated	Sponge	sponge	Hyrtios	Yes	Yes	No	SRR7825046	ERZ23497905
PASC20-1	PRJNA489143	PASC20-1_SAMN09948741_METAG	SAMN09948741	22.13	39.01	Mycale sp. 1	host-associated	Sponge	sponge	Mycale	Yes	Yes	No	SRR7825043	ERZ23498042
PASC20-1	PRJNA489143	PASC20-1_SAMN09948742_METAG	SAMN09948742	22.13	39.01	Mycale sp. 2	host-associated	Sponge	sponge	Mycale	Yes	Yes	No	SRR7825042	ERZ23497975
PASC20-1	PRJNA489143	PASC20-1_SAMN09948743_METAG	SAMN09948743	22.13	39.01	Mycale sp. 3	host-associated	Sponge	sponge	Mycale	Yes	Yes	No	SRR7825064	ERZ23498057
PASC20-1	PRJNA489143	PASC20-1_SAMN09948744_METAG	SAMN09948744	22.13	39.01	Niphates rowi 1	host-associated	Sponge	sponge	Niphates	Yes	Yes	No	SRR7825065	ERZ23498037
PASC20-1	PRJNA489143	PASC20-1_SAMN09948745_METAG	SAMN09948745	22.13	39.01	Niphates rowi 2	host-associated	Sponge	sponge	Niphates	Yes	Yes	No	SRR7825030	ERZ23497903
PASC20-1	PRJNA489143	PASC20-1_SAMN09948746_METAG	SAMN09948746	22.13	39.01	Xestospongia testudinaria 1	host-associated	Sponge	sponge	Xetospongia	Yes	Yes	No	SRR7825041	ERZ23497985
PASC20-1	PRJNA489143	PASC20-1_SAMN09948747_METAG	SAMN09948747	22.13	39.01	Xestospongia testudinaria 2	host-associated	Sponge	sponge	Xetospongia	Yes	Yes	No	SRR7825062	ERZ23497941
PASC20-1	PRJNA489143	PASC20-1_SAMN09948748_METAG	SAMN09948748	22.13	39.01	Red Sea SW	free-living	Water			No	Yes	No	SRR7825063	ERZ23497758
ROBB19-1	PRJNA545004	ROBB19-1_SAMN11878267_METAG	SAMN11878267	-18.5446	146.4881	Porites lutea, replicate 1, soil extraction	host-associated	Coral	stony coral	Porites	Yes	Yes	No	SRR9182860	ERZ23495597
ROBB19-1	PRJNA545004	ROBB19-1_SAMN11878268_METAG	SAMN11878268	-18.5446	146.4881	Porites lutea, replicate 2, soil extraction	host-associated	Coral	stony coral	Porites	Yes	Yes	No	SRR9182861	ERZ23496591
ROBB19-1	PRJNA545004	ROBB19-1_SAMN11878269_METAG	SAMN11878269	-18.5446	146.4881	Porites lutea, replicate 3, soil extraction	host-associated	Coral	stony coral	Porites	Yes	Yes	No	SRR9182864	ERZ23495585
ROBB19-1	PRJNA545004	ROBB19-1_SAMN11878270_METAG	SAMN11878270	-18.5446	146.4881	Porites lutea, replicate 1, phenol extraction	host-associated	Coral	stony coral	Porites	Yes	Yes	No	SRR9182863	ERZ23495627
ROBB19-1	PRJNA545004	ROBB19-1_SAMN11878271_METAG	SAMN11878271	-18.5446	146.4881	Porites lutea, replicate 3, phenol extraction, shallow sequencing	host-associated	Coral	stony coral	Porites	Yes	Yes	No	SRR9182869	ERZ23495554
ROBB19-1	PRJNA545004	ROBB19-1_SAMN11878272_METAG	SAMN11878272	-18.5446	146.4881	Porites lutea, replicate 3, phenol extraction, deep sequencing 1	host-associated	Coral	stony coral	Porites	Yes	Yes	No	SRR9219370,SRR9219371,SRR9219372,SRR9219373	ERZ23495086
ROBB19-1	PRJNA545004	ROBB19-1_SAMN11878273_METAG	SAMN11878273	-18.5446	146.4881	Porites lutea, replicate 3, phenol extraction, deep sequencing 1	host-associated	Coral	stony coral	Porites	Yes	Yes	No	SRR9219374,SRR9219375,SRR9219376,SRR9219377	ERZ23495058
ROBB19-1	PRJNA545004	ROBB19-1_SAMN11878274_METAG	SAMN11878274	-18.5446	146.4881	Porites lutea, replicate 1, plant extraction	host-associated	Coral	stony coral	Porites	Yes	Yes	No	SRR9182870	ERZ23495618
ROBB19-1	PRJNA545004	ROBB19-1_SAMN11878275_METAG	SAMN11878275	-18.5446	146.4881	Porites lutea, replicate 3, plant extraction	host-associated	Coral	stony coral	Porites	Yes	Yes	No	SRR9182866	ERZ23495801
ROBB19-1	PRJNA545004	ROBB19-1_SAMN11878276_METAG	SAMN11878276	-18.5446	146.4881	Porites lutea, replicate 1, ultraclean extraction	host-associated	Coral	stony coral	Porites	Yes	Yes	No	SRR9182867	ERZ23495589
ROBB19-1	PRJNA545004	ROBB19-1_SAMN11878277_METAG	SAMN11878277	-18.5446	146.4881	Porites lutea, replicate 3, ultraclean extraction	host-associated	Coral	stony coral	Porites	Yes	Yes	No	SRR9182856	ERZ23495556
ROBB19-1	PRJNA545004	ROBB19-1_SAMN11878278_METAG	SAMN11878278	-18.5446	146.4881	Porites lutea sequenced prior to microbial enrichment	host-associated	Coral	stony coral	Porites	Yes	Yes	No	SRR9182857	ERZ23495195
ROBB19-1	PRJNA545004	ROBB19-1_SAMN11878279_METAG	SAMN11878279	-18.5446	146.4881	seawater sample 1	free-living	Water			No	Yes	No	SRR9182858	ERZ23495583
ROBB19-1	PRJNA545004	ROBB19-1_SAMN11878280_METAG	SAMN11878280	-18.5973	146.4889	seawater sample 2	free-living	Water			No	Yes	No	SRR9182859	ERZ23496635
ROBB19-1	PRJNA545004	ROBB19-1_SAMN11878281_METAG	SAMN11878281	-18.6112	146.4866	seawater sample 3	free-living	Water			No	Yes	No	SRR9182872	ERZ23496521
ROBB19-1	PRJNA545004	ROBB19-1_SAMN11878282_METAG	SAMN11878282	-18.5973	146.4889	seawater sample 4	free-living	Water			No	Yes	No	SRR9182871	ERZ23496778
ROBB19-1	PRJNA545004	ROBB19-1_SAMN11878283_METAG	SAMN11878283	-18.5973	146.4889	seawater sample 5	free-living	Water			No	Yes	No	SRR9182862	ERZ23495679
ROBB21-1	PRJNA602572	ROBB21-1_SAMN13943197_METAG	SAMN13943197	-18.8325	147.6333	Carteriospongia foliascens_1	host-associated	Sponge	sponge	Carteriospongia	Yes	Yes	No	SRR10996935	ERZ23497148
ROBB21-1	PRJNA602572	ROBB21-1_SAMN13943198_METAG	SAMN13943198	-18.8325	147.6333	Carteriospongia foliascens_2	host-associated	Sponge	sponge	Carteriospongia	Yes	Yes	No	SRR10996934	ERZ23497135
ROBB21-1	PRJNA602572	ROBB21-1_SAMN13943199_METAG	SAMN13943199	-18.8325	147.6333	Carteriospongia foliascens_3	host-associated	Sponge	sponge	Carteriospongia	Yes	Yes	No	SRR10996923	ERZ23497193
ROBB21-1	PRJNA602572	ROBB21-1_SAMN13943200_METAG	SAMN13943200	-18.8325	147.6333	Carteriospongia foliascens_4	host-associated	Sponge	sponge	Carteriospongia	Yes	Yes	No	SRR10996912	ERZ23497209
ROBB21-1	PRJNA602572	ROBB21-1_SAMN13943201_METAG	SAMN13943201	-18.8325	147.6333	Cliona orientalis_1	host-associated	Sponge	sponge	Cliona	Yes	Yes	No	SRR10996909	ERZ23497942
ROBB21-1	PRJNA602572	ROBB21-1_SAMN13943202_METAG	SAMN13943202	-18.8325	147.6333	Cliona orientalis_2	host-associated	Sponge	sponge	Cliona	Yes	Yes	No	SRR10996908	ERZ23497894
ROBB21-1	PRJNA602572	ROBB21-1_SAMN13943203_METAG	SAMN13943203	-18.8325	147.6333	Cliona orientalis_3	host-associated	Sponge	sponge	Cliona	Yes	Yes	No	SRR10996907	ERZ23497889
ROBB21-1	PRJNA602572	ROBB21-1_SAMN13943204_METAG	SAMN13943204	-18.8325	147.6333	Cliona orientalis_4	host-associated	Sponge	sponge	Cliona	Yes	Yes	No	SRR10996906	ERZ23497926
ROBB21-1	PRJNA602572	ROBB21-1_SAMN13943205_METAG	SAMN13943205	-18.8325	147.6333	Coscinoderma matthewsi_1	host-associated	Sponge	sponge	Coscinoderma	Yes	Yes	No	SRR10996905	ERZ23496922
ROBB21-1	PRJNA602572	ROBB21-1_SAMN13943206_METAG	SAMN13943206	-18.8325	147.6333	Coscinoderma matthewsi_2	host-associated	Sponge	sponge	Coscinoderma	Yes	Yes	No	SRR10996904	ERZ23496890
ROBB21-1	PRJNA602572	ROBB21-1_SAMN13943207_METAG	SAMN13943207	-18.8325	147.6333	Coscinoderma matthewsi_3	host-associated	Sponge	sponge	Coscinoderma	Yes	Yes	No	SRR10996933	ERZ23497053
ROBB21-1	PRJNA602572	ROBB21-1_SAMN13943208_METAG	SAMN13943208	-18.8325	147.6333	Coscinoderma matthewsi_4	host-associated	Sponge	sponge	Coscinoderma	Yes	Yes	No	SRR10996932	ERZ23496111
ROBB21-1	PRJNA602572	ROBB21-1_SAMN13943209_METAG	SAMN13943209	-18.8325	147.6333	Ircinia ramosa_1	host-associated	Sponge	sponge	Ircinia	Yes	Yes	No	SRR10996931	ERZ23496776
ROBB21-1	PRJNA602572	ROBB21-1_SAMN13943210_METAG	SAMN13943210	-18.8325	147.6333	Ircinia ramosa_2	host-associated	Sponge	sponge	Ircinia	Yes	Yes	No	SRR10996930	ERZ23497174
ROBB21-1	PRJNA602572	ROBB21-1_SAMN13943211_METAG	SAMN13943211	-18.8325	147.6333	Ircinia ramosa_3	host-associated	Sponge	sponge	Ircinia	Yes	Yes	No	SRR10996929	ERZ23496730
ROBB21-1	PRJNA602572	ROBB21-1_SAMN13943212_METAG	SAMN13943212	-18.8325	147.6333	Ircinia ramosa_4	host-associated	Sponge	sponge	Ircinia	Yes	Yes	No	SRR10996928	ERZ23496516
ROBB21-1	PRJNA602572	ROBB21-1_SAMN13943213_METAG	SAMN13943213	-18.7635	146.5193	Rhopaloeides odorabile_1	host-associated	Sponge	sponge	Rhopaloeides	Yes	Yes	No	SRR10996927	ERZ23495471
ROBB21-1	PRJNA602572	ROBB21-1_SAMN13943214_METAG	SAMN13943214	-18.7635	146.5193	Rhopaloeides odorabile_2	host-associated	Sponge	sponge	Rhopaloeides	Yes	Yes	No	SRR10996926	ERZ23495530
ROBB21-1	PRJNA602572	ROBB21-1_SAMN13943215_METAG	SAMN13943215	-18.7635	146.5193	Rhopaloeides odorabile_3	host-associated	Sponge	sponge	Rhopaloeides	Yes	Yes	No	SRR10996925	ERZ23495468
ROBB21-1	PRJNA602572	ROBB21-1_SAMN13943216_METAG	SAMN13943216	-18.8325	147.6333	Stylissa flabelliformis_1	host-associated	Sponge	sponge	Stylissa	Yes	Yes	No	SRR10996924	ERZ23496457
ROBB21-1	PRJNA602572	ROBB21-1_SAMN13943217_METAG	SAMN13943217	-18.8325	147.6333	Stylissa flabelliformis_2	host-associated	Sponge	sponge	Stylissa	Yes	Yes	No	SRR10996922	ERZ23496373
ROBB21-1	PRJNA602572	ROBB21-1_SAMN13943218_METAG	SAMN13943218	-18.8325	147.6333	Stylissa flabelliformis_3	host-associated	Sponge	sponge	Stylissa	Yes	Yes	No	SRR10996921	ERZ23496436
ROBB21-1	PRJNA602572	ROBB21-1_SAMN13943219_METAG	SAMN13943219	-18.8325	147.6333	Stylissa flabelliformis_4	host-associated	Sponge	sponge	Stylissa	Yes	Yes	No	SRR10996920	ERZ23495943
ROBB21-1	PRJNA602572	ROBB21-1_SAMN13943220_METAG	SAMN13943220	-19.2677	147.0546	seawater seasim SB9152	free-living	Water			No	Yes	No	SRR10996919	ERZ23496502
ROBB21-1	PRJNA602572	ROBB21-1_SAMN13943221_METAG	SAMN13943221	-19.2677	147.0546	seawater seasim SB9153	free-living	Water			No	Yes	No	SRR10996918	ERZ23496613
ROBB21-1	PRJNA602572	ROBB21-1_SAMN13943222_METAG	SAMN13943222	-19.2677	147.0546	seawater seasim SB9154	free-living	Water			No	Yes	No	SRR10996917	ERZ23496872
ROBB21-1	PRJNA602572	ROBB21-1_SAMN13943223_METAG	SAMN13943223	-19.2677	147.0546	seawater seasim SB9155	free-living	Water			No	Yes	No	SRR10996916	ERZ23496742
ROBB21-1	PRJNA602572	ROBB21-1_SAMN13943224_METAG	SAMN13943224	-19.2677	147.0546	seawater seasim SB9156	free-living	Water			No	Yes	No	SRR10996915	ERZ23496607
ROBB21-1	PRJNA602572	ROBB21-1_SAMN13943225_METAG	SAMN13943225	-19.2677	147.0546	seawater seasim SB9157	free-living	Water			No	Yes	No	SRR10996914	ERZ23496716
ROBB21-1	PRJNA602572	ROBB21-1_SAMN13943226_METAG	SAMN13943226	-19.2677	147.0546	seawater seasim SB9158	free-living	Water			No	Yes	No	SRR10996913	ERZ23497164
ROBB21-1	PRJNA602572	ROBB21-1_SAMN13943227_METAG	SAMN13943227	-19.2677	147.0546	seawater seasim SB9159	free-living	Water			No	Yes	No	SRR10996911	ERZ23497113
ROBB21-1	PRJNA602572	ROBB21-1_SAMN13943228_METAG	SAMN13943228	-19.2677	147.0546	seawater seasim SB9160	free-living	Water			No	Yes	No	SRR10996910	ERZ23496930
RUSA22-1	PRJNA781598	RUSA22-1_SAMN23283057_METAG	SAMN23283057	66.5527	33.1033	Halichondria panicea_bacterial fraction	host-associated	Sponge	sponge	Halichondria	Yes	Yes	No	SRR17015085	ERZ23495531
RUSA22-1	PRJNA781598	RUSA22-1_SAMN23283058_METAG	SAMN23283058	66.5527	33.1033	Halichondria sitiens_bacterial fraction	host-associated	Sponge	sponge	Halichondria	Yes	Yes	No	SRR17015084	ERZ23495869
RUSA22-1	PRJNA781598	RUSA22-1_SAMN23283059_METAG	SAMN23283059	66.5527	33.1033	Isodictya palmata_bacterial fraction	host-associated	Sponge	sponge	Isodictya	Yes	Yes	No	SRR17015079	ERZ23495557
RUSA22-1	PRJNA781598	RUSA22-1_SAMN23283060_METAG	SAMN23283060	66.5527	33.1033	marine water_bacterial fraction	free-living	Water			No	Yes	No	SRR17015075	ERZ23495470
RUSA22-1	PRJNA781598	RUSA22-1_SAMN23283061_METAG	SAMN23283061	66.5527	33.1033	Halichondria panicea_viral fraction	host-associated	Sponge	sponge	Halichondria	Yes	Yes	No	SRR17015074	ERZ23495856
RUSA22-1	PRJNA781598	RUSA22-1_SAMN23283062_METAG	SAMN23283062	66.5527	33.1033	Halichondria sitiens_viral fraction	host-associated	Sponge	sponge	Halichondria	Yes	Yes	No	SRR17015073	ERZ23496718
RUSA22-1	PRJNA781598	RUSA22-1_SAMN23283063_METAG	SAMN23283063	66.5527	33.1033	Isodictya palmata_viral fraction	host-associated	Sponge	sponge	Isodictya	Yes	Yes	No	SRR17015072	ERZ23497425
RUSA22-1	PRJNA781598	RUSA22-1_SAMN23283064_METAG	SAMN23283064	66.5527	33.1033	marine water_viral fraction	free-living	Water			No	Yes	No	SRR17015071	ERZ23495446
SANT21-1	PRJNA649484	SANT21-1_SAMN15702721_METAG	SAMN15702721	-16.2057	-38.5845	Mussismilia hispida, fragment, mescosm 26ºC, control	host-associated	Coral	stony coral	Mussismilia	Yes	Yes	No	SRR13209709	ERZ23495570
SANT21-1	PRJNA649484	SANT21-1_SAMN15702722_METAG	SAMN15702722	-16.2057	-38.5845	Mussismilia hispida, fragment, mescosm 26ºC, control	host-associated	Coral	stony coral	Mussismilia	Yes	Yes	No	SRR13209708	ERZ23496128
SANT21-1	PRJNA649484	SANT21-1_SAMN15702723_METAG	SAMN15702723	-16.2057	-38.5845	Mussismilia hispida, fragment, mescosm 26ºC, control	host-associated	Coral	stony coral	Mussismilia	Yes	Yes	No	SRR13209697	ERZ23495740
SANT21-1	PRJNA649484	SANT21-1_SAMN15702724_METAG	SAMN15702724	-16.2057	-38.5845	Mussismilia hispida, fragment, mescosm 26ºC, control	host-associated	Coral	stony coral	Mussismilia	Yes	Yes	No	SRR13209686	ERZ23496518
SANT21-1	PRJNA649484	SANT21-1_SAMN15702725_METAG	SAMN15702725	-16.2057	-38.5845	Mussismilia hispida, fragment, mescosm 26ºC, control	host-associated	Coral	stony coral	Mussismilia	Yes	Yes	No	SRR13209675	ERZ23496328
SANT21-1	PRJNA649484	SANT21-1_SAMN15702772_METAG	SAMN15702772	-16.2057	-38.5845	Mussismilia hispida, fragment, mescosm 26ºC, probiotics	host-associated	Coral	stony coral	Mussismilia	Yes	Yes	No	SRR13209701	ERZ23495520
SANT21-1	PRJNA649484	SANT21-1_SAMN15702773_METAG	SAMN15702773	-16.2057	-38.5845	Mussismilia hispida, fragment, mescosm 26ºC, probiotics	host-associated	Coral	stony coral	Mussismilia	Yes	Yes	No	SRR13209700	ERZ23496413
SANT21-1	PRJNA649484	SANT21-1_SAMN15702774_METAG	SAMN15702774	-16.2057	-38.5845	Mussismilia hispida, fragment, mescosm 26ºC, probiotics	host-associated	Coral	stony coral	Mussismilia	Yes	Yes	No	SRR13209698	ERZ23495587
SANT21-1	PRJNA649484	SANT21-1_SAMN15702775_METAG	SAMN15702775	-16.2057	-38.5845	Mussismilia hispida, fragment, mescosm 30ºC, probiotics	host-associated	Coral	stony coral	Mussismilia	Yes	Yes	No	SRR13209714	ERZ23496379
SANT21-1	PRJNA649484	SANT21-1_SAMN15702776_METAG	SAMN15702776	-16.2057	-38.5845	Mussismilia hispida, fragment, mescosm 30ºC, probiotics	host-associated	Coral	stony coral	Mussismilia	Yes	Yes	No	SRR13209713	ERZ23496374
SANT21-1	PRJNA649484	SANT21-1_SAMN15702778_METAG	SAMN15702778	-16.2057	-38.5845	Mussismilia hispida, fragment, mescosm 30ºC, probiotics	host-associated	Coral	stony coral	Mussismilia	Yes	Yes	No	SRR13209710	ERZ23496493
SANT21-1	PRJNA649484	SANT21-1_SAMN15702779_METAG	SAMN15702779	-16.2057	-38.5845	Mussismilia hispida, fragment, mescosm 30ºC, probiotics	host-associated	Coral	stony coral	Mussismilia	Yes	Yes	No	SRR13209707	ERZ23495960
SANT21-1	PRJNA649484	SANT21-1_SAMN15702780_METAG	SAMN15702780	-16.2057	-38.5845	Mussismilia hispida, fragment, mescosm 26ºC, control	host-associated	Coral	stony coral	Mussismilia	Yes	Yes	No	SRR13209705	ERZ23495728
SANT21-1	PRJNA649484	SANT21-1_SAMN15702781_METAG	SAMN15702781	-16.2057	-38.5845	Mussismilia hispida, fragment, mescosm 26ºC, control	host-associated	Coral	stony coral	Mussismilia	Yes	Yes	No	SRR13209704	ERZ23496234
SANT21-1	PRJNA649484	SANT21-1_SAMN15702782_METAG	SAMN15702782	-16.2057	-38.5845	Mussismilia hispida, fragment, mescosm 26ºC, control	host-associated	Coral	stony coral	Mussismilia	Yes	Yes	No	SRR13209702	ERZ23495501
SANT21-1	PRJNA649484	SANT21-1_SAMN15702784_METAG	SAMN15702784	-16.2057	-38.5845	Mussismilia hispida, fragment, mescosm 26ºC, control	host-associated	Coral	stony coral	Mussismilia	Yes	Yes	No	SRR13209699	ERZ23496066
SANT21-1	PRJNA649484	SANT21-1_SAMN15702785_METAG	SAMN15702785	-16.2057	-38.5845	Mussismilia hispida, fragment, mescosm 26ºC, control	host-associated	Coral	stony coral	Mussismilia	Yes	Yes	No	SRR13209696	ERZ23495419
SANT21-1	PRJNA649484	SANT21-1_SAMN15702786_METAG	SAMN15702786	-16.2057	-38.5845	Mussismilia hispida, fragment, mescosm 30ºC, control	host-associated	Coral	stony coral	Mussismilia	Yes	Yes	No	SRR13209712	ERZ23496538
SANT21-1	PRJNA649484	SANT21-1_SAMN15702787_METAG	SAMN15702787	-16.2057	-38.5845	Mussismilia hispida, fragment, mescosm 30ºC, control	host-associated	Coral	stony coral	Mussismilia	Yes	Yes	No	SRR13209711	ERZ23496486
SANT21-1	PRJNA649484	SANT21-1_SAMN15702788_METAG	SAMN15702788	-16.2057	-38.5845	Mussismilia hispida, fragment, mescosm 30ºC, control	host-associated	Coral	stony coral	Mussismilia	Yes	Yes	No	SRR13209706	ERZ23496411
SANT21-1	PRJNA649484	SANT21-1_SAMN17016627_METAG	SAMN17016627	-16.2057	-38.5845	Mussismilia hispida, fragment, mescosm 26ºC, probiotics	host-associated	Coral	stony coral	Mussismilia	Yes	Yes	No	SRR13209703	ERZ23496013
SATO17-1	PRJNA321354	SATO17-1_SAMN04961670_METAG	SAMN04961670	-18.55	146.49	Montipora_cyanobacterial patches	host-associated	Coral	stony coral	Montipora	Yes	Yes	No	SRR3499156	ERZ23496902
SATO17-1	PRJNA321354	SATO17-1_SAMN04961671_METAG	SAMN04961671	-18.55	146.5	Montipora_black band disease	host-associated	Coral	stony coral	Montipora	Yes	Yes	No	SRR3569370	ERZ23497213
STOR20-1	PRJNA515312	STOR20-1_SAMN12718690-S001_METAG	SAMN12718690	-41.16	173.86	Mycale hentscheli_Pat_250PE	host-associated	Sponge	sponge	Mycale	Yes	Yes	No	SRR10090292	ERZ23499434
STOR20-1	PRJNA515312	STOR20-1_SAMN12718690-S002_METAG	SAMN12718690	-41.16	173.86	Mycale hentscheli_Pat_150PE	host-associated	Sponge	sponge	Mycale	Yes	Yes	No	SRR10090331	ERZ23499467
STOR20-1	PRJNA515312	STOR20-1_SAMN12718691-S001_METAG	SAMN12718691	-41.16	173.86	Mycale hentscheli_S1	host-associated	Sponge	sponge	Mycale	Yes	Yes	No	SRR10090330	ERZ23499542
STOR20-1	PRJNA515312	STOR20-1_SAMN12718692-S001_METAG	SAMN12718692	-41.16	173.86	Mycale hentscheli_S2	host-associated	Sponge	sponge	Mycale	Yes	Yes	No	SRR10090329	ERZ23499465
STOR20-1	PRJNA515312	STOR20-1_SAMN12718693-S001_METAG	SAMN12718693	-41.16	173.86	Mycale hentscheli_S3	host-associated	Sponge	sponge	Mycale	Yes	Yes	No	SRR10090328	ERZ23499479
STOR20-1	PRJNA515312	STOR20-1_SAMN12718694-S001_METAG	SAMN12718694	-41.16	173.86	Mycale hentscheli_S4	host-associated	Sponge	sponge	Mycale	Yes	Yes	No	SRR10090327	ERZ23499739
VOHS20-1	PRJNA565265	VOHS20-1_SAMN12739504_METAG	SAMN12739504	28.19333	-89.7998	Callogorgia delta;NAO57-099__S17-3	host-associated	Coral	soft coral	Callogorgia	Yes	Yes	No	SRR10109488	ERZ23499941
VOHS20-1	PRJNA565265	VOHS20-1_SAMN12739505_METAG	SAMN12739505	28.19348	-89.7996	Callogorgia delta;OIII2017_165__T4-6	host-associated	Coral	soft coral	Callogorgia	Yes	Yes	No	SRR10109486	ERZ23499837
VOHS20-1	PRJNA565265	VOHS20-1_SAMN12739506_METAG	SAMN12739506	28.07184	-89.7114	Callogorgia delta;OI2016_244__S31-1	host-associated	Coral	soft coral	Callogorgia	Yes	Yes	No	SRR10109467	ERZ23499872
VOHS20-1	PRJNA565265	VOHS20-1_SAMN12739507_METAG	SAMN12739507	28.07801	-89.7114	Callogorgia delta;OI2016_243__S31-2	host-associated	Coral	soft coral	Callogorgia	Yes	Yes	No	SRR10109466	ERZ23499871
VOHS20-1	PRJNA565265	VOHS20-1_SAMN12739508_METAG	SAMN12739508	28.19348	-89.7996	Callogorgia delta;OIII2017_166__T4-4	host-associated	Coral	soft coral	Callogorgia	Yes	Yes	No	SRR10109487	ERZ23499897
VOHS20-1	PRJNA565265	VOHS20-1_SAMN12739509_METAG	SAMN12739509	28.19347	-89.8	Callogorgia delta;OIII2017_151__S11-3	host-associated	Coral	soft coral	Callogorgia	Yes	Yes	No	SRR10109483	ERZ23499857
VOHS20-1	PRJNA565265	VOHS20-1_SAMN12739510_METAG	SAMN12739510	28.19415	-89.799	Callogorgia delta;OI2016_204__E7-8	host-associated	Coral	soft coral	Callogorgia	Yes	Yes	No	SRR10109470	ERZ23499863
VOHS20-1	PRJNA565265	VOHS20-1_SAMN12739511_METAG	SAMN12739511	28.19334	-89.7998	Callogorgia delta;OI2016_190__S17-4	host-associated	Coral	soft coral	Callogorgia	Yes	Yes	No	SRR10109472	ERZ23499915
VOHS20-1	PRJNA565265	VOHS20-1_SAMN12739512_METAG	SAMN12739512	28.19334	-89.7998	Callogorgia delta;OIII2017_157__S17-1	host-associated	Coral	soft coral	Callogorgia	Yes	Yes	No	SRR10109485	ERZ23499999
VOHS20-1	PRJNA565265	VOHS20-1_SAMN12739513_METAG	SAMN12739513	28.07188	-89.7115	Callogorgia delta;OI2016_245__S31-3	host-associated	Coral	soft coral	Callogorgia	Yes	Yes	No	SRR10109468	ERZ23499927
VOHS20-1	PRJNA565265	VOHS20-1_SAMN12739514_METAG	SAMN12739514	28.19409	-89.7984	Callogorgia delta;OIII2017_186__S14-4	host-associated	Coral	soft coral	Callogorgia	Yes	Yes	No	SRR10109480	ERZ23499908
VOHS20-1	PRJNA565265	VOHS20-1_SAMN12739515_METAG	SAMN12739515	28.1942	-89.7988	Callogorgia delta;NAO57-082__E7-6	host-associated	Coral	soft coral	Callogorgia	Yes	Yes	No	SRR10109489	ERZ23499903
VOHS20-1	PRJNA565265	VOHS20-1_SAMN12739516_METAG	SAMN12739516	28.19414	-89.7987	Callogorgia delta;OI2016_203__E7-4	host-associated	Coral	soft coral	Callogorgia	Yes	Yes	No	SRR10109469	ERZ23499867
VOHS20-1	PRJNA565265	VOHS20-1_SAMN12739517_METAG	SAMN12739517	28.19405	-89.7984	Callogorgia delta;OI2016_198__S14-5	host-associated	Coral	soft coral	Callogorgia	Yes	Yes	No	SRR10109477	ERZ23499873
VOHS20-1	PRJNA565265	VOHS20-1_SAMN12739518_METAG	SAMN12739518	28.19417	-89.7987	Callogorgia delta;OIII2017_168__E7-2	host-associated	Coral	soft coral	Callogorgia	Yes	Yes	No	SRR10109482	ERZ23499876
VOHS20-1	PRJNA565265	VOHS20-1_SAMN12739519_METAG	SAMN12739519	28.1935	-89.8	Callogorgia delta;OI2016_185__S11-9	host-associated	Coral	soft coral	Callogorgia	Yes	Yes	No	SRR10109471	ERZ23499983
VOHS20-1	PRJNA565265	VOHS20-1_SAMN12739520_METAG	SAMN12739520	28.19345	-89.8	Callogorgia delta;OIII2017_148__S11-1	host-associated	Coral	soft coral	Callogorgia	Yes	Yes	No	SRR10109484	ERZ23499956
VOHS20-1	PRJNA565265	VOHS20-1_SAMN12739521_METAG	SAMN12739521	28.19409	-89.7984	Callogorgia delta;OIII2017_180__S14-3	host-associated	Coral	soft coral	Callogorgia	Yes	Yes	No	SRR10109481	ERZ23499916
VOHS20-1	PRJNA565265	VOHS20-1_SAMN12739522_METAG	SAMN12739522	28.19345	-89.8		free-living	Sediment			No	No	Yes	SRR10109476	ERZ23500609
VOHS20-1	PRJNA565265	VOHS20-1_SAMN12739523_METAG	SAMN12739523	28.19408	-89.7984		free-living	Sediment			No	No	Yes	SRR10109474	ERZ23501135
VOHS20-1	PRJNA565265	VOHS20-1_SAMN12739524_METAG	SAMN12739524	28.19412	-89.7987		free-living	Sediment			No	No	Yes	SRR10109475	ERZ23501160
VOHS20-1	PRJNA565265	VOHS20-1_SAMN12739525_METAG	SAMN12739525	28.19347	-89.7996		free-living	Sediment			No	No	Yes	SRR10109478	ERZ23501222
VOHS20-1	PRJNA565265	VOHS20-1_SAMN12739526_METAG	SAMN12739526	28.07188	-89.7114		free-living	Sediment			No	No	Yes	SRR10109479	ERZ23501116
VOHS20-1	PRJNA565265	VOHS20-1_SAMN12739527_METAG	SAMN12739527	28.19335	-89.7998		free-living	Sediment			No	No	Yes	SRR10109473	ERZ23501091
VOHS20-1	PRJNA574146	VOHS20-1_SAMN12856788_METAG	SAMN12856788	29.159	-88.01	Leiopathes glaberrima Control 1	host-associated	Coral	black coral	Leiopathes	Yes	Yes	No	SRR10189787	ERZ23499765
VOHS20-1	PRJNA574146	VOHS20-1_SAMN12856789_METAG	SAMN12856789	29.159	-88.01	Leiopathes glaberrima Control 2	host-associated	Coral	black coral	Leiopathes	Yes	Yes	No	SRR10189786,SRR10193380	ERZ23499569
VOHS20-1	PRJNA574146	VOHS20-1_SAMN12856790_METAG	SAMN12856790	29.159	-88.01	Leiopathes glaberrima Control 3	host-associated	Coral	black coral	Leiopathes	Yes	Yes	No	SRR10189783,SRR10193379	ERZ23499559
VOHS20-1	PRJNA574146	VOHS20-1_SAMN12856791_METAG	SAMN12856791	29.159	-88.01	Leiopathes glaberrima Control 4	host-associated	Coral	black coral	Leiopathes	Yes	Yes	No	SRR10189782	ERZ23499822
VOHS20-1	PRJNA574146	VOHS20-1_SAMN12856792_METAG	SAMN12856792	29.159	-88.01	Leiopathes glaberrima VK826 white 1	host-associated	Coral	black coral	Leiopathes	Yes	Yes	No	SRR10189781,SRR10193378	ERZ23499558
VOHS20-1	PRJNA574146	VOHS20-1_SAMN12856793_METAG	SAMN12856793	29.159	-88.01	Leiopathes glaberrima VK826 white 2	host-associated	Coral	black coral	Leiopathes	Yes	Yes	No	SRR10189780	ERZ23499749
VOHS20-1	PRJNA574146	VOHS20-1_SAMN12856794_METAG	SAMN12856794	29.159	-88.01	Leiopathes glaberrima VK826 red 1	host-associated	Coral	black coral	Leiopathes	Yes	Yes	No	SRR10189779	ERZ23499738
VOHS20-1	PRJNA574146	VOHS20-1_SAMN12856795_METAG	SAMN12856795	29.159	-88.01	Leiopathes glaberrima VK826 red 2	host-associated	Coral	black coral	Leiopathes	Yes	Yes	No	SRR10189778	ERZ23499718
VOHS20-1	PRJNA574146	VOHS20-1_SAMN12856796_METAG	SAMN12856796	29.069	-88.377	Leiopathes glaberrima VK906 white 1	host-associated	Coral	black coral	Leiopathes	Yes	Yes	No	SRR10189777	ERZ23499731
VOHS20-1	PRJNA574146	VOHS20-1_SAMN12856797_METAG	SAMN12856797	29.069	-88.377	Leiopathes glaberrima VK906 white 2	host-associated	Coral	black coral	Leiopathes	Yes	Yes	No	SRR10189776	ERZ23499747
VOHS20-1	PRJNA574146	VOHS20-1_SAMN12856798_METAG	SAMN12856798	29.069	-88.377	Leiopathes glaberrima VK906 red 1	host-associated	Coral	black coral	Leiopathes	Yes	Yes	No	SRR10189785,SRR10193377	ERZ23499561
VOHS20-1	PRJNA574146	VOHS20-1_SAMN12856799_METAG	SAMN12856799	29.069	-88.377	Leiopathes glaberrima VK906 red 2	host-associated	Coral	black coral	Leiopathes	Yes	Yes	No	SRR10189784	ERZ23499834
VOHS20-1	PRJNA574146	VOHS20-1_SAMN12856800_METAG	SAMN12856800	27.746	-91.122	Callogorgia delta 16830 GC234 S33-1 6	host-associated	Coral	soft coral	Callogorgia	Yes	Yes	No	SRR10191026	ERZ23499762
VOHS20-1	PRJNA574146	VOHS20-1_SAMN12856801_METAG	SAMN12856801	27.746	-91.122	Callogorgia delta 16839 GC234 S34-1 1	host-associated	Coral	soft coral	Callogorgia	Yes	Yes	No	SRR10191025	ERZ23499753
VOHS20-1	PRJNA574146	VOHS20-1_SAMN12856802_METAG	SAMN12856802	28.064	-89.718	Callogorgia delta 16661 MC885 S3-14	host-associated	Coral	soft coral	Callogorgia	Yes	Yes	No	SRR10191022,SRR10192916	ERZ23499564
VOHS20-1	PRJNA574146	VOHS20-1_SAMN12856803_METAG	SAMN12856803	28.064	-89.718	Callogorgia delta 16675 MC885 S31-3	host-associated	Coral	soft coral	Callogorgia	Yes	Yes	No	SRR10191021	ERZ23499733
VOHS20-1	PRJNA574146	VOHS20-1_SAMN12856804_METAG	SAMN12856804	28.193	-89.8	Callogorgia delta 16581 MC751 S14-2	host-associated	Coral	soft coral	Callogorgia	Yes	Yes	No	SRR10191020,SRR10192915	ERZ23499089
VOHS20-1	PRJNA574146	VOHS20-1_SAMN12856805_METAG	SAMN12856805	28.193	-89.8	Callogorgia delta 16585 MC751 S14-5	host-associated	Coral	soft coral	Callogorgia	Yes	Yes	No	SRR10191019	ERZ23499712
VOHS20-1	PRJNA574146	VOHS20-1_SAMN12856806_METAG	SAMN12856806	28.193	-89.8	Callogorgia delta 16590 MC751 S17-4	host-associated	Coral	soft coral	Callogorgia	Yes	Yes	No	SRR10191018	ERZ23499855
VOHS20-1	PRJNA574146	VOHS20-1_SAMN12856807_METAG	SAMN12856807	28.193	-89.8	Callogorgia delta 16598 MC751 S11-9	host-associated	Coral	soft coral	Callogorgia	Yes	Yes	No	SRR10191017	ERZ23499759
VOHS20-1	PRJNA574146	VOHS20-1_SAMN12856808_METAG	SAMN12856808	27.587	-89.705	Paramuricea sp. type B3 16337 AT357 S25-1	host-associated	Coral	soft coral	Paramuricea	Yes	Yes	No	SRR10191016	ERZ23499553
VOHS20-1	PRJNA574146	VOHS20-1_SAMN12856809_METAG	SAMN12856809	27.587	-89.705	Paramuricea sp. type B3 16365 AT357 M13-new	host-associated	Coral	soft coral	Paramuricea	Yes	Yes	No	SRR10191015,SRR10192914	ERZ23499387
VOHS20-1	PRJNA574146	VOHS20-1_SAMN12856810_METAG	SAMN12856810	27.587	-89.705	Paramuricea sp. type B3 16381 AT357 S26-7	host-associated	Coral	soft coral	Paramuricea	Yes	Yes	No	SRR10191024,SRR10192913	ERZ23499383
VOHS20-1	PRJNA574146	VOHS20-1_SAMN12856811_METAG	SAMN12856811	27.587	-89.705	Paramuricea sp. type B3 17110 AT357 T3-1	host-associated	Coral	soft coral	Paramuricea	Yes	Yes	No	SRR10191023	ERZ23499557
WANG18-2	PRJNA435753,PRJNA436389	WANG18-2_SAMN08604362_METAG	SAMN08604362	24.9943	-80.4065	Seawater	free-living	Water			No	Yes	No	SRR6785003	ERZ28667935
WANG18-2	PRJNA435753,PRJNA436389	WANG18-2_SAMN08604385_METAG	SAMN08604385	24.9943	-80.4065	Seawater	free-living	Water			No	Yes	No	SRR6785004	ERZ28668367
WANG18-2	PRJNA435753,PRJNA436389	WANG18-2_SAMN08604386_METAG	SAMN08604386	24.9943	-80.4065	Seawater	free-living	Water			No	Yes	No	SRR6785001	ERZ28668582
WANG18-2	PRJNA435753,PRJNA436389	WANG18-2_SAMN08604387_METAG	SAMN08604387	24.9943	-80.4065	Seawater	free-living	Water			No	Yes	No	SRR6785002	ERZ28667788
WANG18-2	PRJNA435753,PRJNA436389	WANG18-2_SAMN08604388_METAG	SAMN08604388	24.9943	-80.4065	Seawater	free-living	Water			No	Yes	No	SRR6785007	ERZ28668578
WANG18-2	PRJNA435753,PRJNA436389	WANG18-2_SAMN08604389_METAG	SAMN08604389	24.9943	-80.4065	Seawater	free-living	Water			No	Yes	No	SRR6785008	ERZ28668513
WANG18-2	PRJNA435753,PRJNA436389	WANG18-2_SAMN08604390_METAG	SAMN08604390	24.9943	-80.4065	Siderastrea sideraea, mucus	host-associated	Coral	stony coral	Siderastrea	Yes	Yes	No	SRR6785005	ERZ28668356
WANG18-2	PRJNA435753,PRJNA436389	WANG18-2_SAMN08604391_METAG	SAMN08604391	24.9943	-80.4065	Siderastrea sideraea, mucus	host-associated	Coral	stony coral	Siderastrea	Yes	Yes	No	SRR6785006	ERZ28668153
WANG18-2	PRJNA435753,PRJNA436389	WANG18-2_SAMN08604392_METAG	SAMN08604392	24.9943	-80.4065	Siderastrea sideraea, mucus	host-associated	Coral	stony coral	Siderastrea	Yes	Yes	No	SRR6784999	ERZ28668304
WANG18-2	PRJNA435753,PRJNA436389	WANG18-2_SAMN08604393_METAG	SAMN08604393	24.9943	-80.4065	Siderastrea sideraea, mucus	host-associated	Coral	stony coral	Siderastrea	Yes	Yes	No	SRR6785000	ERZ28668525
WANG18-2	PRJNA435753,PRJNA436389	WANG18-2_SAMN08604394_METAG	SAMN08604394	24.9943	-80.4065	Siderastrea sideraea, mucus	host-associated	Coral	stony coral	Siderastrea	Yes	Yes	No	SRR6784983	ERZ28668472
WANG18-2	PRJNA435753,PRJNA436389	WANG18-2_SAMN08604395_METAG	SAMN08604395	24.9943	-80.4065	Siderastrea sideraea, mucus	host-associated	Coral	stony coral	Siderastrea	Yes	Yes	No	SRR6784984	ERZ28668229
WANG18-2	PRJNA435753,PRJNA436389	WANG18-2_SAMN08604396_METAG	SAMN08604396	24.9943	-80.4065	Siderastrea sideraea, mucus	host-associated	Coral	stony coral	Siderastrea	Yes	Yes	No	SRR6784981	ERZ28668521
WANG18-2	PRJNA435753,PRJNA436389	WANG18-2_SAMN08604397_METAG	SAMN08604397	24.9943	-80.4065	Siderastrea sideraea, mucus	host-associated	Coral	stony coral	Siderastrea	Yes	Yes	No	SRR6784982	ERZ28668425
WANG18-2	PRJNA435753,PRJNA436389	WANG18-2_SAMN08604398_METAG	SAMN08604398	24.9943	-80.4065	Siderastrea sideraea, mucus	host-associated	Coral	stony coral	Siderastrea	Yes	Yes	No	SRR6784987	ERZ28668396
WANG18-2	PRJNA435753,PRJNA436389	WANG18-2_SAMN08604399_METAG	SAMN08604399	24.9943	-80.4065	Siderastrea sideraea, mucus	host-associated	Coral	stony coral	Siderastrea	Yes	Yes	No	SRR6784988	ERZ28668486
WANG18-2	PRJNA435753,PRJNA436389	WANG18-2_SAMN08604400_METAG	SAMN08604400	24.9943	-80.4065	Siderastrea sideraea, mucus	host-associated	Coral	stony coral	Siderastrea	Yes	Yes	No	SRR6784985	ERZ28668483
WANG18-2	PRJNA435753,PRJNA436389	WANG18-2_SAMN08604401_METAG	SAMN08604401	24.9943	-80.4065	Siderastrea sideraea, mucus	host-associated	Coral	stony coral	Siderastrea	Yes	Yes	No	SRR6784986	ERZ28668590
WANG18-2	PRJNA435753,PRJNA436389	WANG18-2_SAMN08604402_METAG	SAMN08604402	24.9943	-80.4065	Siderastrea sideraea, mucus	host-associated	Coral	stony coral	Siderastrea	Yes	Yes	No	SRR6784979	ERZ28668259
WANG18-2	PRJNA435753,PRJNA436389	WANG18-2_SAMN08604403_METAG	SAMN08604403	24.9943	-80.4065	Siderastrea sideraea, mucus	host-associated	Coral	stony coral	Siderastrea	Yes	Yes	No	SRR6784980	ERZ28668394
WANG18-2	PRJNA435753,PRJNA436389	WANG18-2_SAMN08604404_METAG	SAMN08604404	24.9943	-80.4065	Siderastrea sideraea, mucus	host-associated	Coral	stony coral	Siderastrea	Yes	Yes	No	SRR6785042	ERZ28668554
WANG18-2	PRJNA435753,PRJNA436389	WANG18-2_SAMN08604405_METAG	SAMN08604405	24.9943	-80.4065	Siderastrea sideraea, mucus	host-associated	Coral	stony coral	Siderastrea	Yes	Yes	No	SRR6785041	ERZ28668303
WANG18-2	PRJNA435753,PRJNA436389	WANG18-2_SAMN08604406_METAG	SAMN08604406	24.9943	-80.4065	Siderastrea sideraea, mucus	host-associated	Coral	stony coral	Siderastrea	Yes	Yes	No	SRR6785040	ERZ28668121
WANG18-2	PRJNA435753,PRJNA436389	WANG18-2_SAMN08604407_METAG	SAMN08604407	24.9943	-80.4065	Siderastrea sideraea, mucus	host-associated	Coral	stony coral	Siderastrea	Yes	Yes	No	SRR6785039	ERZ28667699
WANG18-2	PRJNA435753,PRJNA436389	WANG18-2_SAMN08604408_METAG	SAMN08604408	24.9943	-80.4065	Siderastrea sideraea, mucus	host-associated	Coral	stony coral	Siderastrea	Yes	Yes	No	SRR6785046	ERZ28668174
WANG18-2	PRJNA435753,PRJNA436389	WANG18-2_SAMN08604409_METAG	SAMN08604409	24.9943	-80.4065	Siderastrea sideraea, mucus	host-associated	Coral	stony coral	Siderastrea	Yes	Yes	No	SRR6785045	ERZ28668277
WANG18-2	PRJNA435753,PRJNA436389	WANG18-2_SAMN08604410_METAG	SAMN08604410	24.9943	-80.4065	Siderastrea sideraea, mucus	host-associated	Coral	stony coral	Siderastrea	Yes	Yes	No	SRR6785044	ERZ28668437
WANG18-2	PRJNA435753,PRJNA436389	WANG18-2_SAMN08604411_METAG	SAMN08604411	24.9943	-80.4065	Siderastrea sideraea, mucus	host-associated	Coral	stony coral	Siderastrea	Yes	Yes	No	SRR6785043	ERZ28668495
WANG18-2	PRJNA435753,PRJNA436389	WANG18-2_SAMN08604412_METAG	SAMN08604412	24.9943	-80.4065	Siderastrea sideraea, mucus	host-associated	Coral	stony coral	Siderastrea	Yes	Yes	No	SRR6785048	ERZ28668209
WANG18-2	PRJNA435753,PRJNA436389	WANG18-2_SAMN08604413_METAG	SAMN08604413	24.9943	-80.4065	Siderastrea sideraea, mucus	host-associated	Coral	stony coral	Siderastrea	Yes	Yes	No	SRR6785047	ERZ28668502
WANG18-2	PRJNA435753,PRJNA436389	WANG18-2_SAMN08604414_METAG	SAMN08604414	24.9943	-80.4065	Siderastrea sideraea, mucus	host-associated	Coral	stony coral	Siderastrea	Yes	Yes	No	SRR6785055	ERZ28668198
WANG18-2	PRJNA435753,PRJNA436389	WANG18-2_SAMN08604415_METAG	SAMN08604415	24.9943	-80.4065	Siderastrea sideraea, mucus	host-associated	Coral	stony coral	Siderastrea	Yes	Yes	No	SRR6785056	ERZ28668145
WANG18-2	PRJNA435753,PRJNA436389	WANG18-2_SAMN08604416_METAG	SAMN08604416	24.9943	-80.4065	Siderastrea sideraea, mucus	host-associated	Coral	stony coral	Siderastrea	Yes	Yes	No	SRR6785057	ERZ28668208
WANG18-2	PRJNA435753,PRJNA436389	WANG18-2_SAMN08604417_METAG	SAMN08604417	24.9943	-80.4065	Siderastrea sideraea, mucus	host-associated	Coral	stony coral	Siderastrea	Yes	Yes	No	SRR6785058	ERZ28668267
WANG18-2	PRJNA435753,PRJNA436389	WANG18-2_SAMN08604418_METAG	SAMN08604418	24.9943	-80.4065	Siderastrea sideraea, mucus	host-associated	Coral	stony coral	Siderastrea	Yes	Yes	No	SRR6785051	ERZ28668404
WANG18-2	PRJNA435753,PRJNA436389	WANG18-2_SAMN08604419_METAG	SAMN08604419	24.9943	-80.4065	Siderastrea sideraea, mucus	host-associated	Coral	stony coral	Siderastrea	Yes	Yes	No	SRR6785052	ERZ28668538
WANG18-2	PRJNA435753,PRJNA436389	WANG18-2_SAMN08604420_METAG	SAMN08604420	24.9943	-80.4065	Siderastrea sideraea, mucus	host-associated	Coral	stony coral	Siderastrea	Yes	Yes	No	SRR6785053	ERZ28668573
WANG18-2	PRJNA435753,PRJNA436389	WANG18-2_SAMN08604421_METAG	SAMN08604421	24.9943	-80.4065	Siderastrea sideraea, mucus	host-associated	Coral	stony coral	Siderastrea	Yes	Yes	No	SRR6785054	ERZ28668561
WANG18-2	PRJNA435753,PRJNA436389	WANG18-2_SAMN08604422_METAG	SAMN08604422	24.9943	-80.4065	Siderastrea sideraea, mucus	host-associated	Coral	stony coral	Siderastrea	Yes	Yes	No	SRR6785049	ERZ28668207
WANG18-2	PRJNA435753,PRJNA436389	WANG18-2_SAMN08604423_METAG	SAMN08604423	24.9943	-80.4065	Siderastrea sideraea, mucus	host-associated	Coral	stony coral	Siderastrea	Yes	Yes	No	SRR6785050	ERZ28668422
WANG18-2	PRJNA435753,PRJNA436389	WANG18-2_SAMN08604424_METAG	SAMN08604424	24.9943	-80.4065	Siderastrea sideraea, mucus	host-associated	Coral	stony coral	Siderastrea	Yes	Yes	No	SRR6785024	ERZ28668205
WANG18-2	PRJNA435753,PRJNA436389	WANG18-2_SAMN08604425_METAG	SAMN08604425	24.9943	-80.4065	Siderastrea sideraea, mucus	host-associated	Coral	stony coral	Siderastrea	Yes	Yes	No	SRR6785023	ERZ28668557
WANG18-2	PRJNA435753,PRJNA436389	WANG18-2_SAMN08604426_METAG	SAMN08604426	24.9943	-80.4065	Siderastrea sideraea, mucus	host-associated	Coral	stony coral	Siderastrea	Yes	Yes	No	SRR6785026	ERZ28668219
WANG18-2	PRJNA435753,PRJNA436389	WANG18-2_SAMN08604427_METAG	SAMN08604427	24.9943	-80.4065	Siderastrea sideraea, mucus	host-associated	Coral	stony coral	Siderastrea	Yes	Yes	No	SRR6785025	NO_ASSEMBLY
WANG18-2	PRJNA435753,PRJNA436389	WANG18-2_SAMN08604428_METAG	SAMN08604428	24.9943	-80.4065	Siderastrea sideraea, mucus	host-associated	Coral	stony coral	Siderastrea	Yes	Yes	No	SRR6785020	ERZ28668594
WANG18-2	PRJNA435753,PRJNA436389	WANG18-2_SAMN08604429_METAG	SAMN08604429	24.9943	-80.4065	Siderastrea sideraea, mucus	host-associated	Coral	stony coral	Siderastrea	Yes	Yes	No	SRR6785019	ERZ28668526
WANG18-2	PRJNA435753,PRJNA436389	WANG18-2_SAMN08604430_METAG	SAMN08604430	24.9943	-80.4065	Siderastrea sideraea, mucus	host-associated	Coral	stony coral	Siderastrea	Yes	Yes	No	SRR6785022	ERZ28668146
WANG18-2	PRJNA435753,PRJNA436389	WANG18-2_SAMN08604431_METAG	SAMN08604431	24.9943	-80.4065	Siderastrea sideraea, mucus	host-associated	Coral	stony coral	Siderastrea	Yes	Yes	No	SRR6785021	ERZ28668390
WANG18-2	PRJNA435753,PRJNA436389	WANG18-2_SAMN08604432_METAG	SAMN08604432	24.9943	-80.4065	Siderastrea sideraea, mucus	host-associated	Coral	stony coral	Siderastrea	Yes	Yes	No	SRR6785028	ERZ28667860
WANG18-2	PRJNA435753,PRJNA436389	WANG18-2_SAMN08604433_METAG	SAMN08604433	24.9943	-80.4065	Siderastrea sideraea, mucus	host-associated	Coral	stony coral	Siderastrea	Yes	Yes	No	SRR6785027	ERZ28668302
WANG18-2	PRJNA435753,PRJNA436389	WANG18-2_SAMN08604434_METAG	SAMN08604434	24.9943	-80.4065	Siderastrea sideraea, mucus	host-associated	Coral	stony coral	Siderastrea	Yes	Yes	No	SRR6785035	ERZ28668444
WANG18-2	PRJNA435753,PRJNA436389	WANG18-2_SAMN08604435_METAG	SAMN08604435	24.9943	-80.4065	Siderastrea sideraea, mucus	host-associated	Coral	stony coral	Siderastrea	Yes	Yes	No	SRR6785036	ERZ28668507
WANG18-2	PRJNA435753,PRJNA436389	WANG18-2_SAMN08604436_METAG	SAMN08604436	24.9943	-80.4065	Siderastrea sideraea, mucus	host-associated	Coral	stony coral	Siderastrea	Yes	Yes	No	SRR6785033	ERZ28668388
WANG18-2	PRJNA435753,PRJNA436389	WANG18-2_SAMN08604437_METAG	SAMN08604437	24.9943	-80.4065	Siderastrea sideraea, mucus	host-associated	Coral	stony coral	Siderastrea	Yes	Yes	No	SRR6785034	ERZ28668476
WANG18-2	PRJNA435753,PRJNA436389	WANG18-2_SAMN08604438_METAG	SAMN08604438	24.9943	-80.4065	Siderastrea sideraea, mucus	host-associated	Coral	stony coral	Siderastrea	Yes	Yes	No	SRR6785031	ERZ28668481
WANG18-2	PRJNA435753,PRJNA436389	WANG18-2_SAMN08604439_METAG	SAMN08604439	24.9943	-80.4065	Siderastrea sideraea, mucus	host-associated	Coral	stony coral	Siderastrea	Yes	Yes	No	SRR6785032	ERZ28668548
WANG18-2	PRJNA435753,PRJNA436389	WANG18-2_SAMN08604440_METAG	SAMN08604440	24.9943	-80.4065	Siderastrea sideraea, mucus	host-associated	Coral	stony coral	Siderastrea	Yes	Yes	No	SRR6785029	ERZ28668123
WANG18-2	PRJNA435753,PRJNA436389	WANG18-2_SAMN08604441_METAG	SAMN08604441	24.9943	-80.4065	Siderastrea sideraea, mucus	host-associated	Coral	stony coral	Siderastrea	Yes	Yes	No	SRR6785030	ERZ28668546
WANG18-2	PRJNA435753,PRJNA436389	WANG18-2_SAMN08604442_METAG	SAMN08604442	24.9943	-80.4065	Siderastrea sideraea, mucus	host-associated	Coral	stony coral	Siderastrea	Yes	Yes	No	SRR6785037	ERZ28668149
WANG18-2	PRJNA435753,PRJNA436389	WANG18-2_SAMN08604443_METAG	SAMN08604443	24.9943	-80.4065	Siderastrea sideraea, mucus	host-associated	Coral	stony coral	Siderastrea	Yes	Yes	No	SRR6785038	ERZ28668195
WANG18-2	PRJNA435753,PRJNA436389	WANG18-2_SAMN08604444_METAG	SAMN08604444	24.9943	-80.4065	Siderastrea sideraea, mucus	host-associated	Coral	stony coral	Siderastrea	Yes	Yes	No	SRR6784998	ERZ28668359
WANG18-2	PRJNA435753,PRJNA436389	WANG18-2_SAMN08604445_METAG	SAMN08604445	24.9943	-80.4065	Siderastrea sideraea, mucus	host-associated	Coral	stony coral	Siderastrea	Yes	Yes	No	SRR6784997	ERZ28668470
WANG18-2	PRJNA435753,PRJNA436389	WANG18-2_SAMN08604446_METAG	SAMN08604446	24.9943	-80.4065	Siderastrea sideraea, mucus	host-associated	Coral	stony coral	Siderastrea	Yes	Yes	No	SRR6784996	ERZ28668215
WANG18-2	PRJNA435753,PRJNA436389	WANG18-2_SAMN08604447_METAG	SAMN08604447	24.9943	-80.4065	Siderastrea sideraea, mucus	host-associated	Coral	stony coral	Siderastrea	Yes	Yes	No	SRR6784995	ERZ28668563
WANG18-2	PRJNA435753,PRJNA436389	WANG18-2_SAMN08604448_METAG	SAMN08604448	24.9943	-80.4065	Siderastrea sideraea, mucus	host-associated	Coral	stony coral	Siderastrea	Yes	Yes	No	SRR6784994	ERZ28668191
WANG18-2	PRJNA435753,PRJNA436389	WANG18-2_SAMN08604449_METAG	SAMN08604449	24.9943	-80.4065	Siderastrea sideraea, mucus	host-associated	Coral	stony coral	Siderastrea	Yes	Yes	No	SRR6784993	ERZ28668601
WANG18-2	PRJNA435753,PRJNA436389	WANG18-2_SAMN08604450_METAG	SAMN08604450	24.9943	-80.4065	Siderastrea sideraea, mucus	host-associated	Coral	stony coral	Siderastrea	Yes	Yes	No	SRR6784992	ERZ28668398
WANG18-2	PRJNA435753,PRJNA436389	WANG18-2_SAMN08604451_METAG	SAMN08604451	24.9943	-80.4065	Siderastrea sideraea, mucus	host-associated	Coral	stony coral	Siderastrea	Yes	Yes	No	SRR6784991	ERZ28668553
WANG18-2	PRJNA435753,PRJNA436389	WANG18-2_SAMN08604452_METAG	SAMN08604452	24.9943	-80.4065	Siderastrea sideraea, mucus	host-associated	Coral	stony coral	Siderastrea	Yes	Yes	No	SRR6784990	ERZ28668500
WANG18-2	PRJNA435753,PRJNA436389	WANG18-2_SAMN08604453_METAG	SAMN08604453	24.9943	-80.4065	Siderastrea sideraea, mucus	host-associated	Coral	stony coral	Siderastrea	Yes	Yes	No	SRR6784989	ERZ28668562
WANG18-2	PRJNA435753,PRJNA436389	WANG18-2_SAMN08604454_METAG	SAMN08604454	24.9943	-80.4065	Siderastrea sideraea, mucus	host-associated	Coral	stony coral	Siderastrea	Yes	Yes	No	SRR6785011	ERZ28668336
WANG18-2	PRJNA435753,PRJNA436389	WANG18-2_SAMN08604455_METAG	SAMN08604455	24.9943	-80.4065	Siderastrea sideraea, mucus	host-associated	Coral	stony coral	Siderastrea	Yes	Yes	No	SRR6785012	ERZ28668489
WANG18-2	PRJNA435753,PRJNA436389	WANG18-2_SAMN08604456_METAG	SAMN08604456	24.9943	-80.4065	Siderastrea sideraea, mucus	host-associated	Coral	stony coral	Siderastrea	Yes	Yes	No	SRR6785013	ERZ28668200
WANG18-2	PRJNA435753,PRJNA436389	WANG18-2_SAMN08604457_METAG	SAMN08604457	24.9943	-80.4065	Siderastrea sideraea, mucus	host-associated	Coral	stony coral	Siderastrea	Yes	Yes	No	SRR6785014	ERZ28668547
WANG18-2	PRJNA435753,PRJNA436389	WANG18-2_SAMN08604458_METAG	SAMN08604458	24.9943	-80.4065	Siderastrea sideraea, mucus	host-associated	Coral	stony coral	Siderastrea	Yes	Yes	No	SRR6785015	ERZ28668158
WANG18-2	PRJNA435753,PRJNA436389	WANG18-2_SAMN08604459_METAG	SAMN08604459	24.9943	-80.4065	Siderastrea sideraea, mucus	host-associated	Coral	stony coral	Siderastrea	Yes	Yes	No	SRR6785016	NO_ASSEMBLY
WANG18-2	PRJNA435753,PRJNA436389	WANG18-2_SAMN08604460_METAG	SAMN08604460	24.9943	-80.4065	Siderastrea sideraea, mucus	host-associated	Coral	stony coral	Siderastrea	Yes	Yes	No	SRR6785017	ERZ28668456
WANG18-2	PRJNA435753,PRJNA436389	WANG18-2_SAMN08604461_METAG	SAMN08604461	24.9943	-80.4065	Siderastrea sideraea, mucus	host-associated	Coral	stony coral	Siderastrea	Yes	Yes	No	SRR6785018	ERZ28668556
WANG18-2	PRJNA435753,PRJNA436389	WANG18-2_SAMN08604462_METAG	SAMN08604462	24.9943	-80.4065	Siderastrea sideraea, mucus	host-associated	Coral	stony coral	Siderastrea	Yes	Yes	No	SRR6785009	ERZ28668584
WANG18-2	PRJNA435753,PRJNA436389	WANG18-2_SAMN08604463_METAG	SAMN08604463	24.9943	-80.4065	Siderastrea sideraea, mucus	host-associated	Coral	stony coral	Siderastrea	Yes	Yes	No	SRR6785010	ERZ28668363
WANG18-2	PRJNA435753,PRJNA436389	WANG18-2_SAMN08604464_METAG	SAMN08604464	24.9943	-80.4065	Siderastrea sideraea, mucus	host-associated	Coral	stony coral	Siderastrea	Yes	Yes	No	SRR6784974	ERZ28668414
WANG18-2	PRJNA435753,PRJNA436389	WANG18-2_SAMN08604465_METAG	SAMN08604465	24.9943	-80.4065	Siderastrea sideraea, mucus	host-associated	Coral	stony coral	Siderastrea	Yes	Yes	No	SRR6784973	ERZ28668416
WANG18-2	PRJNA435753,PRJNA436389	WANG18-2_SAMN08604466_METAG	SAMN08604466	24.9943	-80.4065	Siderastrea sideraea, mucus	host-associated	Coral	stony coral	Siderastrea	Yes	Yes	No	SRR6784976	ERZ28668512
WANG18-2	PRJNA435753,PRJNA436389	WANG18-2_SAMN08604467_METAG	SAMN08604467	24.9943	-80.4065	Siderastrea sideraea, mucus	host-associated	Coral	stony coral	Siderastrea	Yes	Yes	No	SRR6784975	ERZ28668381
WANG18-2	PRJNA435753,PRJNA436389	WANG18-2_SAMN08604468_METAG	SAMN08604468	24.9943	-80.4065	Siderastrea sideraea, mucus	host-associated	Coral	stony coral	Siderastrea	Yes	Yes	No	SRR6784978	ERZ28668168
WANG18-2	PRJNA435753,PRJNA436389	WANG18-2_SAMN08604469_METAG	SAMN08604469	24.9943	-80.4065	Siderastrea sideraea, mucus	host-associated	Coral	stony coral	Siderastrea	Yes	Yes	No	SRR6784977	ERZ28667972
WANG18-2	PRJNA435753,PRJNA436389	WANG18-2_SAMN08623979_METAG	SAMN08623979	24.9943	-80.4065	Siderastrea sideraea, healthy, mucus	host-associated	Coral	stony coral	Siderastrea	Yes	Yes	No	SRR6793721	ERZ28668380
WANG18-2	PRJNA435753,PRJNA436389	WANG18-2_SAMN08624000_METAG	SAMN08624000	24.9943	-80.4065	Siderastrea sideraea, healthy, mucus	host-associated	Coral	stony coral	Siderastrea	Yes	Yes	No	SRR6793720	ERZ28668453
WANG18-2	PRJNA435753,PRJNA436389	WANG18-2_SAMN08624001_METAG	SAMN08624001	24.9943	-80.4065	Siderastrea sideraea, healthy, mucus	host-associated	Coral	stony coral	Siderastrea	Yes	Yes	No	SRR6793723	NO_ASSEMBLY
WANG18-2	PRJNA435753,PRJNA436389	WANG18-2_SAMN08624002_METAG	SAMN08624002	24.9943	-80.4065	Siderastrea sideraea, healthy, mucus	host-associated	Coral	stony coral	Siderastrea	Yes	Yes	No	SRR6793722	ERZ28668415
WANG18-2	PRJNA435753,PRJNA436389	WANG18-2_SAMN08624003_METAG	SAMN08624003	24.9943	-80.4065	Siderastrea sideraea, healthy, mucus	host-associated	Coral	stony coral	Siderastrea	Yes	Yes	No	SRR6793717	ERZ28668386
WANG18-2	PRJNA435753,PRJNA436389	WANG18-2_SAMN08624004_METAG	SAMN08624004	24.9943	-80.4065	Siderastrea sideraea, healthy, mucus	host-associated	Coral	stony coral	Siderastrea	Yes	Yes	No	SRR6793724	ERZ28668431
WANG18-2	PRJNA435753,PRJNA436389	WANG18-2_SAMN08624005_METAG	SAMN08624005	24.9943	-80.4065	Siderastrea sideraea, healthy, mucus	host-associated	Coral	stony coral	Siderastrea	Yes	Yes	No	SRR6793715	ERZ28668490
WANG18-2	PRJNA435753,PRJNA436389	WANG18-2_SAMN08624006_METAG	SAMN08624006	24.9943	-80.4065	Siderastrea sideraea, healthy, mucus	host-associated	Coral	stony coral	Siderastrea	Yes	Yes	No	SRR6793718	ERZ28668441
WANG18-2	PRJNA435753,PRJNA436389	WANG18-2_SAMN08624007_METAG	SAMN08624007	24.9943	-80.4065	Siderastrea sideraea, healthy, mucus	host-associated	Coral	stony coral	Siderastrea	Yes	Yes	No	SRR6793714	ERZ28668412
WANG18-2	PRJNA435753,PRJNA436389	WANG18-2_SAMN08624008_METAG	SAMN08624008	24.9943	-80.4065	Siderastrea sideraea, healthy, mucus	host-associated	Coral	stony coral	Siderastrea	Yes	Yes	No	SRR6793713	ERZ28668438
WANG18-2	PRJNA435753,PRJNA436389	WANG18-2_SAMN08624009_METAG	SAMN08624009	24.9943	-80.4065	Siderastrea sideraea, healthy, mucus	host-associated	Coral	stony coral	Siderastrea	Yes	Yes	No	SRR6793712	ERZ28668383
WANG18-2	PRJNA435753,PRJNA436389	WANG18-2_SAMN08624010_METAG	SAMN08624010	24.9943	-80.4065	Siderastrea sideraea, healthy, mucus	host-associated	Coral	stony coral	Siderastrea	Yes	Yes	No	SRR6793711	ERZ28668358
WANG18-2	PRJNA435753,PRJNA436389	WANG18-2_SAMN08624011_METAG	SAMN08624011	24.9943	-80.4065	Siderastrea sideraea, healthy, mucus	host-associated	Coral	stony coral	Siderastrea	Yes	Yes	No	SRR6793710	ERZ28668443
WANG18-2	PRJNA435753,PRJNA436389	WANG18-2_SAMN08624012_METAG	SAMN08624012	24.9943	-80.4065	Siderastrea sideraea, healthy, mucus	host-associated	Coral	stony coral	Siderastrea	Yes	Yes	No	SRR6793709	NO_ASSEMBLY
WANG18-2	PRJNA435753,PRJNA436389	WANG18-2_SAMN08624013_METAG	SAMN08624013	24.9943	-80.4065	Siderastrea sideraea, healthy, mucus	host-associated	Coral	stony coral	Siderastrea	Yes	Yes	No	SRR6793708	ERZ28668424
WANG18-2	PRJNA435753,PRJNA436389	WANG18-2_SAMN08624014_METAG	SAMN08624014	24.9943	-80.4065	Siderastrea sideraea, healthy, mucus	host-associated	Coral	stony coral	Siderastrea	Yes	Yes	No	SRR6793707	ERZ28668387
WANG18-2	PRJNA435753,PRJNA436389	WANG18-2_SAMN08624015_METAG	SAMN08624015	24.9943	-80.4065	Siderastrea sideraea, healthy, mucus	host-associated	Coral	stony coral	Siderastrea	Yes	Yes	No	SRR6793706	ERZ28668485
WANG18-2	PRJNA435753,PRJNA436389	WANG18-2_SAMN08624016_METAG	SAMN08624016	24.9943	-80.4065	Siderastrea sideraea, healthy, mucus	host-associated	Coral	stony coral	Siderastrea	Yes	Yes	No	SRR6793705	ERZ28668421
WANG18-2	PRJNA435753,PRJNA436389	WANG18-2_SAMN08624017_METAG	SAMN08624017	24.9943	-80.4065	Siderastrea sideraea, healthy, mucus	host-associated	Coral	stony coral	Siderastrea	Yes	Yes	No	SRR6793704	ERZ28668459
WANG18-2	PRJNA435753,PRJNA436389	WANG18-2_SAMN08624018_METAG	SAMN08624018	24.9943	-80.4065	Siderastrea sideraea, healthy, diseased	host-associated	Coral	stony coral	Siderastrea	Yes	Yes	No	SRR6793703	ERZ28668433
WANG18-2	PRJNA435753,PRJNA436389	WANG18-2_SAMN08624019_METAG	SAMN08624019	24.9943	-80.4065	Siderastrea sideraea, healthy, diseased	host-associated	Coral	stony coral	Siderastrea	Yes	Yes	No	SRR6793733	ERZ28668446
WANG18-2	PRJNA435753,PRJNA436389	WANG18-2_SAMN08624020_METAG	SAMN08624020	24.9943	-80.4065	Siderastrea sideraea, healthy, diseased	host-associated	Coral	stony coral	Siderastrea	Yes	Yes	No	SRR6793734	ERZ28668488
WANG18-2	PRJNA435753,PRJNA436389	WANG18-2_SAMN08624021_METAG	SAMN08624021	24.9943	-80.4065	Siderastrea sideraea, healthy, diseased	host-associated	Coral	stony coral	Siderastrea	Yes	Yes	No	SRR6793731	ERZ28668309
WANG18-2	PRJNA435753,PRJNA436389	WANG18-2_SAMN08624022_METAG	SAMN08624022	24.9943	-80.4065	Siderastrea sideraea, healthy, diseased	host-associated	Coral	stony coral	Siderastrea	Yes	Yes	No	SRR6793732	NO_ASSEMBLY
WANG18-2	PRJNA435753,PRJNA436389	WANG18-2_SAMN08624023_METAG	SAMN08624023	24.9943	-80.4065	Siderastrea sideraea, healthy, diseased	host-associated	Coral	stony coral	Siderastrea	Yes	Yes	No	SRR6793729	ERZ28668366
WANG18-2	PRJNA435753,PRJNA436389	WANG18-2_SAMN08624024_METAG	SAMN08624024	24.9943	-80.4065	Siderastrea sideraea, healthy, diseased	host-associated	Coral	stony coral	Siderastrea	Yes	Yes	No	SRR6793730	ERZ28668373
WANG18-2	PRJNA435753,PRJNA436389	WANG18-2_SAMN08624025_METAG	SAMN08624025	24.9943	-80.4065	Siderastrea sideraea, healthy, diseased	host-associated	Coral	stony coral	Siderastrea	Yes	Yes	No	SRR6793727	ERZ28668360
WANG18-2	PRJNA435753,PRJNA436389	WANG18-2_SAMN08624026_METAG	SAMN08624026	24.9943	-80.4065	Siderastrea sideraea, healthy, diseased	host-associated	Coral	stony coral	Siderastrea	Yes	Yes	No	SRR6793728	ERZ28668372
WANG18-2	PRJNA435753,PRJNA436389	WANG18-2_SAMN08624027_METAG	SAMN08624027	24.9943	-80.4065	Siderastrea sideraea, healthy, diseased	host-associated	Coral	stony coral	Siderastrea	Yes	Yes	No	SRR6793735	ERZ28668357
WANG18-2	PRJNA435753,PRJNA436389	WANG18-2_SAMN08624028_METAG	SAMN08624028	24.9943	-80.4065	Siderastrea sideraea, healthy, diseased	host-associated	Coral	stony coral	Siderastrea	Yes	Yes	No	SRR6793736	ERZ28668354
WANG18-2	PRJNA435753,PRJNA436389	WANG18-2_SAMN08624029_METAG	SAMN08624029	24.9943	-80.4065	Siderastrea sideraea, healthy, diseased	host-associated	Coral	stony coral	Siderastrea	Yes	Yes	No	SRR6793702	ERZ28668430
WANG18-2	PRJNA435753,PRJNA436389	WANG18-2_SAMN08624030_METAG	SAMN08624030	24.9943	-80.4065	Siderastrea sideraea, healthy, diseased	host-associated	Coral	stony coral	Siderastrea	Yes	Yes	No	SRR6793701	NO_ASSEMBLY
WANG18-2	PRJNA435753,PRJNA436389	WANG18-2_SAMN08624031_METAG	SAMN08624031	24.9943	-80.4065	Siderastrea sideraea, healthy, diseased	host-associated	Coral	stony coral	Siderastrea	Yes	Yes	No	SRR6793719	ERZ28668400
WANG18-2	PRJNA435753,PRJNA436389	WANG18-2_SAMN08624032_METAG	SAMN08624032	24.9943	-80.4065	Siderastrea sideraea, healthy, diseased	host-associated	Coral	stony coral	Siderastrea	Yes	Yes	No	SRR6793716	ERZ28668440
WANG18-2	PRJNA435753,PRJNA436389	WANG18-2_SAMN08624033_METAG	SAMN08624033	24.9943	-80.4065	Siderastrea sideraea, healthy, diseased	host-associated	Coral	stony coral	Siderastrea	Yes	Yes	No	SRR6793698	ERZ28668457
WANG18-2	PRJNA435753,PRJNA436389	WANG18-2_SAMN08624034_METAG	SAMN08624034	24.9943	-80.4065	Siderastrea sideraea, healthy, diseased	host-associated	Coral	stony coral	Siderastrea	Yes	Yes	No	SRR6793697	ERZ28668408
WANG18-2	PRJNA435753,PRJNA436389	WANG18-2_SAMN08624035_METAG	SAMN08624035	24.9943	-80.4065	Siderastrea sideraea, healthy, diseased	host-associated	Coral	stony coral	Siderastrea	Yes	Yes	No	SRR6793700	ERZ28668432
WANG18-2	PRJNA435753,PRJNA436389	WANG18-2_SAMN08624036_METAG	SAMN08624036	24.9943	-80.4065	Siderastrea sideraea, healthy, diseased	host-associated	Coral	stony coral	Siderastrea	Yes	Yes	No	SRR6793699	ERZ28668529
WANG18-2	PRJNA435753,PRJNA436389	WANG18-2_SAMN08624037_METAG	SAMN08624037	24.9943	-80.4065	Siderastrea sideraea, healthy, diseased	host-associated	Coral	stony coral	Siderastrea	Yes	Yes	No	SRR6793696	ERZ28668233
WANG18-2	PRJNA435753,PRJNA436389	WANG18-2_SAMN08624038_METAG	SAMN08624038	24.9943	-80.4065	Siderastrea sideraea, healthy, diseased	host-associated	Coral	stony coral	Siderastrea	Yes	Yes	No	SRR6793725	ERZ28668324
WANG18-2	PRJNA435753,PRJNA436389	WANG18-2_SAMN08624039_METAG	SAMN08624039	24.9943	-80.4065	Siderastrea sideraea, healthy, diseased	host-associated	Coral	stony coral	Siderastrea	Yes	Yes	No	SRR6793695	ERZ28668399
WANG18-2	PRJNA435753,PRJNA436389	WANG18-2_SAMN08624040_METAG	SAMN08624040	24.9943	-80.4065	Siderastrea sideraea, healthy, diseased	host-associated	Coral	stony coral	Siderastrea	Yes	Yes	No	SRR6793726	ERZ28668364
WEBE19-1	PRJNA517146	WEBE19-1_SAMN08181970_METAG	SAMN08181970	20.82598	-78.9793	1_Cuba Metagenome JR2	free-living	Water			No	Yes	No	SRR6387566	ERZ23499537
WEBE19-1	PRJNA517146	WEBE19-1_SAMN08181971_METAG	SAMN08181971	20.87765	-78.9703	2_Cuba Metagenome JR4	free-living	Water			No	Yes	No	SRR6387565	ERZ23499237
WEBE19-1	PRJNA517146	WEBE19-1_SAMN08181972_METAG	SAMN08181972	21.09232	-78.7335	3_Cuba Metagenome JR5	free-living	Water			No	Yes	No	SRR6387564	ERZ23499426
WEBE19-1	PRJNA517146	WEBE19-1_SAMN08181973_METAG	SAMN08181973	21.10845	-78.7208	4_Cuba Metagenome JR6	free-living	Water			No	Yes	No	SRR6387563	ERZ23499308
WEBE19-1	PRJNA517146	WEBE19-1_SAMN08181974_METAG	SAMN08181974	20.82598	-78.9793	Past_Cuba Metagenome Pool; not sure what these are, don't think they are mentioned in the reference at all. Could be coral-associated since names contain abbreviations of corals, but not sure? According to the metadata of this study, they used 9 samples for metagenomic sequencing (4x JR, 5x FK)	missing	Missing			No	No	Yes	SRR6387562	ERZ23499335
WEBE19-1	PRJNA517146	WEBE19-1_SAMN08181975_METAG	SAMN08181975	20.77453	-78.9152	Dstrig_Cuba Metagenome Pool; not sure what these are, don't think they are mentioned in the reference at all. Could be coral-associated since names contain abbreviations of corals, but not sure? According to the metadata of this study, they used 9 samples for metagenomic sequencing (4x JR, 5x FK)	missing	Missing			No	No	Yes	SRR6387561	ERZ23501153
WEBE19-1	PRJNA517146	WEBE19-1_SAMN08181976_METAG	SAMN08181976	21.10845	-78.7208	Ofav_Cuba Metagenome Pool; not sure what these are, don't think they are mentioned in the reference at all. Could be coral-associated since names contain abbreviations of corals, but not sure? According to the metadata of this study, they used 9 samples for metagenomic sequencing (4x JR, 5x FK)	missing	Missing			No	No	Yes	SRR6387560	ERZ23500844
WEBE19-1	PRJNA517146	WEBE19-1_SAMN08181977_METAG	SAMN08181977	20.77453	-78.9152	Mcav_Cuba Metagenome Pool; not sure what these are, don't think they are mentioned in the reference at all. Could be coral-associated since names contain abbreviations of corals, but not sure? According to the metadata of this study, they used 9 samples for metagenomic sequencing (4x JR, 5x FK)	missing	Missing			No	No	Yes	SRR6387559	ERZ23501067
WEBE19-1	PRJNA517146	WEBE19-1_SAMN08181978_METAG	SAMN08181978	21.10845	-78.7208	Acer_Cuba Metagenome Pool; not sure what these are, don't think they are mentioned in the reference at all. Could be coral-associated since names contain abbreviations of corals, but not sure? According to the metadata of this study, they used 9 samples for metagenomic sequencing (4x JR, 5x FK)	missing	Missing			No	No	Yes	SRR6387558	ERZ23499991
WEBE19-1	PRJNA517146	WEBE19-1_SAMN10854666_METAG	SAMN10854666	24.60548	-81.4293	5_FK24	free-living	Water			No	Yes	No	SRR8557218	NO_ASSEMBLY
WEBE19-1	PRJNA517146	WEBE19-1_SAMN10854667_METAG	SAMN10854667	24.55228	-81.3813	6_FK23	free-living	Water			No	Yes	No	SRR8557217	ERZ23499604
WEBE19-1	PRJNA517146	WEBE19-1_SAMN10854668_METAG	SAMN10854668	24.55222	-81.4367	7_FK21	free-living	Water			No	Yes	No	SRR8557216	ERZ23499375
WEBE19-1	PRJNA517146	WEBE19-1_SAMN10854669_METAG	SAMN10854669	24.54544	-81.4062	8_FK22	free-living	Water			No	Yes	No	SRR8557215	ERZ23499546
WEBE19-1	PRJNA517146	WEBE19-1_SAMN10854670_METAG	SAMN10854670	24.55945	-81.501	9_FK20	free-living	Water			No	Yes	No	SRR8557219	ERZ23499329
YANG19-1	PRJNA477682	YANG19-1_SAMN09476197-S001_METAG	SAMN09476197	2023-04-22	121.27	Isopora palifera	host-associated	Coral	stony coral	Isopora	Yes	Yes	No	SRR7418762	ERZ23500165
YANG19-1	PRJNA477682	YANG19-1_SAMN09476197-S002_METAG	SAMN09476197	2023-04-22	121.27	Isopora palifera	host-associated	Coral	stony coral	Isopora	Yes	Yes	No	SRR7418763	ERZ23500891
YANG19-1	PRJNA477682	YANG19-1_SAMN09476197-S003_METAG	SAMN09476197	2023-04-22	121.27	Isopora palifera	host-associated	Coral	stony coral	Isopora	Yes	Yes	No	SRR7418764	ERZ23500665
YANG19-1	PRJNA477682	YANG19-1_SAMN09476197-S004_METAG	SAMN09476197	2023-04-22	121.27	Isopora palifera	host-associated	Coral	stony coral	Isopora	Yes	Yes	No	SRR7418765	ERZ23500294
YANG19-1	PRJNA477682	YANG19-1_SAMN09476197-S005_METAG	SAMN09476197	2023-04-22	121.27	Isopora palifera	host-associated	Coral	stony coral	Isopora	Yes	Yes	No	SRR7418766	ERZ23500549
YANG19-1	PRJNA477682	YANG19-1_SAMN09476197-S006_METAG	SAMN09476197	2023-04-22	121.27	Isopora palifera	host-associated	Coral	stony coral	Isopora	Yes	Yes	No	SRR7418767	ERZ23500919
YANG19-1	PRJNA477682	YANG19-1_SAMN09476197-S007_METAG	SAMN09476197	2023-04-22	121.27	Isopora palifera	host-associated	Coral	stony coral	Isopora	Yes	Yes	No	SRR7418768	ERZ23500655
YANG19-1	PRJNA477682	YANG19-1_SAMN09476197-S008_METAG	SAMN09476197	2023-04-22	121.27	Isopora palifera	host-associated	Coral	stony coral	Isopora	Yes	Yes	No	SRR7418769	ERZ23501054
YANG19-1	PRJNA477682	YANG19-1_SAMN09476197-S009_METAG	SAMN09476197	2023-04-22	121.27	Isopora palifera	host-associated	Coral	stony coral	Isopora	Yes	Yes	No	SRR7418770	ERZ23500789

## Sheet: Sheet 3
identifier	bioproject	n_MAGs_from_original_study	included_in_GTDB_r207
CARD22-1	PRJNA757245	75	no
ROBB19-1	PRJNA545004	52	yes
MEYE16-1	PRJNA269585	26	no
COST21-1	PRJEB13222	3	yes
CAIL17-1	PRJNA302351	1	no
YANG19-1	PRJNA477682	1	yes
LAGH14-1	PRJNA246443	0	NA
WANG18-2	PRJNA435753,PRJNA436389	0	NA
WEBE19-1	PRJNA321354	0	NA
WEBE19-1	PRJNA517146	0	NA
LIMA20-1	PRJNA595374	0	NA
MESS20-1	PRJNA647466	0	NA
NGUG20-1	PRJNA437202	0	NA
VOHS20-1	PRJNA574146,PRJNA565265	0	NA
SANT21-1	PRJNA649484	0	NA
PALL22-1	PRJEB48073	0	NA
