# Supplementary material for: Coral microbiomes as reservoirs of unknown genomic and biosynthetic diversity
Source: Nature. 2026 Feb 25;652(8110):686–93. doi: 10.1038/s41586-026-10159-6 (PMC13083261; doi:10.1038/s41586-026-10159-6)
Supplement: Supplementary file 3 — Supplementary Tables 1–12. [file 41586_2026_10159_MOESM3_ESM.zip › 2023-11-20683E-s3/supplementary-table-5.xlsx]

## Sheet: README
Biosynthetic potential of the RMD genomes
Sheet 1: antiSMASH summary for all genomes in the RMD
Sheet 2: Biosynthetic gene-cluster families (GCFs) for the RMD clustered with the OMD and MIBiG
Sheet 3: Natural product class comparison between the RMD and OMD
Sheet 4: Natural product class comparison across coral groups and sponges

## Sheet: Sheet 1
data_type	biosample	genome	genbank file	scaffold	region	length	contig edge	products	# candidate clusters	candidate clusters type	# protoclusters	protoclusters products	# CDS	CDS list	CDS biosynthetic	CDS biosynthetic additional	CDS regulatory	CDS resistance	CDS transport
TPAC-CORAL-MAGS	SAMEA6002065	TARA_SAMEA6002065_MAG_00000008	TARA_SAMEA6002065_MAG_00000008-scaffold_19.region001.gbk	TARA_SAMEA6002065_MAG_00000008-scaffold_19	TARA_SAMEA6002065_MAG_00000008-scaffold_19-biosynth_1	20912	FALSE	terpene	1	single	1	terpene	17	TARA_SAMEA6002065_MAG_00000008-scaffold_19_5;TARA_SAMEA6002065_MAG_00000008-scaffold_19_6;TARA_SAMEA6002065_MAG_00000008-scaffold_19_7;TARA_SAMEA6002065_MAG_00000008-scaffold_19_8;TARA_SAMEA6002065_MAG_00000008-scaffold_19_9;TARA_SAMEA6002065_MAG_00000008-scaffold_19_10;TARA_SAMEA6002065_MAG_00000008-scaffold_19_11;TARA_SAMEA6002065_MAG_00000008-scaffold_19_12;TARA_SAMEA6002065_MAG_00000008-scaff…	TARA_SAMEA6002065_MAG_00000008-scaffold_19_13	TARA_SAMEA6002065_MAG_00000008-scaffold_19_7;TARA_SAMEA6002065_MAG_00000008-scaffold_19_12;TARA_SAMEA6002065_MAG_00000008-scaffold_19_15;TARA_SAMEA6002065_MAG_00000008-scaffold_19_17			TARA_SAMEA6002065_MAG_00000008-scaffold_19_9;TARA_SAMEA6002065_MAG_00000008-scaffold_19_10
TPAC-CORAL-MAGS	SAMEA6002065	TARA_SAMEA6002065_MAG_00000014	TARA_SAMEA6002065_MAG_00000014-scaffold_32.region001.gbk	TARA_SAMEA6002065_MAG_00000014-scaffold_32	TARA_SAMEA6002065_MAG_00000014-scaffold_32-biosynth_1	17002	TRUE	terpene	1	single	1	terpene	13	TARA_SAMEA6002065_MAG_00000014-scaffold_32_8;TARA_SAMEA6002065_MAG_00000014-scaffold_32_9;TARA_SAMEA6002065_MAG_00000014-scaffold_32_10;TARA_SAMEA6002065_MAG_00000014-scaffold_32_11;TARA_SAMEA6002065_MAG_00000014-scaffold_32_12;TARA_SAMEA6002065_MAG_00000014-scaffold_32_13;TARA_SAMEA6002065_MAG_00000014-scaffold_32_14;TARA_SAMEA6002065_MAG_00000014-scaffold_32_15;TARA_SAMEA6002065_MAG_00000014-sc…	TARA_SAMEA6002065_MAG_00000014-scaffold_32_16	TARA_SAMEA6002065_MAG_00000014-scaffold_32_10;TARA_SAMEA6002065_MAG_00000014-scaffold_32_17;TARA_SAMEA6002065_MAG_00000014-scaffold_32_18
TPAC-CORAL-MAGS	SAMEA6002065	TARA_SAMEA6002065_MAG_00000014	TARA_SAMEA6002065_MAG_00000014-scaffold_68.region001.gbk	TARA_SAMEA6002065_MAG_00000014-scaffold_68	TARA_SAMEA6002065_MAG_00000014-scaffold_68-biosynth_1	12797	TRUE	redox-cofactor	1	single	1	redox-cofactor	11	TARA_SAMEA6002065_MAG_00000014-scaffold_68_5;TARA_SAMEA6002065_MAG_00000014-scaffold_68_6;TARA_SAMEA6002065_MAG_00000014-scaffold_68_7;TARA_SAMEA6002065_MAG_00000014-scaffold_68_8;TARA_SAMEA6002065_MAG_00000014-scaffold_68_9;TARA_SAMEA6002065_MAG_00000014-scaffold_68_10;TARA_SAMEA6002065_MAG_00000014-scaffold_68_11;TARA_SAMEA6002065_MAG_00000014-scaffold_68_12;TARA_SAMEA6002065_MAG_00000014-scaff…	TARA_SAMEA6002065_MAG_00000014-scaffold_68_12;TARA_SAMEA6002065_MAG_00000014-scaffold_68_13;TARA_SAMEA6002065_MAG_00000014-scaffold_68_14		TARA_SAMEA6002065_MAG_00000014-scaffold_68_9;TARA_SAMEA6002065_MAG_00000014-scaffold_68_10
TPAC-CORAL-MAGS	SAMEA6002074	TARA_SAMEA6002074_MAG_00000003	TARA_SAMEA6002074_MAG_00000003-scaffold_6.region001.gbk	TARA_SAMEA6002074_MAG_00000003-scaffold_6	TARA_SAMEA6002074_MAG_00000003-scaffold_6-biosynth_1	15078	TRUE	redox-cofactor	1	single	1	redox-cofactor	12	TARA_SAMEA6002074_MAG_00000003-scaffold_6_37;TARA_SAMEA6002074_MAG_00000003-scaffold_6_38;TARA_SAMEA6002074_MAG_00000003-scaffold_6_39;TARA_SAMEA6002074_MAG_00000003-scaffold_6_40;TARA_SAMEA6002074_MAG_00000003-scaffold_6_41;TARA_SAMEA6002074_MAG_00000003-scaffold_6_42;TARA_SAMEA6002074_MAG_00000003-scaffold_6_43;TARA_SAMEA6002074_MAG_00000003-scaffold_6_44;TARA_SAMEA6002074_MAG_00000003-scaffold…	TARA_SAMEA6002074_MAG_00000003-scaffold_6_44;TARA_SAMEA6002074_MAG_00000003-scaffold_6_45;TARA_SAMEA6002074_MAG_00000003-scaffold_6_46	TARA_SAMEA6002074_MAG_00000003-scaffold_6_48	TARA_SAMEA6002074_MAG_00000003-scaffold_6_41;TARA_SAMEA6002074_MAG_00000003-scaffold_6_42
TPAC-CORAL-MAGS	SAMEA6002074	TARA_SAMEA6002074_MAG_00000003	TARA_SAMEA6002074_MAG_00000003-scaffold_45.region001.gbk	TARA_SAMEA6002074_MAG_00000003-scaffold_45	TARA_SAMEA6002074_MAG_00000003-scaffold_45-biosynth_1	21767	TRUE	arylpolyene	1	single	1	arylpolyene	31	TARA_SAMEA6002074_MAG_00000003-scaffold_45_1;TARA_SAMEA6002074_MAG_00000003-scaffold_45_2;TARA_SAMEA6002074_MAG_00000003-scaffold_45_3;TARA_SAMEA6002074_MAG_00000003-scaffold_45_4;TARA_SAMEA6002074_MAG_00000003-scaffold_45_5;TARA_SAMEA6002074_MAG_00000003-scaffold_45_6;TARA_SAMEA6002074_MAG_00000003-scaffold_45_7;TARA_SAMEA6002074_MAG_00000003-scaffold_45_8;TARA_SAMEA6002074_MAG_00000003-scaffold…	TARA_SAMEA6002074_MAG_00000003-scaffold_45_22;TARA_SAMEA6002074_MAG_00000003-scaffold_45_30	TARA_SAMEA6002074_MAG_00000003-scaffold_45_23;TARA_SAMEA6002074_MAG_00000003-scaffold_45_26;TARA_SAMEA6002074_MAG_00000003-scaffold_45_28;TARA_SAMEA6002074_MAG_00000003-scaffold_45_29
TPAC-CORAL-MAGS	SAMEA6002074	TARA_SAMEA6002074_MAG_00000003	TARA_SAMEA6002074_MAG_00000003-scaffold_105.region001.gbk	TARA_SAMEA6002074_MAG_00000003-scaffold_105	TARA_SAMEA6002074_MAG_00000003-scaffold_105-biosynth_1	10809	TRUE	NRPS-like	1	single	1	NRPS-like	6	TARA_SAMEA6002074_MAG_00000003-scaffold_105_1;TARA_SAMEA6002074_MAG_00000003-scaffold_105_2;TARA_SAMEA6002074_MAG_00000003-scaffold_105_3;TARA_SAMEA6002074_MAG_00000003-scaffold_105_4;TARA_SAMEA6002074_MAG_00000003-scaffold_105_5;TARA_SAMEA6002074_MAG_00000003-scaffold_105_6	TARA_SAMEA6002074_MAG_00000003-scaffold_105_6	TARA_SAMEA6002074_MAG_00000003-scaffold_105_3
TPAC-CORAL-MAGS	SAMEA6002110	TARA_SAMEA6002110_MAG_00000041	TARA_SAMEA6002110_MAG_00000041-scaffold_42.region001.gbk	TARA_SAMEA6002110_MAG_00000041-scaffold_42	TARA_SAMEA6002110_MAG_00000041-scaffold_42-biosynth_1	18095	TRUE	redox-cofactor	1	single	1	redox-cofactor	15	TARA_SAMEA6002110_MAG_00000041-scaffold_42_4;TARA_SAMEA6002110_MAG_00000041-scaffold_42_5;TARA_SAMEA6002110_MAG_00000041-scaffold_42_6;TARA_SAMEA6002110_MAG_00000041-scaffold_42_7;TARA_SAMEA6002110_MAG_00000041-scaffold_42_8;TARA_SAMEA6002110_MAG_00000041-scaffold_42_9;TARA_SAMEA6002110_MAG_00000041-scaffold_42_10;TARA_SAMEA6002110_MAG_00000041-scaffold_42_11;TARA_SAMEA6002110_MAG_00000041-scaffo…	TARA_SAMEA6002110_MAG_00000041-scaffold_42_11;TARA_SAMEA6002110_MAG_00000041-scaffold_42_12;TARA_SAMEA6002110_MAG_00000041-scaffold_42_13	TARA_SAMEA6002110_MAG_00000041-scaffold_42_15	TARA_SAMEA6002110_MAG_00000041-scaffold_42_8;TARA_SAMEA6002110_MAG_00000041-scaffold_42_9
TPAC-CORAL-MAGS	SAMEA6002110	TARA_SAMEA6002110_MAG_00000041	TARA_SAMEA6002110_MAG_00000041-scaffold_57.region001.gbk	TARA_SAMEA6002110_MAG_00000041-scaffold_57	TARA_SAMEA6002110_MAG_00000041-scaffold_57-biosynth_1	19214	TRUE	T1PKS;NRPS	1	neighbouring	2	T1PKS;NRPS	9	TARA_SAMEA6002110_MAG_00000041-scaffold_57_1;TARA_SAMEA6002110_MAG_00000041-scaffold_57_2;TARA_SAMEA6002110_MAG_00000041-scaffold_57_3;TARA_SAMEA6002110_MAG_00000041-scaffold_57_4;TARA_SAMEA6002110_MAG_00000041-scaffold_57_5;TARA_SAMEA6002110_MAG_00000041-scaffold_57_6;TARA_SAMEA6002110_MAG_00000041-scaffold_57_7;TARA_SAMEA6002110_MAG_00000041-scaffold_57_8;TARA_SAMEA6002110_MAG_00000041-scaffold…	TARA_SAMEA6002110_MAG_00000041-scaffold_57_6;TARA_SAMEA6002110_MAG_00000041-scaffold_57_7	TARA_SAMEA6002110_MAG_00000041-scaffold_57_2;TARA_SAMEA6002110_MAG_00000041-scaffold_57_3;TARA_SAMEA6002110_MAG_00000041-scaffold_57_4;TARA_SAMEA6002110_MAG_00000041-scaffold_57_5
TPAC-CORAL-MAGS	SAMEA6002110	TARA_SAMEA6002110_MAG_00000041	TARA_SAMEA6002110_MAG_00000041-scaffold_66.region001.gbk	TARA_SAMEA6002110_MAG_00000041-scaffold_66	TARA_SAMEA6002110_MAG_00000041-scaffold_66-biosynth_1	14528	TRUE	terpene	1	single	1	terpene	12	TARA_SAMEA6002110_MAG_00000041-scaffold_66_1;TARA_SAMEA6002110_MAG_00000041-scaffold_66_2;TARA_SAMEA6002110_MAG_00000041-scaffold_66_3;TARA_SAMEA6002110_MAG_00000041-scaffold_66_4;TARA_SAMEA6002110_MAG_00000041-scaffold_66_5;TARA_SAMEA6002110_MAG_00000041-scaffold_66_6;TARA_SAMEA6002110_MAG_00000041-scaffold_66_7;TARA_SAMEA6002110_MAG_00000041-scaffold_66_8;TARA_SAMEA6002110_MAG_00000041-scaffold…	TARA_SAMEA6002110_MAG_00000041-scaffold_66_4	TARA_SAMEA6002110_MAG_00000041-scaffold_66_2;TARA_SAMEA6002110_MAG_00000041-scaffold_66_3;TARA_SAMEA6002110_MAG_00000041-scaffold_66_10
TPAC-CORAL-MAGS	SAMEA6003368	TARA_SAMEA6003368_MAG_00000033	TARA_SAMEA6003368_MAG_00000033-scaffold_7.region001.gbk	TARA_SAMEA6003368_MAG_00000033-scaffold_7	TARA_SAMEA6003368_MAG_00000033-scaffold_7-biosynth_1	55817	FALSE	NRPS	1	single	1	NRPS	39	TARA_SAMEA6003368_MAG_00000033-scaffold_7_46;TARA_SAMEA6003368_MAG_00000033-scaffold_7_47;TARA_SAMEA6003368_MAG_00000033-scaffold_7_48;TARA_SAMEA6003368_MAG_00000033-scaffold_7_49;TARA_SAMEA6003368_MAG_00000033-scaffold_7_50;TARA_SAMEA6003368_MAG_00000033-scaffold_7_51;TARA_SAMEA6003368_MAG_00000033-scaffold_7_52;TARA_SAMEA6003368_MAG_00000033-scaffold_7_53;TARA_SAMEA6003368_MAG_00000033-scaffold…	TARA_SAMEA6003368_MAG_00000033-scaffold_7_56;TARA_SAMEA6003368_MAG_00000033-scaffold_7_65	TARA_SAMEA6003368_MAG_00000033-scaffold_7_53;TARA_SAMEA6003368_MAG_00000033-scaffold_7_54;TARA_SAMEA6003368_MAG_00000033-scaffold_7_58;TARA_SAMEA6003368_MAG_00000033-scaffold_7_62;TARA_SAMEA6003368_MAG_00000033-scaffold_7_63;TARA_SAMEA6003368_MAG_00000033-scaffold_7_64;TARA_SAMEA6003368_MAG_00000033-scaffold_7_66;TARA_SAMEA6003368_MAG_00000033-scaffold_7_73;TARA_SAMEA6003368_MAG_00000033-scaffold…	TARA_SAMEA6003368_MAG_00000033-scaffold_7_46		TARA_SAMEA6003368_MAG_00000033-scaffold_7_60;TARA_SAMEA6003368_MAG_00000033-scaffold_7_78
TPAC-CORAL-MAGS	SAMEA6003368	TARA_SAMEA6003368_MAG_00000033	TARA_SAMEA6003368_MAG_00000033-scaffold_8.region001.gbk	TARA_SAMEA6003368_MAG_00000033-scaffold_8	TARA_SAMEA6003368_MAG_00000033-scaffold_8-biosynth_1	13035	TRUE	terpene	1	single	1	terpene	13	TARA_SAMEA6003368_MAG_00000033-scaffold_8_120;TARA_SAMEA6003368_MAG_00000033-scaffold_8_121;TARA_SAMEA6003368_MAG_00000033-scaffold_8_122;TARA_SAMEA6003368_MAG_00000033-scaffold_8_123;TARA_SAMEA6003368_MAG_00000033-scaffold_8_124;TARA_SAMEA6003368_MAG_00000033-scaffold_8_125;TARA_SAMEA6003368_MAG_00000033-scaffold_8_126;TARA_SAMEA6003368_MAG_00000033-scaffold_8_127;TARA_SAMEA6003368_MAG_00000033-…	TARA_SAMEA6003368_MAG_00000033-scaffold_8_130	TARA_SAMEA6003368_MAG_00000033-scaffold_8_124;TARA_SAMEA6003368_MAG_00000033-scaffold_8_125;TARA_SAMEA6003368_MAG_00000033-scaffold_8_131
TPAC-CORAL-MAGS	SAMEA6003368	TARA_SAMEA6003368_MAG_00000033	TARA_SAMEA6003368_MAG_00000033-scaffold_18.region001.gbk	TARA_SAMEA6003368_MAG_00000033-scaffold_18	TARA_SAMEA6003368_MAG_00000033-scaffold_18-biosynth_1	41110	FALSE	T3PKS	1	single	1	T3PKS	31	TARA_SAMEA6003368_MAG_00000033-scaffold_18_6;TARA_SAMEA6003368_MAG_00000033-scaffold_18_7;TARA_SAMEA6003368_MAG_00000033-scaffold_18_8;TARA_SAMEA6003368_MAG_00000033-scaffold_18_9;TARA_SAMEA6003368_MAG_00000033-scaffold_18_10;TARA_SAMEA6003368_MAG_00000033-scaffold_18_11;TARA_SAMEA6003368_MAG_00000033-scaffold_18_12;TARA_SAMEA6003368_MAG_00000033-scaffold_18_13;TARA_SAMEA6003368_MAG_00000033-scaf…	TARA_SAMEA6003368_MAG_00000033-scaffold_18_21	TARA_SAMEA6003368_MAG_00000033-scaffold_18_19;TARA_SAMEA6003368_MAG_00000033-scaffold_18_23;TARA_SAMEA6003368_MAG_00000033-scaffold_18_25;TARA_SAMEA6003368_MAG_00000033-scaffold_18_31;TARA_SAMEA6003368_MAG_00000033-scaffold_18_32;TARA_SAMEA6003368_MAG_00000033-scaffold_18_34;TARA_SAMEA6003368_MAG_00000033-scaffold_18_36	TARA_SAMEA6003368_MAG_00000033-scaffold_18_13		TARA_SAMEA6003368_MAG_00000033-scaffold_18_9;TARA_SAMEA6003368_MAG_00000033-scaffold_18_10;TARA_SAMEA6003368_MAG_00000033-scaffold_18_17;TARA_SAMEA6003368_MAG_00000033-scaffold_18_33
TPAC-CORAL-MAGS	SAMEA6003368	TARA_SAMEA6003368_MAG_00000033	TARA_SAMEA6003368_MAG_00000033-scaffold_21.region001.gbk	TARA_SAMEA6003368_MAG_00000033-scaffold_21	TARA_SAMEA6003368_MAG_00000033-scaffold_21-biosynth_1	22631	FALSE	lanthipeptide-class-iv	1	single	1	lanthipeptide-class-iv	16	TARA_SAMEA6003368_MAG_00000033-scaffold_21_17;TARA_SAMEA6003368_MAG_00000033-scaffold_21_18;TARA_SAMEA6003368_MAG_00000033-scaffold_21_19;TARA_SAMEA6003368_MAG_00000033-scaffold_21_20;TARA_SAMEA6003368_MAG_00000033-scaffold_21_21;TARA_SAMEA6003368_MAG_00000033-scaffold_21_22;TARA_SAMEA6003368_MAG_00000033-scaffold_21_23;TARA_SAMEA6003368_MAG_00000033-scaffold_21_24;TARA_SAMEA6003368_MAG_00000033-…	TARA_SAMEA6003368_MAG_00000033-scaffold_21_26	TARA_SAMEA6003368_MAG_00000033-scaffold_21_23	TARA_SAMEA6003368_MAG_00000033-scaffold_21_24;TARA_SAMEA6003368_MAG_00000033-scaffold_21_25;TARA_SAMEA6003368_MAG_00000033-scaffold_21_29		TARA_SAMEA6003368_MAG_00000033-scaffold_21_31
TPAC-CORAL-MAGS	SAMEA6003368	TARA_SAMEA6003368_MAG_00000033	TARA_SAMEA6003368_MAG_00000033-scaffold_24.region001.gbk	TARA_SAMEA6003368_MAG_00000033-scaffold_24	TARA_SAMEA6003368_MAG_00000033-scaffold_24-biosynth_1	34514	TRUE	resorcinol;siderophore	2	neighbouring;single	2	resorcinol;siderophore	32	TARA_SAMEA6003368_MAG_00000033-scaffold_24_1;TARA_SAMEA6003368_MAG_00000033-scaffold_24_2;TARA_SAMEA6003368_MAG_00000033-scaffold_24_3;TARA_SAMEA6003368_MAG_00000033-scaffold_24_4;TARA_SAMEA6003368_MAG_00000033-scaffold_24_5;TARA_SAMEA6003368_MAG_00000033-scaffold_24_6;TARA_SAMEA6003368_MAG_00000033-scaffold_24_7;TARA_SAMEA6003368_MAG_00000033-scaffold_24_8;TARA_SAMEA6003368_MAG_00000033-scaffold…	TARA_SAMEA6003368_MAG_00000033-scaffold_24_15;TARA_SAMEA6003368_MAG_00000033-scaffold_24_22;TARA_SAMEA6003368_MAG_00000033-scaffold_24_24	TARA_SAMEA6003368_MAG_00000033-scaffold_24_23;TARA_SAMEA6003368_MAG_00000033-scaffold_24_26;TARA_SAMEA6003368_MAG_00000033-scaffold_24_27	TARA_SAMEA6003368_MAG_00000033-scaffold_24_3;TARA_SAMEA6003368_MAG_00000033-scaffold_24_9;TARA_SAMEA6003368_MAG_00000033-scaffold_24_10;TARA_SAMEA6003368_MAG_00000033-scaffold_24_21		TARA_SAMEA6003368_MAG_00000033-scaffold_24_7;TARA_SAMEA6003368_MAG_00000033-scaffold_24_32
TPAC-CORAL-MAGS	SAMEA6003368	TARA_SAMEA6003368_MAG_00000033	TARA_SAMEA6003368_MAG_00000033-scaffold_33.region001.gbk	TARA_SAMEA6003368_MAG_00000033-scaffold_33	TARA_SAMEA6003368_MAG_00000033-scaffold_33-biosynth_1	21152	FALSE	terpene	1	single	1	terpene	16	TARA_SAMEA6003368_MAG_00000033-scaffold_33_26;TARA_SAMEA6003368_MAG_00000033-scaffold_33_27;TARA_SAMEA6003368_MAG_00000033-scaffold_33_28;TARA_SAMEA6003368_MAG_00000033-scaffold_33_29;TARA_SAMEA6003368_MAG_00000033-scaffold_33_30;TARA_SAMEA6003368_MAG_00000033-scaffold_33_31;TARA_SAMEA6003368_MAG_00000033-scaffold_33_32;TARA_SAMEA6003368_MAG_00000033-scaffold_33_33;TARA_SAMEA6003368_MAG_00000033-…	TARA_SAMEA6003368_MAG_00000033-scaffold_33_33	TARA_SAMEA6003368_MAG_00000033-scaffold_33_27;TARA_SAMEA6003368_MAG_00000033-scaffold_33_29;TARA_SAMEA6003368_MAG_00000033-scaffold_33_30;TARA_SAMEA6003368_MAG_00000033-scaffold_33_39;TARA_SAMEA6003368_MAG_00000033-scaffold_33_41			TARA_SAMEA6003368_MAG_00000033-scaffold_33_31;TARA_SAMEA6003368_MAG_00000033-scaffold_33_40
TPAC-CORAL-MAGS	SAMEA6003368	TARA_SAMEA6003368_MAG_00000033	TARA_SAMEA6003368_MAG_00000033-scaffold_47.region001.gbk	TARA_SAMEA6003368_MAG_00000033-scaffold_47	TARA_SAMEA6003368_MAG_00000033-scaffold_47-biosynth_1	30406	TRUE	T1PKS	1	single	1	T1PKS	19	TARA_SAMEA6003368_MAG_00000033-scaffold_47_21;TARA_SAMEA6003368_MAG_00000033-scaffold_47_22;TARA_SAMEA6003368_MAG_00000033-scaffold_47_23;TARA_SAMEA6003368_MAG_00000033-scaffold_47_24;TARA_SAMEA6003368_MAG_00000033-scaffold_47_25;TARA_SAMEA6003368_MAG_00000033-scaffold_47_26;TARA_SAMEA6003368_MAG_00000033-scaffold_47_27;TARA_SAMEA6003368_MAG_00000033-scaffold_47_28;TARA_SAMEA6003368_MAG_00000033-…	TARA_SAMEA6003368_MAG_00000033-scaffold_47_36	TARA_SAMEA6003368_MAG_00000033-scaffold_47_22;TARA_SAMEA6003368_MAG_00000033-scaffold_47_29;TARA_SAMEA6003368_MAG_00000033-scaffold_47_32;TARA_SAMEA6003368_MAG_00000033-scaffold_47_37
TPAC-CORAL-MAGS	SAMEA6003368	TARA_SAMEA6003368_MAG_00000033	TARA_SAMEA6003368_MAG_00000033-scaffold_72.region001.gbk	TARA_SAMEA6003368_MAG_00000033-scaffold_72	TARA_SAMEA6003368_MAG_00000033-scaffold_72-biosynth_1	16646	TRUE	lanthipeptide-class-iv	1	single	1	lanthipeptide-class-iv	13	TARA_SAMEA6003368_MAG_00000033-scaffold_72_17;TARA_SAMEA6003368_MAG_00000033-scaffold_72_18;TARA_SAMEA6003368_MAG_00000033-scaffold_72_19;TARA_SAMEA6003368_MAG_00000033-scaffold_72_20;TARA_SAMEA6003368_MAG_00000033-scaffold_72_21;TARA_SAMEA6003368_MAG_00000033-scaffold_72_22;TARA_SAMEA6003368_MAG_00000033-scaffold_72_23;TARA_SAMEA6003368_MAG_00000033-scaffold_72_24;TARA_SAMEA6003368_MAG_00000033-…	TARA_SAMEA6003368_MAG_00000033-scaffold_72_24				TARA_SAMEA6003368_MAG_00000033-scaffold_72_18
TPAC-CORAL-MAGS	SAMEA6003368	TARA_SAMEA6003368_MAG_00000033	TARA_SAMEA6003368_MAG_00000033-scaffold_94.region001.gbk	TARA_SAMEA6003368_MAG_00000033-scaffold_94	TARA_SAMEA6003368_MAG_00000033-scaffold_94-biosynth_1	25585	TRUE	lanthipeptide-class-i	1	single	1	lanthipeptide-class-i	18	TARA_SAMEA6003368_MAG_00000033-scaffold_94_1;TARA_SAMEA6003368_MAG_00000033-scaffold_94_2;TARA_SAMEA6003368_MAG_00000033-scaffold_94_3;TARA_SAMEA6003368_MAG_00000033-scaffold_94_4;TARA_SAMEA6003368_MAG_00000033-scaffold_94_5;TARA_SAMEA6003368_MAG_00000033-scaffold_94_6;TARA_SAMEA6003368_MAG_00000033-scaffold_94_7;TARA_SAMEA6003368_MAG_00000033-scaffold_94_8;TARA_SAMEA6003368_MAG_00000033-scaffold…	TARA_SAMEA6003368_MAG_00000033-scaffold_94_2;TARA_SAMEA6003368_MAG_00000033-scaffold_94_11	TARA_SAMEA6003368_MAG_00000033-scaffold_94_1;TARA_SAMEA6003368_MAG_00000033-scaffold_94_8;TARA_SAMEA6003368_MAG_00000033-scaffold_94_13	TARA_SAMEA6003368_MAG_00000033-scaffold_94_15		TARA_SAMEA6003368_MAG_00000033-scaffold_94_3
TPAC-CORAL-MAGS	SAMEA6003368	TARA_SAMEA6003368_MAG_00000033	TARA_SAMEA6003368_MAG_00000033-scaffold_110.region001.gbk	TARA_SAMEA6003368_MAG_00000033-scaffold_110	TARA_SAMEA6003368_MAG_00000033-scaffold_110-biosynth_1	17989	TRUE	lanthipeptide-class-iv	1	single	1	lanthipeptide-class-iv	13	TARA_SAMEA6003368_MAG_00000033-scaffold_110_1;TARA_SAMEA6003368_MAG_00000033-scaffold_110_2;TARA_SAMEA6003368_MAG_00000033-scaffold_110_3;TARA_SAMEA6003368_MAG_00000033-scaffold_110_4;TARA_SAMEA6003368_MAG_00000033-scaffold_110_5;TARA_SAMEA6003368_MAG_00000033-scaffold_110_6;TARA_SAMEA6003368_MAG_00000033-scaffold_110_7;TARA_SAMEA6003368_MAG_00000033-scaffold_110_8;TARA_SAMEA6003368_MAG_00000033-…	TARA_SAMEA6003368_MAG_00000033-scaffold_110_7				TARA_SAMEA6003368_MAG_00000033-scaffold_110_11
TPAC-CORAL-MAGS	SAMEA6003377	TARA_SAMEA6003377_MAG_00000008	TARA_SAMEA6003377_MAG_00000008-scaffold_8.region001.gbk	TARA_SAMEA6003377_MAG_00000008-scaffold_8	TARA_SAMEA6003377_MAG_00000008-scaffold_8-biosynth_1	19037	TRUE	terpene	1	single	1	terpene	17	TARA_SAMEA6003377_MAG_00000008-scaffold_8_8;TARA_SAMEA6003377_MAG_00000008-scaffold_8_9;TARA_SAMEA6003377_MAG_00000008-scaffold_8_10;TARA_SAMEA6003377_MAG_00000008-scaffold_8_11;TARA_SAMEA6003377_MAG_00000008-scaffold_8_12;TARA_SAMEA6003377_MAG_00000008-scaffold_8_13;TARA_SAMEA6003377_MAG_00000008-scaffold_8_14;TARA_SAMEA6003377_MAG_00000008-scaffold_8_15;TARA_SAMEA6003377_MAG_00000008-scaffold_8…	TARA_SAMEA6003377_MAG_00000008-scaffold_8_16;TARA_SAMEA6003377_MAG_00000008-scaffold_8_17	TARA_SAMEA6003377_MAG_00000008-scaffold_8_14;TARA_SAMEA6003377_MAG_00000008-scaffold_8_19;TARA_SAMEA6003377_MAG_00000008-scaffold_8_20;TARA_SAMEA6003377_MAG_00000008-scaffold_8_24
TPAC-CORAL-MAGS	SAMEA6003377	TARA_SAMEA6003377_MAG_00000008	TARA_SAMEA6003377_MAG_00000008-scaffold_18.region001.gbk	TARA_SAMEA6003377_MAG_00000008-scaffold_18	TARA_SAMEA6003377_MAG_00000008-scaffold_18-biosynth_1	20570	TRUE	phosphonate	1	single	1	phosphonate	18	TARA_SAMEA6003377_MAG_00000008-scaffold_18_1;TARA_SAMEA6003377_MAG_00000008-scaffold_18_2;TARA_SAMEA6003377_MAG_00000008-scaffold_18_3;TARA_SAMEA6003377_MAG_00000008-scaffold_18_4;TARA_SAMEA6003377_MAG_00000008-scaffold_18_5;TARA_SAMEA6003377_MAG_00000008-scaffold_18_6;TARA_SAMEA6003377_MAG_00000008-scaffold_18_7;TARA_SAMEA6003377_MAG_00000008-scaffold_18_8;TARA_SAMEA6003377_MAG_00000008-scaffold…	TARA_SAMEA6003377_MAG_00000008-scaffold_18_17	TARA_SAMEA6003377_MAG_00000008-scaffold_18_6;TARA_SAMEA6003377_MAG_00000008-scaffold_18_12;TARA_SAMEA6003377_MAG_00000008-scaffold_18_15;TARA_SAMEA6003377_MAG_00000008-scaffold_18_16
TPAC-CORAL-MAGS	SAMEA6003377	TARA_SAMEA6003377_MAG_00000008	TARA_SAMEA6003377_MAG_00000008-scaffold_43.region001.gbk	TARA_SAMEA6003377_MAG_00000008-scaffold_43	TARA_SAMEA6003377_MAG_00000008-scaffold_43-biosynth_1	14432	TRUE	terpene	1	single	1	terpene	21	TARA_SAMEA6003377_MAG_00000008-scaffold_43_1;TARA_SAMEA6003377_MAG_00000008-scaffold_43_2;TARA_SAMEA6003377_MAG_00000008-scaffold_43_3;TARA_SAMEA6003377_MAG_00000008-scaffold_43_4;TARA_SAMEA6003377_MAG_00000008-scaffold_43_5;TARA_SAMEA6003377_MAG_00000008-scaffold_43_6;TARA_SAMEA6003377_MAG_00000008-scaffold_43_7;TARA_SAMEA6003377_MAG_00000008-scaffold_43_8;TARA_SAMEA6003377_MAG_00000008-scaffold…	TARA_SAMEA6003377_MAG_00000008-scaffold_43_8;TARA_SAMEA6003377_MAG_00000008-scaffold_43_9	TARA_SAMEA6003377_MAG_00000008-scaffold_43_2;TARA_SAMEA6003377_MAG_00000008-scaffold_43_10
TPAC-CORAL-MAGS	SAMEA6003377	TARA_SAMEA6003377_MAG_00000008	TARA_SAMEA6003377_MAG_00000008-scaffold_128.region001.gbk	TARA_SAMEA6003377_MAG_00000008-scaffold_128	TARA_SAMEA6003377_MAG_00000008-scaffold_128-biosynth_1	7293	TRUE	redox-cofactor	1	single	1	redox-cofactor	8	TARA_SAMEA6003377_MAG_00000008-scaffold_128_1;TARA_SAMEA6003377_MAG_00000008-scaffold_128_2;TARA_SAMEA6003377_MAG_00000008-scaffold_128_3;TARA_SAMEA6003377_MAG_00000008-scaffold_128_4;TARA_SAMEA6003377_MAG_00000008-scaffold_128_5;TARA_SAMEA6003377_MAG_00000008-scaffold_128_6;TARA_SAMEA6003377_MAG_00000008-scaffold_128_7;TARA_SAMEA6003377_MAG_00000008-scaffold_128_8	TARA_SAMEA6003377_MAG_00000008-scaffold_128_6;TARA_SAMEA6003377_MAG_00000008-scaffold_128_7;TARA_SAMEA6003377_MAG_00000008-scaffold_128_8
TPAC-CORAL-MAGS	SAMEA6003377	TARA_SAMEA6003377_MAG_00000014	TARA_SAMEA6003377_MAG_00000014-scaffold_1.region001.gbk	TARA_SAMEA6003377_MAG_00000014-scaffold_1	TARA_SAMEA6003377_MAG_00000014-scaffold_1-biosynth_1	40873	FALSE	phosphonate	1	single	1	phosphonate	34	TARA_SAMEA6003377_MAG_00000014-scaffold_1_33;TARA_SAMEA6003377_MAG_00000014-scaffold_1_34;TARA_SAMEA6003377_MAG_00000014-scaffold_1_35;TARA_SAMEA6003377_MAG_00000014-scaffold_1_36;TARA_SAMEA6003377_MAG_00000014-scaffold_1_37;TARA_SAMEA6003377_MAG_00000014-scaffold_1_38;TARA_SAMEA6003377_MAG_00000014-scaffold_1_39;TARA_SAMEA6003377_MAG_00000014-scaffold_1_40;TARA_SAMEA6003377_MAG_00000014-scaffold…	TARA_SAMEA6003377_MAG_00000014-scaffold_1_47	TARA_SAMEA6003377_MAG_00000014-scaffold_1_62;TARA_SAMEA6003377_MAG_00000014-scaffold_1_65	TARA_SAMEA6003377_MAG_00000014-scaffold_1_45;TARA_SAMEA6003377_MAG_00000014-scaffold_1_63		TARA_SAMEA6003377_MAG_00000014-scaffold_1_40;TARA_SAMEA6003377_MAG_00000014-scaffold_1_41;TARA_SAMEA6003377_MAG_00000014-scaffold_1_42;TARA_SAMEA6003377_MAG_00000014-scaffold_1_43;TARA_SAMEA6003377_MAG_00000014-scaffold_1_44;TARA_SAMEA6003377_MAG_00000014-scaffold_1_51;TARA_SAMEA6003377_MAG_00000014-scaffold_1_52;TARA_SAMEA6003377_MAG_00000014-scaffold_1_53;TARA_SAMEA6003377_MAG_00000014-scaffold…
TPAC-CORAL-MAGS	SAMEA6003377	TARA_SAMEA6003377_MAG_00000014	TARA_SAMEA6003377_MAG_00000014-scaffold_2.region001.gbk	TARA_SAMEA6003377_MAG_00000014-scaffold_2	TARA_SAMEA6003377_MAG_00000014-scaffold_2-biosynth_1	68718	FALSE	NRPS-like;T3PKS	3	neighbouring;single;single	2	NRPS-like;T3PKS	67	TARA_SAMEA6003377_MAG_00000014-scaffold_2_49;TARA_SAMEA6003377_MAG_00000014-scaffold_2_50;TARA_SAMEA6003377_MAG_00000014-scaffold_2_51;TARA_SAMEA6003377_MAG_00000014-scaffold_2_52;TARA_SAMEA6003377_MAG_00000014-scaffold_2_53;TARA_SAMEA6003377_MAG_00000014-scaffold_2_54;TARA_SAMEA6003377_MAG_00000014-scaffold_2_55;TARA_SAMEA6003377_MAG_00000014-scaffold_2_56;TARA_SAMEA6003377_MAG_00000014-scaffold…	TARA_SAMEA6003377_MAG_00000014-scaffold_2_67;TARA_SAMEA6003377_MAG_00000014-scaffold_2_98	TARA_SAMEA6003377_MAG_00000014-scaffold_2_58;TARA_SAMEA6003377_MAG_00000014-scaffold_2_61;TARA_SAMEA6003377_MAG_00000014-scaffold_2_62;TARA_SAMEA6003377_MAG_00000014-scaffold_2_82;TARA_SAMEA6003377_MAG_00000014-scaffold_2_83;TARA_SAMEA6003377_MAG_00000014-scaffold_2_97;TARA_SAMEA6003377_MAG_00000014-scaffold_2_107;TARA_SAMEA6003377_MAG_00000014-scaffold_2_108;TARA_SAMEA6003377_MAG_00000014-scaffo…	TARA_SAMEA6003377_MAG_00000014-scaffold_2_63;TARA_SAMEA6003377_MAG_00000014-scaffold_2_87
TPAC-CORAL-MAGS	SAMEA6003377	TARA_SAMEA6003377_MAG_00000014	TARA_SAMEA6003377_MAG_00000014-scaffold_12.region001.gbk	TARA_SAMEA6003377_MAG_00000014-scaffold_12	TARA_SAMEA6003377_MAG_00000014-scaffold_12-biosynth_1	25212	FALSE	terpene	1	single	1	terpene	21	TARA_SAMEA6003377_MAG_00000014-scaffold_12_51;TARA_SAMEA6003377_MAG_00000014-scaffold_12_52;TARA_SAMEA6003377_MAG_00000014-scaffold_12_53;TARA_SAMEA6003377_MAG_00000014-scaffold_12_54;TARA_SAMEA6003377_MAG_00000014-scaffold_12_55;TARA_SAMEA6003377_MAG_00000014-scaffold_12_56;TARA_SAMEA6003377_MAG_00000014-scaffold_12_57;TARA_SAMEA6003377_MAG_00000014-scaffold_12_58;TARA_SAMEA6003377_MAG_00000014-…	TARA_SAMEA6003377_MAG_00000014-scaffold_12_61;TARA_SAMEA6003377_MAG_00000014-scaffold_12_62;TARA_SAMEA6003377_MAG_00000014-scaffold_12_64	TARA_SAMEA6003377_MAG_00000014-scaffold_12_55;TARA_SAMEA6003377_MAG_00000014-scaffold_12_56;TARA_SAMEA6003377_MAG_00000014-scaffold_12_60;TARA_SAMEA6003377_MAG_00000014-scaffold_12_63;TARA_SAMEA6003377_MAG_00000014-scaffold_12_66;TARA_SAMEA6003377_MAG_00000014-scaffold_12_67
TPAC-CORAL-MAGS	SAMEA6003377	TARA_SAMEA6003377_MAG_00000014	TARA_SAMEA6003377_MAG_00000014-scaffold_60.region001.gbk	TARA_SAMEA6003377_MAG_00000014-scaffold_60	TARA_SAMEA6003377_MAG_00000014-scaffold_60-biosynth_1	20753	FALSE	hserlactone	1	single	1	hserlactone	18	TARA_SAMEA6003377_MAG_00000014-scaffold_60_5;TARA_SAMEA6003377_MAG_00000014-scaffold_60_6;TARA_SAMEA6003377_MAG_00000014-scaffold_60_7;TARA_SAMEA6003377_MAG_00000014-scaffold_60_8;TARA_SAMEA6003377_MAG_00000014-scaffold_60_9;TARA_SAMEA6003377_MAG_00000014-scaffold_60_10;TARA_SAMEA6003377_MAG_00000014-scaffold_60_11;TARA_SAMEA6003377_MAG_00000014-scaffold_60_12;TARA_SAMEA6003377_MAG_00000014-scaff…	TARA_SAMEA6003377_MAG_00000014-scaffold_60_13	TARA_SAMEA6003377_MAG_00000014-scaffold_60_5;TARA_SAMEA6003377_MAG_00000014-scaffold_60_15;TARA_SAMEA6003377_MAG_00000014-scaffold_60_17	TARA_SAMEA6003377_MAG_00000014-scaffold_60_12		TARA_SAMEA6003377_MAG_00000014-scaffold_60_16
TPAC-CORAL-MAGS	SAMEA6003377	TARA_SAMEA6003377_MAG_00000014	TARA_SAMEA6003377_MAG_00000014-scaffold_99.region001.gbk	TARA_SAMEA6003377_MAG_00000014-scaffold_99	TARA_SAMEA6003377_MAG_00000014-scaffold_99-biosynth_1	20146	TRUE	phosphonate	1	single	1	phosphonate	20	TARA_SAMEA6003377_MAG_00000014-scaffold_99_1;TARA_SAMEA6003377_MAG_00000014-scaffold_99_2;TARA_SAMEA6003377_MAG_00000014-scaffold_99_3;TARA_SAMEA6003377_MAG_00000014-scaffold_99_4;TARA_SAMEA6003377_MAG_00000014-scaffold_99_5;TARA_SAMEA6003377_MAG_00000014-scaffold_99_6;TARA_SAMEA6003377_MAG_00000014-scaffold_99_7;TARA_SAMEA6003377_MAG_00000014-scaffold_99_8;TARA_SAMEA6003377_MAG_00000014-scaffold…	TARA_SAMEA6003377_MAG_00000014-scaffold_99_13	TARA_SAMEA6003377_MAG_00000014-scaffold_99_11;TARA_SAMEA6003377_MAG_00000014-scaffold_99_15;TARA_SAMEA6003377_MAG_00000014-scaffold_99_16
TPAC-CORAL-MAGS	SAMEA6003377	TARA_SAMEA6003377_MAG_00000014	TARA_SAMEA6003377_MAG_00000014-scaffold_112.region001.gbk	TARA_SAMEA6003377_MAG_00000014-scaffold_112	TARA_SAMEA6003377_MAG_00000014-scaffold_112-biosynth_1	17355	TRUE	NRPS	1	single	1	NRPS	11	TARA_SAMEA6003377_MAG_00000014-scaffold_112_1;TARA_SAMEA6003377_MAG_00000014-scaffold_112_2;TARA_SAMEA6003377_MAG_00000014-scaffold_112_3;TARA_SAMEA6003377_MAG_00000014-scaffold_112_4;TARA_SAMEA6003377_MAG_00000014-scaffold_112_5;TARA_SAMEA6003377_MAG_00000014-scaffold_112_6;TARA_SAMEA6003377_MAG_00000014-scaffold_112_7;TARA_SAMEA6003377_MAG_00000014-scaffold_112_8;TARA_SAMEA6003377_MAG_00000014-…	TARA_SAMEA6003377_MAG_00000014-scaffold_112_9				TARA_SAMEA6003377_MAG_00000014-scaffold_112_2;TARA_SAMEA6003377_MAG_00000014-scaffold_112_10
TPAC-CORAL-MAGS	SAMEA6003377	TARA_SAMEA6003377_MAG_00000014	TARA_SAMEA6003377_MAG_00000014-scaffold_116.region001.gbk	TARA_SAMEA6003377_MAG_00000014-scaffold_116	TARA_SAMEA6003377_MAG_00000014-scaffold_116-biosynth_1	11290	TRUE	RRE-containing	1	single	1	RRE-containing	9	TARA_SAMEA6003377_MAG_00000014-scaffold_116_6;TARA_SAMEA6003377_MAG_00000014-scaffold_116_7;TARA_SAMEA6003377_MAG_00000014-scaffold_116_8;TARA_SAMEA6003377_MAG_00000014-scaffold_116_9;TARA_SAMEA6003377_MAG_00000014-scaffold_116_10;TARA_SAMEA6003377_MAG_00000014-scaffold_116_11;TARA_SAMEA6003377_MAG_00000014-scaffold_116_12;TARA_SAMEA6003377_MAG_00000014-scaffold_116_13;TARA_SAMEA6003377_MAG_00000…	TARA_SAMEA6003377_MAG_00000014-scaffold_116_14	TARA_SAMEA6003377_MAG_00000014-scaffold_116_6;TARA_SAMEA6003377_MAG_00000014-scaffold_116_11;TARA_SAMEA6003377_MAG_00000014-scaffold_116_12;TARA_SAMEA6003377_MAG_00000014-scaffold_116_13	TARA_SAMEA6003377_MAG_00000014-scaffold_116_7
TPAC-CORAL-MAGS	SAMEA6003377	TARA_SAMEA6003377_MAG_00000014	TARA_SAMEA6003377_MAG_00000014-scaffold_140.region001.gbk	TARA_SAMEA6003377_MAG_00000014-scaffold_140	TARA_SAMEA6003377_MAG_00000014-scaffold_140-biosynth_1	9739	TRUE	NRPS-like	1	single	1	NRPS-like	6	TARA_SAMEA6003377_MAG_00000014-scaffold_140_1;TARA_SAMEA6003377_MAG_00000014-scaffold_140_2;TARA_SAMEA6003377_MAG_00000014-scaffold_140_3;TARA_SAMEA6003377_MAG_00000014-scaffold_140_4;TARA_SAMEA6003377_MAG_00000014-scaffold_140_5;TARA_SAMEA6003377_MAG_00000014-scaffold_140_6	TARA_SAMEA6003377_MAG_00000014-scaffold_140_6				TARA_SAMEA6003377_MAG_00000014-scaffold_140_1;TARA_SAMEA6003377_MAG_00000014-scaffold_140_2;TARA_SAMEA6003377_MAG_00000014-scaffold_140_3;TARA_SAMEA6003377_MAG_00000014-scaffold_140_4;TARA_SAMEA6003377_MAG_00000014-scaffold_140_5
TPAC-CORAL-MAGS	SAMEA6003377	TARA_SAMEA6003377_MAG_00000025	TARA_SAMEA6003377_MAG_00000025-scaffold_1.region001.gbk	TARA_SAMEA6003377_MAG_00000025-scaffold_1	TARA_SAMEA6003377_MAG_00000025-scaffold_1-biosynth_1	41953	FALSE	NRPS-like	1	single	1	NRPS-like	34	TARA_SAMEA6003377_MAG_00000025-scaffold_1_250;TARA_SAMEA6003377_MAG_00000025-scaffold_1_251;TARA_SAMEA6003377_MAG_00000025-scaffold_1_252;TARA_SAMEA6003377_MAG_00000025-scaffold_1_253;TARA_SAMEA6003377_MAG_00000025-scaffold_1_254;TARA_SAMEA6003377_MAG_00000025-scaffold_1_255;TARA_SAMEA6003377_MAG_00000025-scaffold_1_256;TARA_SAMEA6003377_MAG_00000025-scaffold_1_257;TARA_SAMEA6003377_MAG_00000025-…	TARA_SAMEA6003377_MAG_00000025-scaffold_1_263	TARA_SAMEA6003377_MAG_00000025-scaffold_1_258;TARA_SAMEA6003377_MAG_00000025-scaffold_1_262;TARA_SAMEA6003377_MAG_00000025-scaffold_1_264;TARA_SAMEA6003377_MAG_00000025-scaffold_1_274	TARA_SAMEA6003377_MAG_00000025-scaffold_1_255		TARA_SAMEA6003377_MAG_00000025-scaffold_1_281;TARA_SAMEA6003377_MAG_00000025-scaffold_1_282
TPAC-CORAL-MAGS	SAMEA6003377	TARA_SAMEA6003377_MAG_00000025	TARA_SAMEA6003377_MAG_00000025-scaffold_12.region001.gbk	TARA_SAMEA6003377_MAG_00000025-scaffold_12	TARA_SAMEA6003377_MAG_00000025-scaffold_12-biosynth_1	22019	TRUE	lassopeptide	1	single	1	lassopeptide	21	TARA_SAMEA6003377_MAG_00000025-scaffold_12_84;TARA_SAMEA6003377_MAG_00000025-scaffold_12_85;TARA_SAMEA6003377_MAG_00000025-scaffold_12_86;TARA_SAMEA6003377_MAG_00000025-scaffold_12_87;TARA_SAMEA6003377_MAG_00000025-scaffold_12_88;TARA_SAMEA6003377_MAG_00000025-scaffold_12_89;TARA_SAMEA6003377_MAG_00000025-scaffold_12_90;TARA_SAMEA6003377_MAG_00000025-scaffold_12_91;TARA_SAMEA6003377_MAG_00000025-…	TARA_SAMEA6003377_MAG_00000025-scaffold_12_90;TARA_SAMEA6003377_MAG_00000025-scaffold_12_91;TARA_SAMEA6003377_MAG_00000025-scaffold_12_94	TARA_SAMEA6003377_MAG_00000025-scaffold_12_92;TARA_SAMEA6003377_MAG_00000025-scaffold_12_101;TARA_SAMEA6003377_MAG_00000025-scaffold_12_104	TARA_SAMEA6003377_MAG_00000025-scaffold_12_85;TARA_SAMEA6003377_MAG_00000025-scaffold_12_95;TARA_SAMEA6003377_MAG_00000025-scaffold_12_96		TARA_SAMEA6003377_MAG_00000025-scaffold_12_87;TARA_SAMEA6003377_MAG_00000025-scaffold_12_89
TPAC-CORAL-MAGS	SAMEA6003377	TARA_SAMEA6003377_MAG_00000025	TARA_SAMEA6003377_MAG_00000025-scaffold_26.region001.gbk	TARA_SAMEA6003377_MAG_00000025-scaffold_26	TARA_SAMEA6003377_MAG_00000025-scaffold_26-biosynth_1	10867	FALSE	RiPP-like	1	single	1	RiPP-like	10	TARA_SAMEA6003377_MAG_00000025-scaffold_26_27;TARA_SAMEA6003377_MAG_00000025-scaffold_26_28;TARA_SAMEA6003377_MAG_00000025-scaffold_26_29;TARA_SAMEA6003377_MAG_00000025-scaffold_26_30;TARA_SAMEA6003377_MAG_00000025-scaffold_26_31;TARA_SAMEA6003377_MAG_00000025-scaffold_26_32;TARA_SAMEA6003377_MAG_00000025-scaffold_26_33;TARA_SAMEA6003377_MAG_00000025-scaffold_26_34;TARA_SAMEA6003377_MAG_00000025-…	TARA_SAMEA6003377_MAG_00000025-scaffold_26_32
TPAC-CORAL-MAGS	SAMEA6003377	TARA_SAMEA6003377_MAG_00000025	TARA_SAMEA6003377_MAG_00000025-scaffold_41.region001.gbk	TARA_SAMEA6003377_MAG_00000025-scaffold_41	TARA_SAMEA6003377_MAG_00000025-scaffold_41-biosynth_1	17548	TRUE	lassopeptide	1	single	1	lassopeptide	14	TARA_SAMEA6003377_MAG_00000025-scaffold_41_1;TARA_SAMEA6003377_MAG_00000025-scaffold_41_2;TARA_SAMEA6003377_MAG_00000025-scaffold_41_3;TARA_SAMEA6003377_MAG_00000025-scaffold_41_4;TARA_SAMEA6003377_MAG_00000025-scaffold_41_5;TARA_SAMEA6003377_MAG_00000025-scaffold_41_6;TARA_SAMEA6003377_MAG_00000025-scaffold_41_7;TARA_SAMEA6003377_MAG_00000025-scaffold_41_8;TARA_SAMEA6003377_MAG_00000025-scaffold…	TARA_SAMEA6003377_MAG_00000025-scaffold_41_6;TARA_SAMEA6003377_MAG_00000025-scaffold_41_7	TARA_SAMEA6003377_MAG_00000025-scaffold_41_8	TARA_SAMEA6003377_MAG_00000025-scaffold_41_11		TARA_SAMEA6003377_MAG_00000025-scaffold_41_5;TARA_SAMEA6003377_MAG_00000025-scaffold_41_9
TPAC-CORAL-MAGS	SAMEA6003377	TARA_SAMEA6003377_MAG_00000028	TARA_SAMEA6003377_MAG_00000028-scaffold_15.region001.gbk	TARA_SAMEA6003377_MAG_00000028-scaffold_15	TARA_SAMEA6003377_MAG_00000028-scaffold_15-biosynth_1	22247	FALSE	redox-cofactor	1	single	1	redox-cofactor	17	TARA_SAMEA6003377_MAG_00000028-scaffold_15_3;TARA_SAMEA6003377_MAG_00000028-scaffold_15_4;TARA_SAMEA6003377_MAG_00000028-scaffold_15_5;TARA_SAMEA6003377_MAG_00000028-scaffold_15_6;TARA_SAMEA6003377_MAG_00000028-scaffold_15_7;TARA_SAMEA6003377_MAG_00000028-scaffold_15_8;TARA_SAMEA6003377_MAG_00000028-scaffold_15_9;TARA_SAMEA6003377_MAG_00000028-scaffold_15_10;TARA_SAMEA6003377_MAG_00000028-scaffol…	TARA_SAMEA6003377_MAG_00000028-scaffold_15_11;TARA_SAMEA6003377_MAG_00000028-scaffold_15_12;TARA_SAMEA6003377_MAG_00000028-scaffold_15_13	TARA_SAMEA6003377_MAG_00000028-scaffold_15_9	TARA_SAMEA6003377_MAG_00000028-scaffold_15_15;TARA_SAMEA6003377_MAG_00000028-scaffold_15_16		TARA_SAMEA6003377_MAG_00000028-scaffold_15_3
TPAC-CORAL-MAGS	SAMEA6003377	TARA_SAMEA6003377_MAG_00000028	TARA_SAMEA6003377_MAG_00000028-scaffold_44.region001.gbk	TARA_SAMEA6003377_MAG_00000028-scaffold_44	TARA_SAMEA6003377_MAG_00000028-scaffold_44-biosynth_1	17873	TRUE	NRPS	1	single	1	NRPS	14	TARA_SAMEA6003377_MAG_00000028-scaffold_44_1;TARA_SAMEA6003377_MAG_00000028-scaffold_44_2;TARA_SAMEA6003377_MAG_00000028-scaffold_44_3;TARA_SAMEA6003377_MAG_00000028-scaffold_44_4;TARA_SAMEA6003377_MAG_00000028-scaffold_44_5;TARA_SAMEA6003377_MAG_00000028-scaffold_44_6;TARA_SAMEA6003377_MAG_00000028-scaffold_44_7;TARA_SAMEA6003377_MAG_00000028-scaffold_44_8;TARA_SAMEA6003377_MAG_00000028-scaffold…	TARA_SAMEA6003377_MAG_00000028-scaffold_44_3	TARA_SAMEA6003377_MAG_00000028-scaffold_44_4;TARA_SAMEA6003377_MAG_00000028-scaffold_44_5;TARA_SAMEA6003377_MAG_00000028-scaffold_44_6;TARA_SAMEA6003377_MAG_00000028-scaffold_44_7	TARA_SAMEA6003377_MAG_00000028-scaffold_44_9
TPAC-CORAL-MAGS	SAMEA6003377	TARA_SAMEA6003377_MAG_00000028	TARA_SAMEA6003377_MAG_00000028-scaffold_84.region001.gbk	TARA_SAMEA6003377_MAG_00000028-scaffold_84	TARA_SAMEA6003377_MAG_00000028-scaffold_84-biosynth_1	12476	TRUE	terpene	1	single	1	terpene	10	TARA_SAMEA6003377_MAG_00000028-scaffold_84_1;TARA_SAMEA6003377_MAG_00000028-scaffold_84_2;TARA_SAMEA6003377_MAG_00000028-scaffold_84_3;TARA_SAMEA6003377_MAG_00000028-scaffold_84_4;TARA_SAMEA6003377_MAG_00000028-scaffold_84_5;TARA_SAMEA6003377_MAG_00000028-scaffold_84_6;TARA_SAMEA6003377_MAG_00000028-scaffold_84_7;TARA_SAMEA6003377_MAG_00000028-scaffold_84_8;TARA_SAMEA6003377_MAG_00000028-scaffold…	TARA_SAMEA6003377_MAG_00000028-scaffold_84_4	TARA_SAMEA6003377_MAG_00000028-scaffold_84_2;TARA_SAMEA6003377_MAG_00000028-scaffold_84_3
TPAC-CORAL-MAGS	SAMEA6003377	TARA_SAMEA6003377_MAG_00000030	TARA_SAMEA6003377_MAG_00000030-scaffold_46.region001.gbk	TARA_SAMEA6003377_MAG_00000030-scaffold_46	TARA_SAMEA6003377_MAG_00000030-scaffold_46-biosynth_1	10825	TRUE	NRPS-like;NRPS	1	neighbouring	2	NRPS-like;NRPS	7	TARA_SAMEA6003377_MAG_00000030-scaffold_46_1;TARA_SAMEA6003377_MAG_00000030-scaffold_46_2;TARA_SAMEA6003377_MAG_00000030-scaffold_46_3;TARA_SAMEA6003377_MAG_00000030-scaffold_46_4;TARA_SAMEA6003377_MAG_00000030-scaffold_46_5;TARA_SAMEA6003377_MAG_00000030-scaffold_46_6;TARA_SAMEA6003377_MAG_00000030-scaffold_46_7	TARA_SAMEA6003377_MAG_00000030-scaffold_46_6;TARA_SAMEA6003377_MAG_00000030-scaffold_46_7	TARA_SAMEA6003377_MAG_00000030-scaffold_46_5
TPAC-CORAL-MAGS	SAMEA6003377	TARA_SAMEA6003377_MAG_00000030	TARA_SAMEA6003377_MAG_00000030-scaffold_265.region001.gbk	TARA_SAMEA6003377_MAG_00000030-scaffold_265	TARA_SAMEA6003377_MAG_00000030-scaffold_265-biosynth_1	6117	TRUE	terpene	1	single	1	terpene	7	TARA_SAMEA6003377_MAG_00000030-scaffold_265_1;TARA_SAMEA6003377_MAG_00000030-scaffold_265_2;TARA_SAMEA6003377_MAG_00000030-scaffold_265_3;TARA_SAMEA6003377_MAG_00000030-scaffold_265_4;TARA_SAMEA6003377_MAG_00000030-scaffold_265_5;TARA_SAMEA6003377_MAG_00000030-scaffold_265_6;TARA_SAMEA6003377_MAG_00000030-scaffold_265_7	TARA_SAMEA6003377_MAG_00000030-scaffold_265_6	TARA_SAMEA6003377_MAG_00000030-scaffold_265_1;TARA_SAMEA6003377_MAG_00000030-scaffold_265_7
TPAC-CORAL-MAGS	SAMEA6003377	TARA_SAMEA6003377_MAG_00000030	TARA_SAMEA6003377_MAG_00000030-scaffold_391.region001.gbk	TARA_SAMEA6003377_MAG_00000030-scaffold_391	TARA_SAMEA6003377_MAG_00000030-scaffold_391-biosynth_1	5044	TRUE	terpene	1	single	1	terpene	5	TARA_SAMEA6003377_MAG_00000030-scaffold_391_1;TARA_SAMEA6003377_MAG_00000030-scaffold_391_2;TARA_SAMEA6003377_MAG_00000030-scaffold_391_3;TARA_SAMEA6003377_MAG_00000030-scaffold_391_4;TARA_SAMEA6003377_MAG_00000030-scaffold_391_5	TARA_SAMEA6003377_MAG_00000030-scaffold_391_2	TARA_SAMEA6003377_MAG_00000030-scaffold_391_4
TPAC-CORAL-MAGS	SAMEA6003406	TARA_SAMEA6003406_MAG_00000004	TARA_SAMEA6003406_MAG_00000004-scaffold_15.region001.gbk	TARA_SAMEA6003406_MAG_00000004-scaffold_15	TARA_SAMEA6003406_MAG_00000004-scaffold_15-biosynth_1	30320	TRUE	T3PKS	1	single	1	T3PKS	20	TARA_SAMEA6003406_MAG_00000004-scaffold_15_1;TARA_SAMEA6003406_MAG_00000004-scaffold_15_2;TARA_SAMEA6003406_MAG_00000004-scaffold_15_3;TARA_SAMEA6003406_MAG_00000004-scaffold_15_4;TARA_SAMEA6003406_MAG_00000004-scaffold_15_5;TARA_SAMEA6003406_MAG_00000004-scaffold_15_6;TARA_SAMEA6003406_MAG_00000004-scaffold_15_7;TARA_SAMEA6003406_MAG_00000004-scaffold_15_8;TARA_SAMEA6003406_MAG_00000004-scaffold…	TARA_SAMEA6003406_MAG_00000004-scaffold_15_7	TARA_SAMEA6003406_MAG_00000004-scaffold_15_5;TARA_SAMEA6003406_MAG_00000004-scaffold_15_9;TARA_SAMEA6003406_MAG_00000004-scaffold_15_11;TARA_SAMEA6003406_MAG_00000004-scaffold_15_18;TARA_SAMEA6003406_MAG_00000004-scaffold_15_19			TARA_SAMEA6003406_MAG_00000004-scaffold_15_20
TPAC-CORAL-MAGS	SAMEA6003406	TARA_SAMEA6003406_MAG_00000004	TARA_SAMEA6003406_MAG_00000004-scaffold_23.region001.gbk	TARA_SAMEA6003406_MAG_00000004-scaffold_23	TARA_SAMEA6003406_MAG_00000004-scaffold_23-biosynth_1	27215	TRUE	NRPS	1	single	1	NRPS	16	TARA_SAMEA6003406_MAG_00000004-scaffold_23_6;TARA_SAMEA6003406_MAG_00000004-scaffold_23_7;TARA_SAMEA6003406_MAG_00000004-scaffold_23_8;TARA_SAMEA6003406_MAG_00000004-scaffold_23_9;TARA_SAMEA6003406_MAG_00000004-scaffold_23_10;TARA_SAMEA6003406_MAG_00000004-scaffold_23_11;TARA_SAMEA6003406_MAG_00000004-scaffold_23_12;TARA_SAMEA6003406_MAG_00000004-scaffold_23_13;TARA_SAMEA6003406_MAG_00000004-scaf…	TARA_SAMEA6003406_MAG_00000004-scaffold_23_18	TARA_SAMEA6003406_MAG_00000004-scaffold_23_6;TARA_SAMEA6003406_MAG_00000004-scaffold_23_8;TARA_SAMEA6003406_MAG_00000004-scaffold_23_17;TARA_SAMEA6003406_MAG_00000004-scaffold_23_19;TARA_SAMEA6003406_MAG_00000004-scaffold_23_20;TARA_SAMEA6003406_MAG_00000004-scaffold_23_21	TARA_SAMEA6003406_MAG_00000004-scaffold_23_16		TARA_SAMEA6003406_MAG_00000004-scaffold_23_14
TPAC-CORAL-MAGS	SAMEA6003406	TARA_SAMEA6003406_MAG_00000004	TARA_SAMEA6003406_MAG_00000004-scaffold_120.region001.gbk	TARA_SAMEA6003406_MAG_00000004-scaffold_120	TARA_SAMEA6003406_MAG_00000004-scaffold_120-biosynth_1	12498	TRUE	terpene	1	single	1	terpene	10	TARA_SAMEA6003406_MAG_00000004-scaffold_120_1;TARA_SAMEA6003406_MAG_00000004-scaffold_120_2;TARA_SAMEA6003406_MAG_00000004-scaffold_120_3;TARA_SAMEA6003406_MAG_00000004-scaffold_120_4;TARA_SAMEA6003406_MAG_00000004-scaffold_120_5;TARA_SAMEA6003406_MAG_00000004-scaffold_120_6;TARA_SAMEA6003406_MAG_00000004-scaffold_120_7;TARA_SAMEA6003406_MAG_00000004-scaffold_120_8;TARA_SAMEA6003406_MAG_00000004-…	TARA_SAMEA6003406_MAG_00000004-scaffold_120_3	TARA_SAMEA6003406_MAG_00000004-scaffold_120_4;TARA_SAMEA6003406_MAG_00000004-scaffold_120_7;TARA_SAMEA6003406_MAG_00000004-scaffold_120_10
TPAC-CORAL-MAGS	SAMEA6003406	TARA_SAMEA6003406_MAG_00000004	TARA_SAMEA6003406_MAG_00000004-scaffold_124.region001.gbk	TARA_SAMEA6003406_MAG_00000004-scaffold_124	TARA_SAMEA6003406_MAG_00000004-scaffold_124-biosynth_1	18720	TRUE	terpene	1	single	1	terpene	14	TARA_SAMEA6003406_MAG_00000004-scaffold_124_1;TARA_SAMEA6003406_MAG_00000004-scaffold_124_2;TARA_SAMEA6003406_MAG_00000004-scaffold_124_3;TARA_SAMEA6003406_MAG_00000004-scaffold_124_4;TARA_SAMEA6003406_MAG_00000004-scaffold_124_5;TARA_SAMEA6003406_MAG_00000004-scaffold_124_6;TARA_SAMEA6003406_MAG_00000004-scaffold_124_7;TARA_SAMEA6003406_MAG_00000004-scaffold_124_8;TARA_SAMEA6003406_MAG_00000004-…	TARA_SAMEA6003406_MAG_00000004-scaffold_124_5	TARA_SAMEA6003406_MAG_00000004-scaffold_124_2;TARA_SAMEA6003406_MAG_00000004-scaffold_124_7;TARA_SAMEA6003406_MAG_00000004-scaffold_124_10			TARA_SAMEA6003406_MAG_00000004-scaffold_124_1
TPAC-CORAL-MAGS	SAMEA6003406	TARA_SAMEA6003406_MAG_00000004	TARA_SAMEA6003406_MAG_00000004-scaffold_182.region001.gbk	TARA_SAMEA6003406_MAG_00000004-scaffold_182	TARA_SAMEA6003406_MAG_00000004-scaffold_182-biosynth_1	12911	TRUE	lanthipeptide-class-iv	1	single	1	lanthipeptide-class-iv	15	TARA_SAMEA6003406_MAG_00000004-scaffold_182_2;TARA_SAMEA6003406_MAG_00000004-scaffold_182_3;TARA_SAMEA6003406_MAG_00000004-scaffold_182_4;TARA_SAMEA6003406_MAG_00000004-scaffold_182_5;TARA_SAMEA6003406_MAG_00000004-scaffold_182_6;TARA_SAMEA6003406_MAG_00000004-scaffold_182_7;TARA_SAMEA6003406_MAG_00000004-scaffold_182_8;TARA_SAMEA6003406_MAG_00000004-scaffold_182_9;TARA_SAMEA6003406_MAG_00000004-…	TARA_SAMEA6003406_MAG_00000004-scaffold_182_16		TARA_SAMEA6003406_MAG_00000004-scaffold_182_6
TPAC-CORAL-MAGS	SAMEA6003406	TARA_SAMEA6003406_MAG_00000004	TARA_SAMEA6003406_MAG_00000004-scaffold_260.region001.gbk	TARA_SAMEA6003406_MAG_00000004-scaffold_260	TARA_SAMEA6003406_MAG_00000004-scaffold_260-biosynth_1	10609	TRUE	NRPS	1	single	1	NRPS	6	TARA_SAMEA6003406_MAG_00000004-scaffold_260_1;TARA_SAMEA6003406_MAG_00000004-scaffold_260_2;TARA_SAMEA6003406_MAG_00000004-scaffold_260_3;TARA_SAMEA6003406_MAG_00000004-scaffold_260_4;TARA_SAMEA6003406_MAG_00000004-scaffold_260_5;TARA_SAMEA6003406_MAG_00000004-scaffold_260_6	TARA_SAMEA6003406_MAG_00000004-scaffold_260_3	TARA_SAMEA6003406_MAG_00000004-scaffold_260_5			TARA_SAMEA6003406_MAG_00000004-scaffold_260_6
TPAC-CORAL-MAGS	SAMEA6003406	TARA_SAMEA6003406_MAG_00000016	TARA_SAMEA6003406_MAG_00000016-scaffold_2.region001.gbk	TARA_SAMEA6003406_MAG_00000016-scaffold_2	TARA_SAMEA6003406_MAG_00000016-scaffold_2-biosynth_1	19333	TRUE	terpene	1	single	1	terpene	24	TARA_SAMEA6003406_MAG_00000016-scaffold_2_1;TARA_SAMEA6003406_MAG_00000016-scaffold_2_2;TARA_SAMEA6003406_MAG_00000016-scaffold_2_3;TARA_SAMEA6003406_MAG_00000016-scaffold_2_4;TARA_SAMEA6003406_MAG_00000016-scaffold_2_5;TARA_SAMEA6003406_MAG_00000016-scaffold_2_6;TARA_SAMEA6003406_MAG_00000016-scaffold_2_7;TARA_SAMEA6003406_MAG_00000016-scaffold_2_8;TARA_SAMEA6003406_MAG_00000016-scaffold_2_9;TAR…	TARA_SAMEA6003406_MAG_00000016-scaffold_2_13;TARA_SAMEA6003406_MAG_00000016-scaffold_2_14	TARA_SAMEA6003406_MAG_00000016-scaffold_2_12;TARA_SAMEA6003406_MAG_00000016-scaffold_2_20;TARA_SAMEA6003406_MAG_00000016-scaffold_2_22	TARA_SAMEA6003406_MAG_00000016-scaffold_2_23
TPAC-CORAL-MAGS	SAMEA6003406	TARA_SAMEA6003406_MAG_00000016	TARA_SAMEA6003406_MAG_00000016-scaffold_20.region001.gbk	TARA_SAMEA6003406_MAG_00000016-scaffold_20	TARA_SAMEA6003406_MAG_00000016-scaffold_20-biosynth_1	19040	TRUE	terpene	1	single	1	terpene	17	TARA_SAMEA6003406_MAG_00000016-scaffold_20_8;TARA_SAMEA6003406_MAG_00000016-scaffold_20_9;TARA_SAMEA6003406_MAG_00000016-scaffold_20_10;TARA_SAMEA6003406_MAG_00000016-scaffold_20_11;TARA_SAMEA6003406_MAG_00000016-scaffold_20_12;TARA_SAMEA6003406_MAG_00000016-scaffold_20_13;TARA_SAMEA6003406_MAG_00000016-scaffold_20_14;TARA_SAMEA6003406_MAG_00000016-scaffold_20_15;TARA_SAMEA6003406_MAG_00000016-sc…	TARA_SAMEA6003406_MAG_00000016-scaffold_20_16;TARA_SAMEA6003406_MAG_00000016-scaffold_20_17	TARA_SAMEA6003406_MAG_00000016-scaffold_20_14;TARA_SAMEA6003406_MAG_00000016-scaffold_20_19;TARA_SAMEA6003406_MAG_00000016-scaffold_20_20;TARA_SAMEA6003406_MAG_00000016-scaffold_20_24
TPAC-CORAL-MAGS	SAMEA6003406	TARA_SAMEA6003406_MAG_00000016	TARA_SAMEA6003406_MAG_00000016-scaffold_35.region001.gbk	TARA_SAMEA6003406_MAG_00000016-scaffold_35	TARA_SAMEA6003406_MAG_00000016-scaffold_35-biosynth_1	20532	TRUE	phosphonate	1	single	1	phosphonate	18	TARA_SAMEA6003406_MAG_00000016-scaffold_35_1;TARA_SAMEA6003406_MAG_00000016-scaffold_35_2;TARA_SAMEA6003406_MAG_00000016-scaffold_35_3;TARA_SAMEA6003406_MAG_00000016-scaffold_35_4;TARA_SAMEA6003406_MAG_00000016-scaffold_35_5;TARA_SAMEA6003406_MAG_00000016-scaffold_35_6;TARA_SAMEA6003406_MAG_00000016-scaffold_35_7;TARA_SAMEA6003406_MAG_00000016-scaffold_35_8;TARA_SAMEA6003406_MAG_00000016-scaffold…	TARA_SAMEA6003406_MAG_00000016-scaffold_35_17	TARA_SAMEA6003406_MAG_00000016-scaffold_35_6;TARA_SAMEA6003406_MAG_00000016-scaffold_35_12;TARA_SAMEA6003406_MAG_00000016-scaffold_35_15;TARA_SAMEA6003406_MAG_00000016-scaffold_35_16
TPAC-CORAL-MAGS	SAMEA6003406	TARA_SAMEA6003406_MAG_00000016	TARA_SAMEA6003406_MAG_00000016-scaffold_116.region001.gbk	TARA_SAMEA6003406_MAG_00000016-scaffold_116	TARA_SAMEA6003406_MAG_00000016-scaffold_116-biosynth_1	7118	TRUE	redox-cofactor	1	single	1	redox-cofactor	8	TARA_SAMEA6003406_MAG_00000016-scaffold_116_1;TARA_SAMEA6003406_MAG_00000016-scaffold_116_2;TARA_SAMEA6003406_MAG_00000016-scaffold_116_3;TARA_SAMEA6003406_MAG_00000016-scaffold_116_4;TARA_SAMEA6003406_MAG_00000016-scaffold_116_5;TARA_SAMEA6003406_MAG_00000016-scaffold_116_6;TARA_SAMEA6003406_MAG_00000016-scaffold_116_7;TARA_SAMEA6003406_MAG_00000016-scaffold_116_8	TARA_SAMEA6003406_MAG_00000016-scaffold_116_6;TARA_SAMEA6003406_MAG_00000016-scaffold_116_7;TARA_SAMEA6003406_MAG_00000016-scaffold_116_8
TPAC-CORAL-MAGS	SAMEA6003406	TARA_SAMEA6003406_MAG_00000017	TARA_SAMEA6003406_MAG_00000017-scaffold_34.region001.gbk	TARA_SAMEA6003406_MAG_00000017-scaffold_34	TARA_SAMEA6003406_MAG_00000017-scaffold_34-biosynth_1	11782	TRUE	T3PKS	1	single	1	T3PKS	13	TARA_SAMEA6003406_MAG_00000017-scaffold_34_1;TARA_SAMEA6003406_MAG_00000017-scaffold_34_2;TARA_SAMEA6003406_MAG_00000017-scaffold_34_3;TARA_SAMEA6003406_MAG_00000017-scaffold_34_4;TARA_SAMEA6003406_MAG_00000017-scaffold_34_5;TARA_SAMEA6003406_MAG_00000017-scaffold_34_6;TARA_SAMEA6003406_MAG_00000017-scaffold_34_7;TARA_SAMEA6003406_MAG_00000017-scaffold_34_8;TARA_SAMEA6003406_MAG_00000017-scaffold…	TARA_SAMEA6003406_MAG_00000017-scaffold_34_8	TARA_SAMEA6003406_MAG_00000017-scaffold_34_9;TARA_SAMEA6003406_MAG_00000017-scaffold_34_10;TARA_SAMEA6003406_MAG_00000017-scaffold_34_11;TARA_SAMEA6003406_MAG_00000017-scaffold_34_12			TARA_SAMEA6003406_MAG_00000017-scaffold_34_6
TPAC-CORAL-MAGS	SAMEA6003406	TARA_SAMEA6003406_MAG_00000017	TARA_SAMEA6003406_MAG_00000017-scaffold_79.region001.gbk	TARA_SAMEA6003406_MAG_00000017-scaffold_79	TARA_SAMEA6003406_MAG_00000017-scaffold_79-biosynth_1	7741	TRUE	butyrolactone	1	single	1	butyrolactone	6	TARA_SAMEA6003406_MAG_00000017-scaffold_79_1;TARA_SAMEA6003406_MAG_00000017-scaffold_79_2;TARA_SAMEA6003406_MAG_00000017-scaffold_79_3;TARA_SAMEA6003406_MAG_00000017-scaffold_79_4;TARA_SAMEA6003406_MAG_00000017-scaffold_79_5;TARA_SAMEA6003406_MAG_00000017-scaffold_79_6	TARA_SAMEA6003406_MAG_00000017-scaffold_79_3		TARA_SAMEA6003406_MAG_00000017-scaffold_79_4
TPAC-CORAL-MAGS	SAMEA6003406	TARA_SAMEA6003406_MAG_00000017	TARA_SAMEA6003406_MAG_00000017-scaffold_117.region001.gbk	TARA_SAMEA6003406_MAG_00000017-scaffold_117	TARA_SAMEA6003406_MAG_00000017-scaffold_117-biosynth_1	5740	TRUE	terpene	1	single	1	terpene	6	TARA_SAMEA6003406_MAG_00000017-scaffold_117_1;TARA_SAMEA6003406_MAG_00000017-scaffold_117_2;TARA_SAMEA6003406_MAG_00000017-scaffold_117_3;TARA_SAMEA6003406_MAG_00000017-scaffold_117_4;TARA_SAMEA6003406_MAG_00000017-scaffold_117_5;TARA_SAMEA6003406_MAG_00000017-scaffold_117_6	TARA_SAMEA6003406_MAG_00000017-scaffold_117_4
TPAC-CORAL-MAGS	SAMEA6003406	TARA_SAMEA6003406_MAG_00000030	TARA_SAMEA6003406_MAG_00000030-scaffold_2.region001.gbk	TARA_SAMEA6003406_MAG_00000030-scaffold_2	TARA_SAMEA6003406_MAG_00000030-scaffold_2-biosynth_1	22247	FALSE	redox-cofactor	1	single	1	redox-cofactor	18	TARA_SAMEA6003406_MAG_00000030-scaffold_2_5;TARA_SAMEA6003406_MAG_00000030-scaffold_2_6;TARA_SAMEA6003406_MAG_00000030-scaffold_2_7;TARA_SAMEA6003406_MAG_00000030-scaffold_2_8;TARA_SAMEA6003406_MAG_00000030-scaffold_2_9;TARA_SAMEA6003406_MAG_00000030-scaffold_2_10;TARA_SAMEA6003406_MAG_00000030-scaffold_2_11;TARA_SAMEA6003406_MAG_00000030-scaffold_2_12;TARA_SAMEA6003406_MAG_00000030-scaffold_2_13…	TARA_SAMEA6003406_MAG_00000030-scaffold_2_12;TARA_SAMEA6003406_MAG_00000030-scaffold_2_13;TARA_SAMEA6003406_MAG_00000030-scaffold_2_14	TARA_SAMEA6003406_MAG_00000030-scaffold_2_16	TARA_SAMEA6003406_MAG_00000030-scaffold_2_9;TARA_SAMEA6003406_MAG_00000030-scaffold_2_10		TARA_SAMEA6003406_MAG_00000030-scaffold_2_22
TPAC-CORAL-MAGS	SAMEA6003406	TARA_SAMEA6003406_MAG_00000030	TARA_SAMEA6003406_MAG_00000030-scaffold_73.region001.gbk	TARA_SAMEA6003406_MAG_00000030-scaffold_73	TARA_SAMEA6003406_MAG_00000030-scaffold_73-biosynth_1	21047	TRUE	NRPS;T1PKS	1	neighbouring	2	NRPS;T1PKS	14	TARA_SAMEA6003406_MAG_00000030-scaffold_73_1;TARA_SAMEA6003406_MAG_00000030-scaffold_73_2;TARA_SAMEA6003406_MAG_00000030-scaffold_73_3;TARA_SAMEA6003406_MAG_00000030-scaffold_73_4;TARA_SAMEA6003406_MAG_00000030-scaffold_73_5;TARA_SAMEA6003406_MAG_00000030-scaffold_73_6;TARA_SAMEA6003406_MAG_00000030-scaffold_73_7;TARA_SAMEA6003406_MAG_00000030-scaffold_73_8;TARA_SAMEA6003406_MAG_00000030-scaffold…	TARA_SAMEA6003406_MAG_00000030-scaffold_73_2;TARA_SAMEA6003406_MAG_00000030-scaffold_73_3	TARA_SAMEA6003406_MAG_00000030-scaffold_73_4;TARA_SAMEA6003406_MAG_00000030-scaffold_73_5;TARA_SAMEA6003406_MAG_00000030-scaffold_73_6;TARA_SAMEA6003406_MAG_00000030-scaffold_73_7	TARA_SAMEA6003406_MAG_00000030-scaffold_73_9
TPAC-CORAL-MAGS	SAMEA6003406	TARA_SAMEA6003406_MAG_00000030	TARA_SAMEA6003406_MAG_00000030-scaffold_81.region001.gbk	TARA_SAMEA6003406_MAG_00000030-scaffold_81	TARA_SAMEA6003406_MAG_00000030-scaffold_81-biosynth_1	16262	TRUE	terpene	1	single	1	terpene	15	TARA_SAMEA6003406_MAG_00000030-scaffold_81_1;TARA_SAMEA6003406_MAG_00000030-scaffold_81_2;TARA_SAMEA6003406_MAG_00000030-scaffold_81_3;TARA_SAMEA6003406_MAG_00000030-scaffold_81_4;TARA_SAMEA6003406_MAG_00000030-scaffold_81_5;TARA_SAMEA6003406_MAG_00000030-scaffold_81_6;TARA_SAMEA6003406_MAG_00000030-scaffold_81_7;TARA_SAMEA6003406_MAG_00000030-scaffold_81_8;TARA_SAMEA6003406_MAG_00000030-scaffold…	TARA_SAMEA6003406_MAG_00000030-scaffold_81_7	TARA_SAMEA6003406_MAG_00000030-scaffold_81_8;TARA_SAMEA6003406_MAG_00000030-scaffold_81_10;TARA_SAMEA6003406_MAG_00000030-scaffold_81_13;TARA_SAMEA6003406_MAG_00000030-scaffold_81_14
TPAC-CORAL-MAGS	SAMEA6003785	TARA_SAMEA6003785_MAG_00000003	TARA_SAMEA6003785_MAG_00000003-scaffold_1.region001.gbk	TARA_SAMEA6003785_MAG_00000003-scaffold_1	TARA_SAMEA6003785_MAG_00000003-scaffold_1-biosynth_1	16699	TRUE	terpene	1	single	1	terpene	20	TARA_SAMEA6003785_MAG_00000003-scaffold_1_1;TARA_SAMEA6003785_MAG_00000003-scaffold_1_2;TARA_SAMEA6003785_MAG_00000003-scaffold_1_3;TARA_SAMEA6003785_MAG_00000003-scaffold_1_4;TARA_SAMEA6003785_MAG_00000003-scaffold_1_5;TARA_SAMEA6003785_MAG_00000003-scaffold_1_6;TARA_SAMEA6003785_MAG_00000003-scaffold_1_7;TARA_SAMEA6003785_MAG_00000003-scaffold_1_8;TARA_SAMEA6003785_MAG_00000003-scaffold_1_9;TAR…	TARA_SAMEA6003785_MAG_00000003-scaffold_1_8;TARA_SAMEA6003785_MAG_00000003-scaffold_1_9	TARA_SAMEA6003785_MAG_00000003-scaffold_1_7;TARA_SAMEA6003785_MAG_00000003-scaffold_1_15;TARA_SAMEA6003785_MAG_00000003-scaffold_1_17	TARA_SAMEA6003785_MAG_00000003-scaffold_1_18
TPAC-CORAL-MAGS	SAMEA6003785	TARA_SAMEA6003785_MAG_00000003	TARA_SAMEA6003785_MAG_00000003-scaffold_67.region001.gbk	TARA_SAMEA6003785_MAG_00000003-scaffold_67	TARA_SAMEA6003785_MAG_00000003-scaffold_67-biosynth_1	8158	TRUE	phosphonate	1	single	1	phosphonate	6	TARA_SAMEA6003785_MAG_00000003-scaffold_67_1;TARA_SAMEA6003785_MAG_00000003-scaffold_67_2;TARA_SAMEA6003785_MAG_00000003-scaffold_67_3;TARA_SAMEA6003785_MAG_00000003-scaffold_67_4;TARA_SAMEA6003785_MAG_00000003-scaffold_67_5;TARA_SAMEA6003785_MAG_00000003-scaffold_67_6	TARA_SAMEA6003785_MAG_00000003-scaffold_67_2	TARA_SAMEA6003785_MAG_00000003-scaffold_67_3;TARA_SAMEA6003785_MAG_00000003-scaffold_67_4
TPAC-CORAL-MAGS	SAMEA6003785	TARA_SAMEA6003785_MAG_00000003	TARA_SAMEA6003785_MAG_00000003-scaffold_84.region001.gbk	TARA_SAMEA6003785_MAG_00000003-scaffold_84	TARA_SAMEA6003785_MAG_00000003-scaffold_84-biosynth_1	7293	TRUE	redox-cofactor	1	single	1	redox-cofactor	8	TARA_SAMEA6003785_MAG_00000003-scaffold_84_1;TARA_SAMEA6003785_MAG_00000003-scaffold_84_2;TARA_SAMEA6003785_MAG_00000003-scaffold_84_3;TARA_SAMEA6003785_MAG_00000003-scaffold_84_4;TARA_SAMEA6003785_MAG_00000003-scaffold_84_5;TARA_SAMEA6003785_MAG_00000003-scaffold_84_6;TARA_SAMEA6003785_MAG_00000003-scaffold_84_7;TARA_SAMEA6003785_MAG_00000003-scaffold_84_8	TARA_SAMEA6003785_MAG_00000003-scaffold_84_1;TARA_SAMEA6003785_MAG_00000003-scaffold_84_2;TARA_SAMEA6003785_MAG_00000003-scaffold_84_3
TPAC-CORAL-MAGS	SAMEA6003793	TARA_SAMEA6003793_MAG_00000008	TARA_SAMEA6003793_MAG_00000008-scaffold_25.region001.gbk	TARA_SAMEA6003793_MAG_00000008-scaffold_25	TARA_SAMEA6003793_MAG_00000008-scaffold_25-biosynth_1	20371	TRUE	phosphonate	1	single	1	phosphonate	18	TARA_SAMEA6003793_MAG_00000008-scaffold_25_1;TARA_SAMEA6003793_MAG_00000008-scaffold_25_2;TARA_SAMEA6003793_MAG_00000008-scaffold_25_3;TARA_SAMEA6003793_MAG_00000008-scaffold_25_4;TARA_SAMEA6003793_MAG_00000008-scaffold_25_5;TARA_SAMEA6003793_MAG_00000008-scaffold_25_6;TARA_SAMEA6003793_MAG_00000008-scaffold_25_7;TARA_SAMEA6003793_MAG_00000008-scaffold_25_8;TARA_SAMEA6003793_MAG_00000008-scaffold…	TARA_SAMEA6003793_MAG_00000008-scaffold_25_2	TARA_SAMEA6003793_MAG_00000008-scaffold_25_3;TARA_SAMEA6003793_MAG_00000008-scaffold_25_4;TARA_SAMEA6003793_MAG_00000008-scaffold_25_7;TARA_SAMEA6003793_MAG_00000008-scaffold_25_13
TPAC-CORAL-MAGS	SAMEA6003793	TARA_SAMEA6003793_MAG_00000008	TARA_SAMEA6003793_MAG_00000008-scaffold_30.region001.gbk	TARA_SAMEA6003793_MAG_00000008-scaffold_30	TARA_SAMEA6003793_MAG_00000008-scaffold_30-biosynth_1	19333	TRUE	terpene	1	single	1	terpene	25	TARA_SAMEA6003793_MAG_00000008-scaffold_30_1;TARA_SAMEA6003793_MAG_00000008-scaffold_30_2;TARA_SAMEA6003793_MAG_00000008-scaffold_30_3;TARA_SAMEA6003793_MAG_00000008-scaffold_30_4;TARA_SAMEA6003793_MAG_00000008-scaffold_30_5;TARA_SAMEA6003793_MAG_00000008-scaffold_30_6;TARA_SAMEA6003793_MAG_00000008-scaffold_30_7;TARA_SAMEA6003793_MAG_00000008-scaffold_30_8;TARA_SAMEA6003793_MAG_00000008-scaffold…	TARA_SAMEA6003793_MAG_00000008-scaffold_30_13;TARA_SAMEA6003793_MAG_00000008-scaffold_30_14	TARA_SAMEA6003793_MAG_00000008-scaffold_30_12;TARA_SAMEA6003793_MAG_00000008-scaffold_30_20;TARA_SAMEA6003793_MAG_00000008-scaffold_30_22	TARA_SAMEA6003793_MAG_00000008-scaffold_30_23
TPAC-CORAL-MAGS	SAMEA6003793	TARA_SAMEA6003793_MAG_00000008	TARA_SAMEA6003793_MAG_00000008-scaffold_91.region001.gbk	TARA_SAMEA6003793_MAG_00000008-scaffold_91	TARA_SAMEA6003793_MAG_00000008-scaffold_91-biosynth_1	9962	TRUE	terpene	1	single	1	terpene	10	TARA_SAMEA6003793_MAG_00000008-scaffold_91_1;TARA_SAMEA6003793_MAG_00000008-scaffold_91_2;TARA_SAMEA6003793_MAG_00000008-scaffold_91_3;TARA_SAMEA6003793_MAG_00000008-scaffold_91_4;TARA_SAMEA6003793_MAG_00000008-scaffold_91_5;TARA_SAMEA6003793_MAG_00000008-scaffold_91_6;TARA_SAMEA6003793_MAG_00000008-scaffold_91_7;TARA_SAMEA6003793_MAG_00000008-scaffold_91_8;TARA_SAMEA6003793_MAG_00000008-scaffold…	TARA_SAMEA6003793_MAG_00000008-scaffold_91_2;TARA_SAMEA6003793_MAG_00000008-scaffold_91_3	TARA_SAMEA6003793_MAG_00000008-scaffold_91_5;TARA_SAMEA6003793_MAG_00000008-scaffold_91_6;TARA_SAMEA6003793_MAG_00000008-scaffold_91_10
TPAC-CORAL-MAGS	SAMEA6003793	TARA_SAMEA6003793_MAG_00000008	TARA_SAMEA6003793_MAG_00000008-scaffold_122.region001.gbk	TARA_SAMEA6003793_MAG_00000008-scaffold_122	TARA_SAMEA6003793_MAG_00000008-scaffold_122-biosynth_1	7015	TRUE	redox-cofactor	1	single	1	redox-cofactor	8	TARA_SAMEA6003793_MAG_00000008-scaffold_122_1;TARA_SAMEA6003793_MAG_00000008-scaffold_122_2;TARA_SAMEA6003793_MAG_00000008-scaffold_122_3;TARA_SAMEA6003793_MAG_00000008-scaffold_122_4;TARA_SAMEA6003793_MAG_00000008-scaffold_122_5;TARA_SAMEA6003793_MAG_00000008-scaffold_122_6;TARA_SAMEA6003793_MAG_00000008-scaffold_122_7;TARA_SAMEA6003793_MAG_00000008-scaffold_122_8	TARA_SAMEA6003793_MAG_00000008-scaffold_122_1;TARA_SAMEA6003793_MAG_00000008-scaffold_122_2;TARA_SAMEA6003793_MAG_00000008-scaffold_122_3
TPAC-CORAL-MAGS	SAMEA6003793	TARA_SAMEA6003793_MAG_00000021	TARA_SAMEA6003793_MAG_00000021-scaffold_76.region001.gbk	TARA_SAMEA6003793_MAG_00000021-scaffold_76	TARA_SAMEA6003793_MAG_00000021-scaffold_76-biosynth_1	11168	TRUE	terpene	1	single	1	terpene	7	TARA_SAMEA6003793_MAG_00000021-scaffold_76_1;TARA_SAMEA6003793_MAG_00000021-scaffold_76_2;TARA_SAMEA6003793_MAG_00000021-scaffold_76_3;TARA_SAMEA6003793_MAG_00000021-scaffold_76_4;TARA_SAMEA6003793_MAG_00000021-scaffold_76_5;TARA_SAMEA6003793_MAG_00000021-scaffold_76_6;TARA_SAMEA6003793_MAG_00000021-scaffold_76_7	TARA_SAMEA6003793_MAG_00000021-scaffold_76_5	TARA_SAMEA6003793_MAG_00000021-scaffold_76_3
TPAC-CORAL-MAGS	SAMEA6003793	TARA_SAMEA6003793_MAG_00000021	TARA_SAMEA6003793_MAG_00000021-scaffold_80.region001.gbk	TARA_SAMEA6003793_MAG_00000021-scaffold_80	TARA_SAMEA6003793_MAG_00000021-scaffold_80-biosynth_1	10131	TRUE	redox-cofactor	1	single	1	redox-cofactor	8	TARA_SAMEA6003793_MAG_00000021-scaffold_80_1;TARA_SAMEA6003793_MAG_00000021-scaffold_80_2;TARA_SAMEA6003793_MAG_00000021-scaffold_80_3;TARA_SAMEA6003793_MAG_00000021-scaffold_80_4;TARA_SAMEA6003793_MAG_00000021-scaffold_80_5;TARA_SAMEA6003793_MAG_00000021-scaffold_80_6;TARA_SAMEA6003793_MAG_00000021-scaffold_80_7;TARA_SAMEA6003793_MAG_00000021-scaffold_80_8	TARA_SAMEA6003793_MAG_00000021-scaffold_80_3;TARA_SAMEA6003793_MAG_00000021-scaffold_80_4;TARA_SAMEA6003793_MAG_00000021-scaffold_80_5	TARA_SAMEA6003793_MAG_00000021-scaffold_80_1	TARA_SAMEA6003793_MAG_00000021-scaffold_80_7;TARA_SAMEA6003793_MAG_00000021-scaffold_80_8
TPAC-CORAL-MAGS	SAMEA6003793	TARA_SAMEA6003793_MAG_00000027	TARA_SAMEA6003793_MAG_00000027-scaffold_1.region001.gbk	TARA_SAMEA6003793_MAG_00000027-scaffold_1	TARA_SAMEA6003793_MAG_00000027-scaffold_1-biosynth_1	21152	FALSE	terpene	1	single	1	terpene	16	TARA_SAMEA6003793_MAG_00000027-scaffold_1_70;TARA_SAMEA6003793_MAG_00000027-scaffold_1_71;TARA_SAMEA6003793_MAG_00000027-scaffold_1_72;TARA_SAMEA6003793_MAG_00000027-scaffold_1_73;TARA_SAMEA6003793_MAG_00000027-scaffold_1_74;TARA_SAMEA6003793_MAG_00000027-scaffold_1_75;TARA_SAMEA6003793_MAG_00000027-scaffold_1_76;TARA_SAMEA6003793_MAG_00000027-scaffold_1_77;TARA_SAMEA6003793_MAG_00000027-scaffold…	TARA_SAMEA6003793_MAG_00000027-scaffold_1_78	TARA_SAMEA6003793_MAG_00000027-scaffold_1_70;TARA_SAMEA6003793_MAG_00000027-scaffold_1_72;TARA_SAMEA6003793_MAG_00000027-scaffold_1_81;TARA_SAMEA6003793_MAG_00000027-scaffold_1_82;TARA_SAMEA6003793_MAG_00000027-scaffold_1_84			TARA_SAMEA6003793_MAG_00000027-scaffold_1_71;TARA_SAMEA6003793_MAG_00000027-scaffold_1_80
TPAC-CORAL-MAGS	SAMEA6003793	TARA_SAMEA6003793_MAG_00000027	TARA_SAMEA6003793_MAG_00000027-scaffold_1.region002.gbk	TARA_SAMEA6003793_MAG_00000027-scaffold_1	TARA_SAMEA6003793_MAG_00000027-scaffold_1-biosynth_2	25462	TRUE	NRPS	1	single	1	NRPS	20	TARA_SAMEA6003793_MAG_00000027-scaffold_1_306;TARA_SAMEA6003793_MAG_00000027-scaffold_1_307;TARA_SAMEA6003793_MAG_00000027-scaffold_1_308;TARA_SAMEA6003793_MAG_00000027-scaffold_1_309;TARA_SAMEA6003793_MAG_00000027-scaffold_1_310;TARA_SAMEA6003793_MAG_00000027-scaffold_1_311;TARA_SAMEA6003793_MAG_00000027-scaffold_1_312;TARA_SAMEA6003793_MAG_00000027-scaffold_1_313;TARA_SAMEA6003793_MAG_00000027-…	TARA_SAMEA6003793_MAG_00000027-scaffold_1_325		TARA_SAMEA6003793_MAG_00000027-scaffold_1_318;TARA_SAMEA6003793_MAG_00000027-scaffold_1_321		TARA_SAMEA6003793_MAG_00000027-scaffold_1_307;TARA_SAMEA6003793_MAG_00000027-scaffold_1_323
TPAC-CORAL-MAGS	SAMEA6003793	TARA_SAMEA6003793_MAG_00000027	TARA_SAMEA6003793_MAG_00000027-scaffold_2.region001.gbk	TARA_SAMEA6003793_MAG_00000027-scaffold_2	TARA_SAMEA6003793_MAG_00000027-scaffold_2-biosynth_1	22631	FALSE	lanthipeptide-class-iv	1	single	1	lanthipeptide-class-iv	15	TARA_SAMEA6003793_MAG_00000027-scaffold_2_3;TARA_SAMEA6003793_MAG_00000027-scaffold_2_4;TARA_SAMEA6003793_MAG_00000027-scaffold_2_5;TARA_SAMEA6003793_MAG_00000027-scaffold_2_6;TARA_SAMEA6003793_MAG_00000027-scaffold_2_7;TARA_SAMEA6003793_MAG_00000027-scaffold_2_8;TARA_SAMEA6003793_MAG_00000027-scaffold_2_9;TARA_SAMEA6003793_MAG_00000027-scaffold_2_10;TARA_SAMEA6003793_MAG_00000027-scaffold_2_11;T…	TARA_SAMEA6003793_MAG_00000027-scaffold_2_9	TARA_SAMEA6003793_MAG_00000027-scaffold_2_11	TARA_SAMEA6003793_MAG_00000027-scaffold_2_6;TARA_SAMEA6003793_MAG_00000027-scaffold_2_10		TARA_SAMEA6003793_MAG_00000027-scaffold_2_4
TPAC-CORAL-MAGS	SAMEA6003793	TARA_SAMEA6003793_MAG_00000027	TARA_SAMEA6003793_MAG_00000027-scaffold_2.region002.gbk	TARA_SAMEA6003793_MAG_00000027-scaffold_2	TARA_SAMEA6003793_MAG_00000027-scaffold_2-biosynth_2	47251	FALSE	T1PKS	1	single	1	T1PKS	33	TARA_SAMEA6003793_MAG_00000027-scaffold_2_181;TARA_SAMEA6003793_MAG_00000027-scaffold_2_182;TARA_SAMEA6003793_MAG_00000027-scaffold_2_183;TARA_SAMEA6003793_MAG_00000027-scaffold_2_184;TARA_SAMEA6003793_MAG_00000027-scaffold_2_185;TARA_SAMEA6003793_MAG_00000027-scaffold_2_186;TARA_SAMEA6003793_MAG_00000027-scaffold_2_187;TARA_SAMEA6003793_MAG_00000027-scaffold_2_188;TARA_SAMEA6003793_MAG_00000027-…	TARA_SAMEA6003793_MAG_00000027-scaffold_2_198	TARA_SAMEA6003793_MAG_00000027-scaffold_2_184;TARA_SAMEA6003793_MAG_00000027-scaffold_2_197;TARA_SAMEA6003793_MAG_00000027-scaffold_2_202;TARA_SAMEA6003793_MAG_00000027-scaffold_2_205;TARA_SAMEA6003793_MAG_00000027-scaffold_2_212	TARA_SAMEA6003793_MAG_00000027-scaffold_2_187;TARA_SAMEA6003793_MAG_00000027-scaffold_2_191		TARA_SAMEA6003793_MAG_00000027-scaffold_2_181
TPAC-CORAL-MAGS	SAMEA6003793	TARA_SAMEA6003793_MAG_00000027	TARA_SAMEA6003793_MAG_00000027-scaffold_6.region001.gbk	TARA_SAMEA6003793_MAG_00000027-scaffold_6	TARA_SAMEA6003793_MAG_00000027-scaffold_6-biosynth_1	34514	TRUE	resorcinol;siderophore	2	neighbouring;single	2	resorcinol;siderophore	32	TARA_SAMEA6003793_MAG_00000027-scaffold_6_111;TARA_SAMEA6003793_MAG_00000027-scaffold_6_112;TARA_SAMEA6003793_MAG_00000027-scaffold_6_113;TARA_SAMEA6003793_MAG_00000027-scaffold_6_114;TARA_SAMEA6003793_MAG_00000027-scaffold_6_115;TARA_SAMEA6003793_MAG_00000027-scaffold_6_116;TARA_SAMEA6003793_MAG_00000027-scaffold_6_117;TARA_SAMEA6003793_MAG_00000027-scaffold_6_118;TARA_SAMEA6003793_MAG_00000027-…	TARA_SAMEA6003793_MAG_00000027-scaffold_6_119;TARA_SAMEA6003793_MAG_00000027-scaffold_6_121;TARA_SAMEA6003793_MAG_00000027-scaffold_6_128	TARA_SAMEA6003793_MAG_00000027-scaffold_6_116;TARA_SAMEA6003793_MAG_00000027-scaffold_6_117;TARA_SAMEA6003793_MAG_00000027-scaffold_6_120	TARA_SAMEA6003793_MAG_00000027-scaffold_6_122;TARA_SAMEA6003793_MAG_00000027-scaffold_6_133;TARA_SAMEA6003793_MAG_00000027-scaffold_6_134;TARA_SAMEA6003793_MAG_00000027-scaffold_6_140		TARA_SAMEA6003793_MAG_00000027-scaffold_6_111;TARA_SAMEA6003793_MAG_00000027-scaffold_6_136
TPAC-CORAL-MAGS	SAMEA6003793	TARA_SAMEA6003793_MAG_00000027	TARA_SAMEA6003793_MAG_00000027-scaffold_17.region001.gbk	TARA_SAMEA6003793_MAG_00000027-scaffold_17	TARA_SAMEA6003793_MAG_00000027-scaffold_17-biosynth_1	38856	TRUE	T3PKS	1	single	1	T3PKS	29	TARA_SAMEA6003793_MAG_00000027-scaffold_17_85;TARA_SAMEA6003793_MAG_00000027-scaffold_17_86;TARA_SAMEA6003793_MAG_00000027-scaffold_17_87;TARA_SAMEA6003793_MAG_00000027-scaffold_17_88;TARA_SAMEA6003793_MAG_00000027-scaffold_17_89;TARA_SAMEA6003793_MAG_00000027-scaffold_17_90;TARA_SAMEA6003793_MAG_00000027-scaffold_17_91;TARA_SAMEA6003793_MAG_00000027-scaffold_17_92;TARA_SAMEA6003793_MAG_00000027-…	TARA_SAMEA6003793_MAG_00000027-scaffold_17_100	TARA_SAMEA6003793_MAG_00000027-scaffold_17_98;TARA_SAMEA6003793_MAG_00000027-scaffold_17_102;TARA_SAMEA6003793_MAG_00000027-scaffold_17_104;TARA_SAMEA6003793_MAG_00000027-scaffold_17_110;TARA_SAMEA6003793_MAG_00000027-scaffold_17_111;TARA_SAMEA6003793_MAG_00000027-scaffold_17_113	TARA_SAMEA6003793_MAG_00000027-scaffold_17_92		TARA_SAMEA6003793_MAG_00000027-scaffold_17_88;TARA_SAMEA6003793_MAG_00000027-scaffold_17_89;TARA_SAMEA6003793_MAG_00000027-scaffold_17_96;TARA_SAMEA6003793_MAG_00000027-scaffold_17_112
TPAC-CORAL-MAGS	SAMEA6003793	TARA_SAMEA6003793_MAG_00000027	TARA_SAMEA6003793_MAG_00000027-scaffold_28.region001.gbk	TARA_SAMEA6003793_MAG_00000027-scaffold_28	TARA_SAMEA6003793_MAG_00000027-scaffold_28-biosynth_1	55173	TRUE	NRPS	1	single	1	NRPS	39	TARA_SAMEA6003793_MAG_00000027-scaffold_28_38;TARA_SAMEA6003793_MAG_00000027-scaffold_28_39;TARA_SAMEA6003793_MAG_00000027-scaffold_28_40;TARA_SAMEA6003793_MAG_00000027-scaffold_28_41;TARA_SAMEA6003793_MAG_00000027-scaffold_28_42;TARA_SAMEA6003793_MAG_00000027-scaffold_28_43;TARA_SAMEA6003793_MAG_00000027-scaffold_28_44;TARA_SAMEA6003793_MAG_00000027-scaffold_28_45;TARA_SAMEA6003793_MAG_00000027-…	TARA_SAMEA6003793_MAG_00000027-scaffold_28_57;TARA_SAMEA6003793_MAG_00000027-scaffold_28_65	TARA_SAMEA6003793_MAG_00000027-scaffold_28_45;TARA_SAMEA6003793_MAG_00000027-scaffold_28_47;TARA_SAMEA6003793_MAG_00000027-scaffold_28_49;TARA_SAMEA6003793_MAG_00000027-scaffold_28_56;TARA_SAMEA6003793_MAG_00000027-scaffold_28_58;TARA_SAMEA6003793_MAG_00000027-scaffold_28_59;TARA_SAMEA6003793_MAG_00000027-scaffold_28_60;TARA_SAMEA6003793_MAG_00000027-scaffold_28_63;TARA_SAMEA6003793_MAG_00000027-…	TARA_SAMEA6003793_MAG_00000027-scaffold_28_75		TARA_SAMEA6003793_MAG_00000027-scaffold_28_44;TARA_SAMEA6003793_MAG_00000027-scaffold_28_62
TPAC-CORAL-MAGS	SAMEA6003793	TARA_SAMEA6003793_MAG_00000027	TARA_SAMEA6003793_MAG_00000027-scaffold_52.region001.gbk	TARA_SAMEA6003793_MAG_00000027-scaffold_52	TARA_SAMEA6003793_MAG_00000027-scaffold_52-biosynth_1	13014	TRUE	terpene	1	single	1	terpene	13	TARA_SAMEA6003793_MAG_00000027-scaffold_52_1;TARA_SAMEA6003793_MAG_00000027-scaffold_52_2;TARA_SAMEA6003793_MAG_00000027-scaffold_52_3;TARA_SAMEA6003793_MAG_00000027-scaffold_52_4;TARA_SAMEA6003793_MAG_00000027-scaffold_52_5;TARA_SAMEA6003793_MAG_00000027-scaffold_52_6;TARA_SAMEA6003793_MAG_00000027-scaffold_52_7;TARA_SAMEA6003793_MAG_00000027-scaffold_52_8;TARA_SAMEA6003793_MAG_00000027-scaffold…	TARA_SAMEA6003793_MAG_00000027-scaffold_52_3	TARA_SAMEA6003793_MAG_00000027-scaffold_52_2;TARA_SAMEA6003793_MAG_00000027-scaffold_52_8;TARA_SAMEA6003793_MAG_00000027-scaffold_52_9
TPAC-CORAL-MAGS	SAMEA6003793	TARA_SAMEA6003793_MAG_00000027	TARA_SAMEA6003793_MAG_00000027-scaffold_64.region001.gbk	TARA_SAMEA6003793_MAG_00000027-scaffold_64	TARA_SAMEA6003793_MAG_00000027-scaffold_64-biosynth_1	16998	TRUE	lanthipeptide-class-iv	1	single	1	lanthipeptide-class-iv	12	TARA_SAMEA6003793_MAG_00000027-scaffold_64_32;TARA_SAMEA6003793_MAG_00000027-scaffold_64_33;TARA_SAMEA6003793_MAG_00000027-scaffold_64_34;TARA_SAMEA6003793_MAG_00000027-scaffold_64_35;TARA_SAMEA6003793_MAG_00000027-scaffold_64_36;TARA_SAMEA6003793_MAG_00000027-scaffold_64_37;TARA_SAMEA6003793_MAG_00000027-scaffold_64_38;TARA_SAMEA6003793_MAG_00000027-scaffold_64_39;TARA_SAMEA6003793_MAG_00000027-…	TARA_SAMEA6003793_MAG_00000027-scaffold_64_38				TARA_SAMEA6003793_MAG_00000027-scaffold_64_34
TPAC-CORAL-MAGS	SAMEA6003829	TARA_SAMEA6003829_MAG_00000014	TARA_SAMEA6003829_MAG_00000014-scaffold_43.region001.gbk	TARA_SAMEA6003829_MAG_00000014-scaffold_43	TARA_SAMEA6003829_MAG_00000014-scaffold_43-biosynth_1	7120	TRUE	T1PKS	1	single	1	T1PKS	1	TARA_SAMEA6003829_MAG_00000014-scaffold_43_1	TARA_SAMEA6003829_MAG_00000014-scaffold_43_1
TPAC-CORAL-MAGS	SAMEA6003829	TARA_SAMEA6003829_MAG_00000014	TARA_SAMEA6003829_MAG_00000014-scaffold_66.region001.gbk	TARA_SAMEA6003829_MAG_00000014-scaffold_66	TARA_SAMEA6003829_MAG_00000014-scaffold_66-biosynth_1	6350	TRUE	terpene	1	single	1	terpene	3	TARA_SAMEA6003829_MAG_00000014-scaffold_66_1;TARA_SAMEA6003829_MAG_00000014-scaffold_66_2;TARA_SAMEA6003829_MAG_00000014-scaffold_66_3	TARA_SAMEA6003829_MAG_00000014-scaffold_66_2	TARA_SAMEA6003829_MAG_00000014-scaffold_66_3
TPAC-CORAL-MAGS	SAMEA6003829	TARA_SAMEA6003829_MAG_00000014	TARA_SAMEA6003829_MAG_00000014-scaffold_123.region001.gbk	TARA_SAMEA6003829_MAG_00000014-scaffold_123	TARA_SAMEA6003829_MAG_00000014-scaffold_123-biosynth_1	5410	TRUE	NRPS	1	single	1	NRPS	2	TARA_SAMEA6003829_MAG_00000014-scaffold_123_1;TARA_SAMEA6003829_MAG_00000014-scaffold_123_2	TARA_SAMEA6003829_MAG_00000014-scaffold_123_1				TARA_SAMEA6003829_MAG_00000014-scaffold_123_2
TPAC-CORAL-MAGS	SAMEA6004281	TARA_SAMEA6004281_MAG_00000007	TARA_SAMEA6004281_MAG_00000007-scaffold_66.region001.gbk	TARA_SAMEA6004281_MAG_00000007-scaffold_66	TARA_SAMEA6004281_MAG_00000007-scaffold_66-biosynth_1	11006	TRUE	NRPS-like	1	single	1	NRPS-like	8	TARA_SAMEA6004281_MAG_00000007-scaffold_66_1;TARA_SAMEA6004281_MAG_00000007-scaffold_66_2;TARA_SAMEA6004281_MAG_00000007-scaffold_66_3;TARA_SAMEA6004281_MAG_00000007-scaffold_66_4;TARA_SAMEA6004281_MAG_00000007-scaffold_66_5;TARA_SAMEA6004281_MAG_00000007-scaffold_66_6;TARA_SAMEA6004281_MAG_00000007-scaffold_66_7;TARA_SAMEA6004281_MAG_00000007-scaffold_66_8	TARA_SAMEA6004281_MAG_00000007-scaffold_66_8	TARA_SAMEA6004281_MAG_00000007-scaffold_66_2;TARA_SAMEA6004281_MAG_00000007-scaffold_66_3;TARA_SAMEA6004281_MAG_00000007-scaffold_66_4;TARA_SAMEA6004281_MAG_00000007-scaffold_66_5;TARA_SAMEA6004281_MAG_00000007-scaffold_66_7
TPAC-CORAL-MAGS	SAMEA6004281	TARA_SAMEA6004281_MAG_00000007	TARA_SAMEA6004281_MAG_00000007-scaffold_100.region001.gbk	TARA_SAMEA6004281_MAG_00000007-scaffold_100	TARA_SAMEA6004281_MAG_00000007-scaffold_100-biosynth_1	8620	TRUE	NRPS-like	1	single	1	NRPS-like	7	TARA_SAMEA6004281_MAG_00000007-scaffold_100_1;TARA_SAMEA6004281_MAG_00000007-scaffold_100_2;TARA_SAMEA6004281_MAG_00000007-scaffold_100_3;TARA_SAMEA6004281_MAG_00000007-scaffold_100_4;TARA_SAMEA6004281_MAG_00000007-scaffold_100_5;TARA_SAMEA6004281_MAG_00000007-scaffold_100_6;TARA_SAMEA6004281_MAG_00000007-scaffold_100_7	TARA_SAMEA6004281_MAG_00000007-scaffold_100_4	TARA_SAMEA6004281_MAG_00000007-scaffold_100_7			TARA_SAMEA6004281_MAG_00000007-scaffold_100_5
TPAC-CORAL-MAGS	SAMEA6004281	TARA_SAMEA6004281_MAG_00000012	TARA_SAMEA6004281_MAG_00000012-scaffold_1.region001.gbk	TARA_SAMEA6004281_MAG_00000012-scaffold_1	TARA_SAMEA6004281_MAG_00000012-scaffold_1-biosynth_1	10999	FALSE	butyrolactone	1	single	1	butyrolactone	7	TARA_SAMEA6004281_MAG_00000012-scaffold_1_70;TARA_SAMEA6004281_MAG_00000012-scaffold_1_71;TARA_SAMEA6004281_MAG_00000012-scaffold_1_72;TARA_SAMEA6004281_MAG_00000012-scaffold_1_73;TARA_SAMEA6004281_MAG_00000012-scaffold_1_74;TARA_SAMEA6004281_MAG_00000012-scaffold_1_75;TARA_SAMEA6004281_MAG_00000012-scaffold_1_76	TARA_SAMEA6004281_MAG_00000012-scaffold_1_72	TARA_SAMEA6004281_MAG_00000012-scaffold_1_76	TARA_SAMEA6004281_MAG_00000012-scaffold_1_70;TARA_SAMEA6004281_MAG_00000012-scaffold_1_74
TPAC-CORAL-MAGS	SAMEA6004281	TARA_SAMEA6004281_MAG_00000012	TARA_SAMEA6004281_MAG_00000012-scaffold_1.region002.gbk	TARA_SAMEA6004281_MAG_00000012-scaffold_1	TARA_SAMEA6004281_MAG_00000012-scaffold_1-biosynth_2	20933	FALSE	terpene	1	single	1	terpene	20	TARA_SAMEA6004281_MAG_00000012-scaffold_1_134;TARA_SAMEA6004281_MAG_00000012-scaffold_1_135;TARA_SAMEA6004281_MAG_00000012-scaffold_1_136;TARA_SAMEA6004281_MAG_00000012-scaffold_1_137;TARA_SAMEA6004281_MAG_00000012-scaffold_1_138;TARA_SAMEA6004281_MAG_00000012-scaffold_1_139;TARA_SAMEA6004281_MAG_00000012-scaffold_1_140;TARA_SAMEA6004281_MAG_00000012-scaffold_1_141;TARA_SAMEA6004281_MAG_00000012-…	TARA_SAMEA6004281_MAG_00000012-scaffold_1_141	TARA_SAMEA6004281_MAG_00000012-scaffold_1_134;TARA_SAMEA6004281_MAG_00000012-scaffold_1_135;TARA_SAMEA6004281_MAG_00000012-scaffold_1_136;TARA_SAMEA6004281_MAG_00000012-scaffold_1_138;TARA_SAMEA6004281_MAG_00000012-scaffold_1_147;TARA_SAMEA6004281_MAG_00000012-scaffold_1_148	TARA_SAMEA6004281_MAG_00000012-scaffold_1_145;TARA_SAMEA6004281_MAG_00000012-scaffold_1_146
TPAC-CORAL-MAGS	SAMEA6004281	TARA_SAMEA6004281_MAG_00000012	TARA_SAMEA6004281_MAG_00000012-scaffold_10.region001.gbk	TARA_SAMEA6004281_MAG_00000012-scaffold_10	TARA_SAMEA6004281_MAG_00000012-scaffold_10-biosynth_1	46324	FALSE	NRPS	1	single	1	NRPS	32	TARA_SAMEA6004281_MAG_00000012-scaffold_10_32;TARA_SAMEA6004281_MAG_00000012-scaffold_10_33;TARA_SAMEA6004281_MAG_00000012-scaffold_10_34;TARA_SAMEA6004281_MAG_00000012-scaffold_10_35;TARA_SAMEA6004281_MAG_00000012-scaffold_10_36;TARA_SAMEA6004281_MAG_00000012-scaffold_10_37;TARA_SAMEA6004281_MAG_00000012-scaffold_10_38;TARA_SAMEA6004281_MAG_00000012-scaffold_10_39;TARA_SAMEA6004281_MAG_00000012-…	TARA_SAMEA6004281_MAG_00000012-scaffold_10_48	TARA_SAMEA6004281_MAG_00000012-scaffold_10_34;TARA_SAMEA6004281_MAG_00000012-scaffold_10_41;TARA_SAMEA6004281_MAG_00000012-scaffold_10_42;TARA_SAMEA6004281_MAG_00000012-scaffold_10_45;TARA_SAMEA6004281_MAG_00000012-scaffold_10_52;TARA_SAMEA6004281_MAG_00000012-scaffold_10_56;TARA_SAMEA6004281_MAG_00000012-scaffold_10_62	TARA_SAMEA6004281_MAG_00000012-scaffold_10_51;TARA_SAMEA6004281_MAG_00000012-scaffold_10_60		TARA_SAMEA6004281_MAG_00000012-scaffold_10_32;TARA_SAMEA6004281_MAG_00000012-scaffold_10_36;TARA_SAMEA6004281_MAG_00000012-scaffold_10_37;TARA_SAMEA6004281_MAG_00000012-scaffold_10_39;TARA_SAMEA6004281_MAG_00000012-scaffold_10_53;TARA_SAMEA6004281_MAG_00000012-scaffold_10_54;TARA_SAMEA6004281_MAG_00000012-scaffold_10_59
TPAC-CORAL-MAGS	SAMEA6004281	TARA_SAMEA6004281_MAG_00000012	TARA_SAMEA6004281_MAG_00000012-scaffold_12.region001.gbk	TARA_SAMEA6004281_MAG_00000012-scaffold_12	TARA_SAMEA6004281_MAG_00000012-scaffold_12-biosynth_1	19989	TRUE	ranthipeptide	1	single	1	ranthipeptide	18	TARA_SAMEA6004281_MAG_00000012-scaffold_12_1;TARA_SAMEA6004281_MAG_00000012-scaffold_12_2;TARA_SAMEA6004281_MAG_00000012-scaffold_12_3;TARA_SAMEA6004281_MAG_00000012-scaffold_12_4;TARA_SAMEA6004281_MAG_00000012-scaffold_12_5;TARA_SAMEA6004281_MAG_00000012-scaffold_12_6;TARA_SAMEA6004281_MAG_00000012-scaffold_12_7;TARA_SAMEA6004281_MAG_00000012-scaffold_12_8;TARA_SAMEA6004281_MAG_00000012-scaffold…	TARA_SAMEA6004281_MAG_00000012-scaffold_12_9;TARA_SAMEA6004281_MAG_00000012-scaffold_12_10	TARA_SAMEA6004281_MAG_00000012-scaffold_12_1			TARA_SAMEA6004281_MAG_00000012-scaffold_12_13
TPAC-CORAL-MAGS	SAMEA6004281	TARA_SAMEA6004281_MAG_00000017	TARA_SAMEA6004281_MAG_00000017-scaffold_134.region001.gbk	TARA_SAMEA6004281_MAG_00000017-scaffold_134	TARA_SAMEA6004281_MAG_00000017-scaffold_134-biosynth_1	7361	TRUE	betalactone	1	single	1	betalactone	7	TARA_SAMEA6004281_MAG_00000017-scaffold_134_1;TARA_SAMEA6004281_MAG_00000017-scaffold_134_2;TARA_SAMEA6004281_MAG_00000017-scaffold_134_3;TARA_SAMEA6004281_MAG_00000017-scaffold_134_4;TARA_SAMEA6004281_MAG_00000017-scaffold_134_5;TARA_SAMEA6004281_MAG_00000017-scaffold_134_6;TARA_SAMEA6004281_MAG_00000017-scaffold_134_7	TARA_SAMEA6004281_MAG_00000017-scaffold_134_5;TARA_SAMEA6004281_MAG_00000017-scaffold_134_7	TARA_SAMEA6004281_MAG_00000017-scaffold_134_1;TARA_SAMEA6004281_MAG_00000017-scaffold_134_2
TPAC-CORAL-MAGS	SAMEA6004281	TARA_SAMEA6004281_MAG_00000020	TARA_SAMEA6004281_MAG_00000020-scaffold_187.region001.gbk	TARA_SAMEA6004281_MAG_00000020-scaffold_187	TARA_SAMEA6004281_MAG_00000020-scaffold_187-biosynth_1	5316	TRUE	terpene	1	single	1	terpene	5	TARA_SAMEA6004281_MAG_00000020-scaffold_187_1;TARA_SAMEA6004281_MAG_00000020-scaffold_187_2;TARA_SAMEA6004281_MAG_00000020-scaffold_187_3;TARA_SAMEA6004281_MAG_00000020-scaffold_187_4;TARA_SAMEA6004281_MAG_00000020-scaffold_187_5	TARA_SAMEA6004281_MAG_00000020-scaffold_187_5	TARA_SAMEA6004281_MAG_00000020-scaffold_187_2;TARA_SAMEA6004281_MAG_00000020-scaffold_187_4
TPAC-CORAL-MAGS	SAMEA6004281	TARA_SAMEA6004281_MAG_00000021	TARA_SAMEA6004281_MAG_00000021-scaffold_17.region001.gbk	TARA_SAMEA6004281_MAG_00000021-scaffold_17	TARA_SAMEA6004281_MAG_00000021-scaffold_17-biosynth_1	19040	TRUE	terpene	1	single	1	terpene	17	TARA_SAMEA6004281_MAG_00000021-scaffold_17_3;TARA_SAMEA6004281_MAG_00000021-scaffold_17_4;TARA_SAMEA6004281_MAG_00000021-scaffold_17_5;TARA_SAMEA6004281_MAG_00000021-scaffold_17_6;TARA_SAMEA6004281_MAG_00000021-scaffold_17_7;TARA_SAMEA6004281_MAG_00000021-scaffold_17_8;TARA_SAMEA6004281_MAG_00000021-scaffold_17_9;TARA_SAMEA6004281_MAG_00000021-scaffold_17_10;TARA_SAMEA6004281_MAG_00000021-scaffol…	TARA_SAMEA6004281_MAG_00000021-scaffold_17_11;TARA_SAMEA6004281_MAG_00000021-scaffold_17_12	TARA_SAMEA6004281_MAG_00000021-scaffold_17_9;TARA_SAMEA6004281_MAG_00000021-scaffold_17_14;TARA_SAMEA6004281_MAG_00000021-scaffold_17_15;TARA_SAMEA6004281_MAG_00000021-scaffold_17_19
TPAC-CORAL-MAGS	SAMEA6004281	TARA_SAMEA6004281_MAG_00000021	TARA_SAMEA6004281_MAG_00000021-scaffold_18.region001.gbk	TARA_SAMEA6004281_MAG_00000021-scaffold_18	TARA_SAMEA6004281_MAG_00000021-scaffold_18-biosynth_1	20428	TRUE	phosphonate	1	single	1	phosphonate	18	TARA_SAMEA6004281_MAG_00000021-scaffold_18_1;TARA_SAMEA6004281_MAG_00000021-scaffold_18_2;TARA_SAMEA6004281_MAG_00000021-scaffold_18_3;TARA_SAMEA6004281_MAG_00000021-scaffold_18_4;TARA_SAMEA6004281_MAG_00000021-scaffold_18_5;TARA_SAMEA6004281_MAG_00000021-scaffold_18_6;TARA_SAMEA6004281_MAG_00000021-scaffold_18_7;TARA_SAMEA6004281_MAG_00000021-scaffold_18_8;TARA_SAMEA6004281_MAG_00000021-scaffold…	TARA_SAMEA6004281_MAG_00000021-scaffold_18_2	TARA_SAMEA6004281_MAG_00000021-scaffold_18_3;TARA_SAMEA6004281_MAG_00000021-scaffold_18_4;TARA_SAMEA6004281_MAG_00000021-scaffold_18_7;TARA_SAMEA6004281_MAG_00000021-scaffold_18_13
TPAC-CORAL-MAGS	SAMEA6004281	TARA_SAMEA6004281_MAG_00000021	TARA_SAMEA6004281_MAG_00000021-scaffold_31.region001.gbk	TARA_SAMEA6004281_MAG_00000021-scaffold_31	TARA_SAMEA6004281_MAG_00000021-scaffold_31-biosynth_1	12247	TRUE	redox-cofactor	1	single	1	redox-cofactor	11	TARA_SAMEA6004281_MAG_00000021-scaffold_31_1;TARA_SAMEA6004281_MAG_00000021-scaffold_31_2;TARA_SAMEA6004281_MAG_00000021-scaffold_31_3;TARA_SAMEA6004281_MAG_00000021-scaffold_31_4;TARA_SAMEA6004281_MAG_00000021-scaffold_31_5;TARA_SAMEA6004281_MAG_00000021-scaffold_31_6;TARA_SAMEA6004281_MAG_00000021-scaffold_31_7;TARA_SAMEA6004281_MAG_00000021-scaffold_31_8;TARA_SAMEA6004281_MAG_00000021-scaffold…	TARA_SAMEA6004281_MAG_00000021-scaffold_31_1;TARA_SAMEA6004281_MAG_00000021-scaffold_31_2;TARA_SAMEA6004281_MAG_00000021-scaffold_31_3
TPAC-CORAL-MAGS	SAMEA6004281	TARA_SAMEA6004281_MAG_00000021	TARA_SAMEA6004281_MAG_00000021-scaffold_82.region001.gbk	TARA_SAMEA6004281_MAG_00000021-scaffold_82	TARA_SAMEA6004281_MAG_00000021-scaffold_82-biosynth_1	10500	TRUE	terpene	1	single	1	terpene	16	TARA_SAMEA6004281_MAG_00000021-scaffold_82_1;TARA_SAMEA6004281_MAG_00000021-scaffold_82_2;TARA_SAMEA6004281_MAG_00000021-scaffold_82_3;TARA_SAMEA6004281_MAG_00000021-scaffold_82_4;TARA_SAMEA6004281_MAG_00000021-scaffold_82_5;TARA_SAMEA6004281_MAG_00000021-scaffold_82_6;TARA_SAMEA6004281_MAG_00000021-scaffold_82_7;TARA_SAMEA6004281_MAG_00000021-scaffold_82_8;TARA_SAMEA6004281_MAG_00000021-scaffold…	TARA_SAMEA6004281_MAG_00000021-scaffold_82_13;TARA_SAMEA6004281_MAG_00000021-scaffold_82_14	TARA_SAMEA6004281_MAG_00000021-scaffold_82_12
TPAC-CORAL-MAGS	SAMEA6004291	TARA_SAMEA6004291_MAG_00000007	TARA_SAMEA6004291_MAG_00000007-scaffold_4.region001.gbk	TARA_SAMEA6004291_MAG_00000007-scaffold_4	TARA_SAMEA6004291_MAG_00000007-scaffold_4-biosynth_1	22529	FALSE	lassopeptide	1	single	1	lassopeptide	14	TARA_SAMEA6004291_MAG_00000007-scaffold_4_50;TARA_SAMEA6004291_MAG_00000007-scaffold_4_51;TARA_SAMEA6004291_MAG_00000007-scaffold_4_52;TARA_SAMEA6004291_MAG_00000007-scaffold_4_53;TARA_SAMEA6004291_MAG_00000007-scaffold_4_54;TARA_SAMEA6004291_MAG_00000007-scaffold_4_55;TARA_SAMEA6004291_MAG_00000007-scaffold_4_56;TARA_SAMEA6004291_MAG_00000007-scaffold_4_57;TARA_SAMEA6004291_MAG_00000007-scaffold…	TARA_SAMEA6004291_MAG_00000007-scaffold_4_55;TARA_SAMEA6004291_MAG_00000007-scaffold_4_56	TARA_SAMEA6004291_MAG_00000007-scaffold_4_54	TARA_SAMEA6004291_MAG_00000007-scaffold_4_51		TARA_SAMEA6004291_MAG_00000007-scaffold_4_53
TPAC-CORAL-MAGS	SAMEA6004291	TARA_SAMEA6004291_MAG_00000007	TARA_SAMEA6004291_MAG_00000007-scaffold_6.region001.gbk	TARA_SAMEA6004291_MAG_00000007-scaffold_6	TARA_SAMEA6004291_MAG_00000007-scaffold_6-biosynth_1	22055	FALSE	terpene	1	single	1	terpene	20	TARA_SAMEA6004291_MAG_00000007-scaffold_6_152;TARA_SAMEA6004291_MAG_00000007-scaffold_6_153;TARA_SAMEA6004291_MAG_00000007-scaffold_6_154;TARA_SAMEA6004291_MAG_00000007-scaffold_6_155;TARA_SAMEA6004291_MAG_00000007-scaffold_6_156;TARA_SAMEA6004291_MAG_00000007-scaffold_6_157;TARA_SAMEA6004291_MAG_00000007-scaffold_6_158;TARA_SAMEA6004291_MAG_00000007-scaffold_6_159;TARA_SAMEA6004291_MAG_00000007-…	TARA_SAMEA6004291_MAG_00000007-scaffold_6_162	TARA_SAMEA6004291_MAG_00000007-scaffold_6_156;TARA_SAMEA6004291_MAG_00000007-scaffold_6_158;TARA_SAMEA6004291_MAG_00000007-scaffold_6_163;TARA_SAMEA6004291_MAG_00000007-scaffold_6_164
TPAC-CORAL-MAGS	SAMEA6004291	TARA_SAMEA6004291_MAG_00000007	TARA_SAMEA6004291_MAG_00000007-scaffold_12.region001.gbk	TARA_SAMEA6004291_MAG_00000007-scaffold_12	TARA_SAMEA6004291_MAG_00000007-scaffold_12-biosynth_1	22431	FALSE	terpene	1	single	1	terpene	18	TARA_SAMEA6004291_MAG_00000007-scaffold_12_15;TARA_SAMEA6004291_MAG_00000007-scaffold_12_16;TARA_SAMEA6004291_MAG_00000007-scaffold_12_17;TARA_SAMEA6004291_MAG_00000007-scaffold_12_18;TARA_SAMEA6004291_MAG_00000007-scaffold_12_19;TARA_SAMEA6004291_MAG_00000007-scaffold_12_20;TARA_SAMEA6004291_MAG_00000007-scaffold_12_21;TARA_SAMEA6004291_MAG_00000007-scaffold_12_22;TARA_SAMEA6004291_MAG_00000007-…	TARA_SAMEA6004291_MAG_00000007-scaffold_12_24;TARA_SAMEA6004291_MAG_00000007-scaffold_12_26	TARA_SAMEA6004291_MAG_00000007-scaffold_12_17;TARA_SAMEA6004291_MAG_00000007-scaffold_12_20;TARA_SAMEA6004291_MAG_00000007-scaffold_12_27;TARA_SAMEA6004291_MAG_00000007-scaffold_12_29
TPAC-CORAL-MAGS	SAMEA6004291	TARA_SAMEA6004291_MAG_00000013	TARA_SAMEA6004291_MAG_00000013-scaffold_1.region001.gbk	TARA_SAMEA6004291_MAG_00000013-scaffold_1	TARA_SAMEA6004291_MAG_00000013-scaffold_1-biosynth_1	21152	FALSE	terpene	1	single	1	terpene	16	TARA_SAMEA6004291_MAG_00000013-scaffold_1_149;TARA_SAMEA6004291_MAG_00000013-scaffold_1_150;TARA_SAMEA6004291_MAG_00000013-scaffold_1_151;TARA_SAMEA6004291_MAG_00000013-scaffold_1_152;TARA_SAMEA6004291_MAG_00000013-scaffold_1_153;TARA_SAMEA6004291_MAG_00000013-scaffold_1_154;TARA_SAMEA6004291_MAG_00000013-scaffold_1_155;TARA_SAMEA6004291_MAG_00000013-scaffold_1_156;TARA_SAMEA6004291_MAG_00000013-…	TARA_SAMEA6004291_MAG_00000013-scaffold_1_157	TARA_SAMEA6004291_MAG_00000013-scaffold_1_149;TARA_SAMEA6004291_MAG_00000013-scaffold_1_151;TARA_SAMEA6004291_MAG_00000013-scaffold_1_160;TARA_SAMEA6004291_MAG_00000013-scaffold_1_161;TARA_SAMEA6004291_MAG_00000013-scaffold_1_163			TARA_SAMEA6004291_MAG_00000013-scaffold_1_150;TARA_SAMEA6004291_MAG_00000013-scaffold_1_159
TPAC-CORAL-MAGS	SAMEA6004291	TARA_SAMEA6004291_MAG_00000013	TARA_SAMEA6004291_MAG_00000013-scaffold_1.region002.gbk	TARA_SAMEA6004291_MAG_00000013-scaffold_1	TARA_SAMEA6004291_MAG_00000013-scaffold_1-biosynth_2	25449	TRUE	NRPS	1	single	1	NRPS	21	TARA_SAMEA6004291_MAG_00000013-scaffold_1_385;TARA_SAMEA6004291_MAG_00000013-scaffold_1_386;TARA_SAMEA6004291_MAG_00000013-scaffold_1_387;TARA_SAMEA6004291_MAG_00000013-scaffold_1_388;TARA_SAMEA6004291_MAG_00000013-scaffold_1_389;TARA_SAMEA6004291_MAG_00000013-scaffold_1_390;TARA_SAMEA6004291_MAG_00000013-scaffold_1_391;TARA_SAMEA6004291_MAG_00000013-scaffold_1_392;TARA_SAMEA6004291_MAG_00000013-…	TARA_SAMEA6004291_MAG_00000013-scaffold_1_405		TARA_SAMEA6004291_MAG_00000013-scaffold_1_398;TARA_SAMEA6004291_MAG_00000013-scaffold_1_401		TARA_SAMEA6004291_MAG_00000013-scaffold_1_386;TARA_SAMEA6004291_MAG_00000013-scaffold_1_403
TPAC-CORAL-MAGS	SAMEA6004291	TARA_SAMEA6004291_MAG_00000013	TARA_SAMEA6004291_MAG_00000013-scaffold_2.region001.gbk	TARA_SAMEA6004291_MAG_00000013-scaffold_2	TARA_SAMEA6004291_MAG_00000013-scaffold_2-biosynth_1	47251	FALSE	T1PKS	1	single	1	T1PKS	33	TARA_SAMEA6004291_MAG_00000013-scaffold_2_21;TARA_SAMEA6004291_MAG_00000013-scaffold_2_22;TARA_SAMEA6004291_MAG_00000013-scaffold_2_23;TARA_SAMEA6004291_MAG_00000013-scaffold_2_24;TARA_SAMEA6004291_MAG_00000013-scaffold_2_25;TARA_SAMEA6004291_MAG_00000013-scaffold_2_26;TARA_SAMEA6004291_MAG_00000013-scaffold_2_27;TARA_SAMEA6004291_MAG_00000013-scaffold_2_28;TARA_SAMEA6004291_MAG_00000013-scaffold…	TARA_SAMEA6004291_MAG_00000013-scaffold_2_36	TARA_SAMEA6004291_MAG_00000013-scaffold_2_22;TARA_SAMEA6004291_MAG_00000013-scaffold_2_29;TARA_SAMEA6004291_MAG_00000013-scaffold_2_32;TARA_SAMEA6004291_MAG_00000013-scaffold_2_37;TARA_SAMEA6004291_MAG_00000013-scaffold_2_50	TARA_SAMEA6004291_MAG_00000013-scaffold_2_43;TARA_SAMEA6004291_MAG_00000013-scaffold_2_47		TARA_SAMEA6004291_MAG_00000013-scaffold_2_53
TPAC-CORAL-MAGS	SAMEA6004291	TARA_SAMEA6004291_MAG_00000013	TARA_SAMEA6004291_MAG_00000013-scaffold_2.region002.gbk	TARA_SAMEA6004291_MAG_00000013-scaffold_2	TARA_SAMEA6004291_MAG_00000013-scaffold_2-biosynth_2	22631	FALSE	lanthipeptide-class-iv	1	single	1	lanthipeptide-class-iv	15	TARA_SAMEA6004291_MAG_00000013-scaffold_2_216;TARA_SAMEA6004291_MAG_00000013-scaffold_2_217;TARA_SAMEA6004291_MAG_00000013-scaffold_2_218;TARA_SAMEA6004291_MAG_00000013-scaffold_2_219;TARA_SAMEA6004291_MAG_00000013-scaffold_2_220;TARA_SAMEA6004291_MAG_00000013-scaffold_2_221;TARA_SAMEA6004291_MAG_00000013-scaffold_2_222;TARA_SAMEA6004291_MAG_00000013-scaffold_2_223;TARA_SAMEA6004291_MAG_00000013-…	TARA_SAMEA6004291_MAG_00000013-scaffold_2_224	TARA_SAMEA6004291_MAG_00000013-scaffold_2_222	TARA_SAMEA6004291_MAG_00000013-scaffold_2_223;TARA_SAMEA6004291_MAG_00000013-scaffold_2_227		TARA_SAMEA6004291_MAG_00000013-scaffold_2_229
TPAC-CORAL-MAGS	SAMEA6004291	TARA_SAMEA6004291_MAG_00000013	TARA_SAMEA6004291_MAG_00000013-scaffold_3.region001.gbk	TARA_SAMEA6004291_MAG_00000013-scaffold_3	TARA_SAMEA6004291_MAG_00000013-scaffold_3-biosynth_1	20834	FALSE	terpene	1	single	1	terpene	18	TARA_SAMEA6004291_MAG_00000013-scaffold_3_100;TARA_SAMEA6004291_MAG_00000013-scaffold_3_101;TARA_SAMEA6004291_MAG_00000013-scaffold_3_102;TARA_SAMEA6004291_MAG_00000013-scaffold_3_103;TARA_SAMEA6004291_MAG_00000013-scaffold_3_104;TARA_SAMEA6004291_MAG_00000013-scaffold_3_105;TARA_SAMEA6004291_MAG_00000013-scaffold_3_106;TARA_SAMEA6004291_MAG_00000013-scaffold_3_107;TARA_SAMEA6004291_MAG_00000013-…	TARA_SAMEA6004291_MAG_00000013-scaffold_3_107	TARA_SAMEA6004291_MAG_00000013-scaffold_3_100;TARA_SAMEA6004291_MAG_00000013-scaffold_3_103;TARA_SAMEA6004291_MAG_00000013-scaffold_3_106;TARA_SAMEA6004291_MAG_00000013-scaffold_3_112;TARA_SAMEA6004291_MAG_00000013-scaffold_3_113
TPAC-CORAL-MAGS	SAMEA6004291	TARA_SAMEA6004291_MAG_00000013	TARA_SAMEA6004291_MAG_00000013-scaffold_15.region001.gbk	TARA_SAMEA6004291_MAG_00000013-scaffold_15	TARA_SAMEA6004291_MAG_00000013-scaffold_15-biosynth_1	34514	TRUE	resorcinol;siderophore	2	neighbouring;single	2	resorcinol;siderophore	32	TARA_SAMEA6004291_MAG_00000013-scaffold_15_111;TARA_SAMEA6004291_MAG_00000013-scaffold_15_112;TARA_SAMEA6004291_MAG_00000013-scaffold_15_113;TARA_SAMEA6004291_MAG_00000013-scaffold_15_114;TARA_SAMEA6004291_MAG_00000013-scaffold_15_115;TARA_SAMEA6004291_MAG_00000013-scaffold_15_116;TARA_SAMEA6004291_MAG_00000013-scaffold_15_117;TARA_SAMEA6004291_MAG_00000013-scaffold_15_118;TARA_SAMEA6004291_MAG_0…	TARA_SAMEA6004291_MAG_00000013-scaffold_15_119;TARA_SAMEA6004291_MAG_00000013-scaffold_15_121;TARA_SAMEA6004291_MAG_00000013-scaffold_15_128	TARA_SAMEA6004291_MAG_00000013-scaffold_15_116;TARA_SAMEA6004291_MAG_00000013-scaffold_15_117;TARA_SAMEA6004291_MAG_00000013-scaffold_15_120	TARA_SAMEA6004291_MAG_00000013-scaffold_15_122;TARA_SAMEA6004291_MAG_00000013-scaffold_15_133;TARA_SAMEA6004291_MAG_00000013-scaffold_15_134;TARA_SAMEA6004291_MAG_00000013-scaffold_15_140		TARA_SAMEA6004291_MAG_00000013-scaffold_15_111;TARA_SAMEA6004291_MAG_00000013-scaffold_15_136
TPAC-CORAL-MAGS	SAMEA6004291	TARA_SAMEA6004291_MAG_00000013	TARA_SAMEA6004291_MAG_00000013-scaffold_27.region001.gbk	TARA_SAMEA6004291_MAG_00000013-scaffold_27	TARA_SAMEA6004291_MAG_00000013-scaffold_27-biosynth_1	54838	TRUE	NRPS	1	single	1	NRPS	37	TARA_SAMEA6004291_MAG_00000013-scaffold_27_1;TARA_SAMEA6004291_MAG_00000013-scaffold_27_2;TARA_SAMEA6004291_MAG_00000013-scaffold_27_3;TARA_SAMEA6004291_MAG_00000013-scaffold_27_4;TARA_SAMEA6004291_MAG_00000013-scaffold_27_5;TARA_SAMEA6004291_MAG_00000013-scaffold_27_6;TARA_SAMEA6004291_MAG_00000013-scaffold_27_7;TARA_SAMEA6004291_MAG_00000013-scaffold_27_8;TARA_SAMEA6004291_MAG_00000013-scaffold…	TARA_SAMEA6004291_MAG_00000013-scaffold_27_19;TARA_SAMEA6004291_MAG_00000013-scaffold_27_27	TARA_SAMEA6004291_MAG_00000013-scaffold_27_7;TARA_SAMEA6004291_MAG_00000013-scaffold_27_9;TARA_SAMEA6004291_MAG_00000013-scaffold_27_11;TARA_SAMEA6004291_MAG_00000013-scaffold_27_18;TARA_SAMEA6004291_MAG_00000013-scaffold_27_20;TARA_SAMEA6004291_MAG_00000013-scaffold_27_21;TARA_SAMEA6004291_MAG_00000013-scaffold_27_22;TARA_SAMEA6004291_MAG_00000013-scaffold_27_25;TARA_SAMEA6004291_MAG_00000013-sc…	TARA_SAMEA6004291_MAG_00000013-scaffold_27_37		TARA_SAMEA6004291_MAG_00000013-scaffold_27_6;TARA_SAMEA6004291_MAG_00000013-scaffold_27_24
TPAC-CORAL-MAGS	SAMEA6004291	TARA_SAMEA6004291_MAG_00000013	TARA_SAMEA6004291_MAG_00000013-scaffold_28.region001.gbk	TARA_SAMEA6004291_MAG_00000013-scaffold_28	TARA_SAMEA6004291_MAG_00000013-scaffold_28-biosynth_1	41110	FALSE	T3PKS	1	single	1	T3PKS	31	TARA_SAMEA6004291_MAG_00000013-scaffold_28_3;TARA_SAMEA6004291_MAG_00000013-scaffold_28_4;TARA_SAMEA6004291_MAG_00000013-scaffold_28_5;TARA_SAMEA6004291_MAG_00000013-scaffold_28_6;TARA_SAMEA6004291_MAG_00000013-scaffold_28_7;TARA_SAMEA6004291_MAG_00000013-scaffold_28_8;TARA_SAMEA6004291_MAG_00000013-scaffold_28_9;TARA_SAMEA6004291_MAG_00000013-scaffold_28_10;TARA_SAMEA6004291_MAG_00000013-scaffol…	TARA_SAMEA6004291_MAG_00000013-scaffold_28_18	TARA_SAMEA6004291_MAG_00000013-scaffold_28_16;TARA_SAMEA6004291_MAG_00000013-scaffold_28_20;TARA_SAMEA6004291_MAG_00000013-scaffold_28_22;TARA_SAMEA6004291_MAG_00000013-scaffold_28_28;TARA_SAMEA6004291_MAG_00000013-scaffold_28_29;TARA_SAMEA6004291_MAG_00000013-scaffold_28_31;TARA_SAMEA6004291_MAG_00000013-scaffold_28_33	TARA_SAMEA6004291_MAG_00000013-scaffold_28_10		TARA_SAMEA6004291_MAG_00000013-scaffold_28_6;TARA_SAMEA6004291_MAG_00000013-scaffold_28_7;TARA_SAMEA6004291_MAG_00000013-scaffold_28_14;TARA_SAMEA6004291_MAG_00000013-scaffold_28_30
TPAC-CORAL-MAGS	SAMEA6004291	TARA_SAMEA6004291_MAG_00000013	TARA_SAMEA6004291_MAG_00000013-scaffold_42.region001.gbk	TARA_SAMEA6004291_MAG_00000013-scaffold_42	TARA_SAMEA6004291_MAG_00000013-scaffold_42-biosynth_1	22646	FALSE	lanthipeptide-class-iv	1	single	1	lanthipeptide-class-iv	16	TARA_SAMEA6004291_MAG_00000013-scaffold_42_24;TARA_SAMEA6004291_MAG_00000013-scaffold_42_25;TARA_SAMEA6004291_MAG_00000013-scaffold_42_26;TARA_SAMEA6004291_MAG_00000013-scaffold_42_27;TARA_SAMEA6004291_MAG_00000013-scaffold_42_28;TARA_SAMEA6004291_MAG_00000013-scaffold_42_29;TARA_SAMEA6004291_MAG_00000013-scaffold_42_30;TARA_SAMEA6004291_MAG_00000013-scaffold_42_31;TARA_SAMEA6004291_MAG_00000013-…	TARA_SAMEA6004291_MAG_00000013-scaffold_42_33	TARA_SAMEA6004291_MAG_00000013-scaffold_42_24			TARA_SAMEA6004291_MAG_00000013-scaffold_42_37
TPAC-CORAL-MAGS	SAMEA6004291	TARA_SAMEA6004291_MAG_00000013	TARA_SAMEA6004291_MAG_00000013-scaffold_55.region001.gbk	TARA_SAMEA6004291_MAG_00000013-scaffold_55	TARA_SAMEA6004291_MAG_00000013-scaffold_55-biosynth_1	14433	TRUE	lanthipeptide-class-iv	1	single	1	lanthipeptide-class-iv	9	TARA_SAMEA6004291_MAG_00000013-scaffold_55_1;TARA_SAMEA6004291_MAG_00000013-scaffold_55_2;TARA_SAMEA6004291_MAG_00000013-scaffold_55_3;TARA_SAMEA6004291_MAG_00000013-scaffold_55_4;TARA_SAMEA6004291_MAG_00000013-scaffold_55_5;TARA_SAMEA6004291_MAG_00000013-scaffold_55_6;TARA_SAMEA6004291_MAG_00000013-scaffold_55_7;TARA_SAMEA6004291_MAG_00000013-scaffold_55_8;TARA_SAMEA6004291_MAG_00000013-scaffold…	TARA_SAMEA6004291_MAG_00000013-scaffold_55_2				TARA_SAMEA6004291_MAG_00000013-scaffold_55_8
TPAC-CORAL-MAGS	SAMEA6004291	TARA_SAMEA6004291_MAG_00000014	TARA_SAMEA6004291_MAG_00000014-scaffold_1.region001.gbk	TARA_SAMEA6004291_MAG_00000014-scaffold_1	TARA_SAMEA6004291_MAG_00000014-scaffold_1-biosynth_1	32381	FALSE	betalactone	1	single	1	betalactone	29	TARA_SAMEA6004291_MAG_00000014-scaffold_1_86;TARA_SAMEA6004291_MAG_00000014-scaffold_1_87;TARA_SAMEA6004291_MAG_00000014-scaffold_1_88;TARA_SAMEA6004291_MAG_00000014-scaffold_1_89;TARA_SAMEA6004291_MAG_00000014-scaffold_1_90;TARA_SAMEA6004291_MAG_00000014-scaffold_1_91;TARA_SAMEA6004291_MAG_00000014-scaffold_1_92;TARA_SAMEA6004291_MAG_00000014-scaffold_1_93;TARA_SAMEA6004291_MAG_00000014-scaffold…	TARA_SAMEA6004291_MAG_00000014-scaffold_1_96;TARA_SAMEA6004291_MAG_00000014-scaffold_1_104	TARA_SAMEA6004291_MAG_00000014-scaffold_1_105;TARA_SAMEA6004291_MAG_00000014-scaffold_1_106			TARA_SAMEA6004291_MAG_00000014-scaffold_1_97;TARA_SAMEA6004291_MAG_00000014-scaffold_1_101
TPAC-CORAL-MAGS	SAMEA6004291	TARA_SAMEA6004291_MAG_00000014	TARA_SAMEA6004291_MAG_00000014-scaffold_1.region002.gbk	TARA_SAMEA6004291_MAG_00000014-scaffold_1	TARA_SAMEA6004291_MAG_00000014-scaffold_1-biosynth_2	21053	FALSE	terpene	1	single	1	terpene	18	TARA_SAMEA6004291_MAG_00000014-scaffold_1_436;TARA_SAMEA6004291_MAG_00000014-scaffold_1_437;TARA_SAMEA6004291_MAG_00000014-scaffold_1_438;TARA_SAMEA6004291_MAG_00000014-scaffold_1_439;TARA_SAMEA6004291_MAG_00000014-scaffold_1_440;TARA_SAMEA6004291_MAG_00000014-scaffold_1_441;TARA_SAMEA6004291_MAG_00000014-scaffold_1_442;TARA_SAMEA6004291_MAG_00000014-scaffold_1_443;TARA_SAMEA6004291_MAG_00000014-…	TARA_SAMEA6004291_MAG_00000014-scaffold_1_445	TARA_SAMEA6004291_MAG_00000014-scaffold_1_440;TARA_SAMEA6004291_MAG_00000014-scaffold_1_441;TARA_SAMEA6004291_MAG_00000014-scaffold_1_442;TARA_SAMEA6004291_MAG_00000014-scaffold_1_443;TARA_SAMEA6004291_MAG_00000014-scaffold_1_446;TARA_SAMEA6004291_MAG_00000014-scaffold_1_447
TPAC-CORAL-MAGS	SAMEA6004291	TARA_SAMEA6004291_MAG_00000014	TARA_SAMEA6004291_MAG_00000014-scaffold_1.region003.gbk	TARA_SAMEA6004291_MAG_00000014-scaffold_1	TARA_SAMEA6004291_MAG_00000014-scaffold_1-biosynth_3	24610	TRUE	NRPS-like	1	single	1	NRPS-like	25	TARA_SAMEA6004291_MAG_00000014-scaffold_1_603;TARA_SAMEA6004291_MAG_00000014-scaffold_1_604;TARA_SAMEA6004291_MAG_00000014-scaffold_1_605;TARA_SAMEA6004291_MAG_00000014-scaffold_1_606;TARA_SAMEA6004291_MAG_00000014-scaffold_1_607;TARA_SAMEA6004291_MAG_00000014-scaffold_1_608;TARA_SAMEA6004291_MAG_00000014-scaffold_1_609;TARA_SAMEA6004291_MAG_00000014-scaffold_1_610;TARA_SAMEA6004291_MAG_00000014-…	TARA_SAMEA6004291_MAG_00000014-scaffold_1_623	TARA_SAMEA6004291_MAG_00000014-scaffold_1_603;TARA_SAMEA6004291_MAG_00000014-scaffold_1_606;TARA_SAMEA6004291_MAG_00000014-scaffold_1_611;TARA_SAMEA6004291_MAG_00000014-scaffold_1_622			TARA_SAMEA6004291_MAG_00000014-scaffold_1_604;TARA_SAMEA6004291_MAG_00000014-scaffold_1_605
TPAC-CORAL-MAGS	SAMEA6004291	TARA_SAMEA6004291_MAG_00000014	TARA_SAMEA6004291_MAG_00000014-scaffold_2.region001.gbk	TARA_SAMEA6004291_MAG_00000014-scaffold_2	TARA_SAMEA6004291_MAG_00000014-scaffold_2-biosynth_1	20837	FALSE	terpene	1	single	1	terpene	17	TARA_SAMEA6004291_MAG_00000014-scaffold_2_154;TARA_SAMEA6004291_MAG_00000014-scaffold_2_155;TARA_SAMEA6004291_MAG_00000014-scaffold_2_156;TARA_SAMEA6004291_MAG_00000014-scaffold_2_157;TARA_SAMEA6004291_MAG_00000014-scaffold_2_158;TARA_SAMEA6004291_MAG_00000014-scaffold_2_159;TARA_SAMEA6004291_MAG_00000014-scaffold_2_160;TARA_SAMEA6004291_MAG_00000014-scaffold_2_161;TARA_SAMEA6004291_MAG_00000014-…	TARA_SAMEA6004291_MAG_00000014-scaffold_2_163	TARA_SAMEA6004291_MAG_00000014-scaffold_2_154;TARA_SAMEA6004291_MAG_00000014-scaffold_2_158;TARA_SAMEA6004291_MAG_00000014-scaffold_2_160;TARA_SAMEA6004291_MAG_00000014-scaffold_2_168;TARA_SAMEA6004291_MAG_00000014-scaffold_2_169
TPAC-CORAL-MAGS	SAMEA6004291	TARA_SAMEA6004291_MAG_00000014	TARA_SAMEA6004291_MAG_00000014-scaffold_9.region001.gbk	TARA_SAMEA6004291_MAG_00000014-scaffold_9	TARA_SAMEA6004291_MAG_00000014-scaffold_9-biosynth_1	10966	FALSE	RiPP-like	1	single	1	RiPP-like	8	TARA_SAMEA6004291_MAG_00000014-scaffold_9_18;TARA_SAMEA6004291_MAG_00000014-scaffold_9_19;TARA_SAMEA6004291_MAG_00000014-scaffold_9_20;TARA_SAMEA6004291_MAG_00000014-scaffold_9_21;TARA_SAMEA6004291_MAG_00000014-scaffold_9_22;TARA_SAMEA6004291_MAG_00000014-scaffold_9_23;TARA_SAMEA6004291_MAG_00000014-scaffold_9_24;TARA_SAMEA6004291_MAG_00000014-scaffold_9_25	TARA_SAMEA6004291_MAG_00000014-scaffold_9_19	TARA_SAMEA6004291_MAG_00000014-scaffold_9_24;TARA_SAMEA6004291_MAG_00000014-scaffold_9_25
TPAC-CORAL-MAGS	SAMEA6004291	TARA_SAMEA6004291_MAG_00000014	TARA_SAMEA6004291_MAG_00000014-scaffold_23.region001.gbk	TARA_SAMEA6004291_MAG_00000014-scaffold_23	TARA_SAMEA6004291_MAG_00000014-scaffold_23-biosynth_1	17629	TRUE	betalactone	1	single	1	betalactone	16	TARA_SAMEA6004291_MAG_00000014-scaffold_23_1;TARA_SAMEA6004291_MAG_00000014-scaffold_23_2;TARA_SAMEA6004291_MAG_00000014-scaffold_23_3;TARA_SAMEA6004291_MAG_00000014-scaffold_23_4;TARA_SAMEA6004291_MAG_00000014-scaffold_23_5;TARA_SAMEA6004291_MAG_00000014-scaffold_23_6;TARA_SAMEA6004291_MAG_00000014-scaffold_23_7;TARA_SAMEA6004291_MAG_00000014-scaffold_23_8;TARA_SAMEA6004291_MAG_00000014-scaffold…	TARA_SAMEA6004291_MAG_00000014-scaffold_23_2;TARA_SAMEA6004291_MAG_00000014-scaffold_23_4	TARA_SAMEA6004291_MAG_00000014-scaffold_23_9	TARA_SAMEA6004291_MAG_00000014-scaffold_23_15
TPAC-CORAL-MAGS	SAMEA6004291	TARA_SAMEA6004291_MAG_00000030	TARA_SAMEA6004291_MAG_00000030-scaffold_68.region001.gbk	TARA_SAMEA6004291_MAG_00000030-scaffold_68	TARA_SAMEA6004291_MAG_00000030-scaffold_68-biosynth_1	15054	TRUE	hserlactone	1	single	1	hserlactone	14	TARA_SAMEA6004291_MAG_00000030-scaffold_68_1;TARA_SAMEA6004291_MAG_00000030-scaffold_68_2;TARA_SAMEA6004291_MAG_00000030-scaffold_68_3;TARA_SAMEA6004291_MAG_00000030-scaffold_68_4;TARA_SAMEA6004291_MAG_00000030-scaffold_68_5;TARA_SAMEA6004291_MAG_00000030-scaffold_68_6;TARA_SAMEA6004291_MAG_00000030-scaffold_68_7;TARA_SAMEA6004291_MAG_00000030-scaffold_68_8;TARA_SAMEA6004291_MAG_00000030-scaffold…	TARA_SAMEA6004291_MAG_00000030-scaffold_68_5	TARA_SAMEA6004291_MAG_00000030-scaffold_68_7;TARA_SAMEA6004291_MAG_00000030-scaffold_68_9	TARA_SAMEA6004291_MAG_00000030-scaffold_68_4		TARA_SAMEA6004291_MAG_00000030-scaffold_68_8
TPAC-CORAL-MAGS	SAMEA6004291	TARA_SAMEA6004291_MAG_00000030	TARA_SAMEA6004291_MAG_00000030-scaffold_78.region001.gbk	TARA_SAMEA6004291_MAG_00000030-scaffold_78	TARA_SAMEA6004291_MAG_00000030-scaffold_78-biosynth_1	15750	TRUE	terpene	1	single	1	terpene	16	TARA_SAMEA6004291_MAG_00000030-scaffold_78_5;TARA_SAMEA6004291_MAG_00000030-scaffold_78_6;TARA_SAMEA6004291_MAG_00000030-scaffold_78_7;TARA_SAMEA6004291_MAG_00000030-scaffold_78_8;TARA_SAMEA6004291_MAG_00000030-scaffold_78_9;TARA_SAMEA6004291_MAG_00000030-scaffold_78_10;TARA_SAMEA6004291_MAG_00000030-scaffold_78_11;TARA_SAMEA6004291_MAG_00000030-scaffold_78_12;TARA_SAMEA6004291_MAG_00000030-scaff…	TARA_SAMEA6004291_MAG_00000030-scaffold_78_15
TPAC-CORAL-MAGS	SAMEA6004291	TARA_SAMEA6004291_MAG_00000030	TARA_SAMEA6004291_MAG_00000030-scaffold_95.region001.gbk	TARA_SAMEA6004291_MAG_00000030-scaffold_95	TARA_SAMEA6004291_MAG_00000030-scaffold_95-biosynth_1	16545	TRUE	NRPS-like	1	single	1	NRPS-like	18	TARA_SAMEA6004291_MAG_00000030-scaffold_95_1;TARA_SAMEA6004291_MAG_00000030-scaffold_95_2;TARA_SAMEA6004291_MAG_00000030-scaffold_95_3;TARA_SAMEA6004291_MAG_00000030-scaffold_95_4;TARA_SAMEA6004291_MAG_00000030-scaffold_95_5;TARA_SAMEA6004291_MAG_00000030-scaffold_95_6;TARA_SAMEA6004291_MAG_00000030-scaffold_95_7;TARA_SAMEA6004291_MAG_00000030-scaffold_95_8;TARA_SAMEA6004291_MAG_00000030-scaffold…	TARA_SAMEA6004291_MAG_00000030-scaffold_95_10	TARA_SAMEA6004291_MAG_00000030-scaffold_95_4;TARA_SAMEA6004291_MAG_00000030-scaffold_95_5	TARA_SAMEA6004291_MAG_00000030-scaffold_95_6
TPAC-CORAL-MAGS	SAMEA6004291	TARA_SAMEA6004291_MAG_00000030	TARA_SAMEA6004291_MAG_00000030-scaffold_109.region001.gbk	TARA_SAMEA6004291_MAG_00000030-scaffold_109	TARA_SAMEA6004291_MAG_00000030-scaffold_109-biosynth_1	14745	TRUE	terpene	1	single	1	terpene	11	TARA_SAMEA6004291_MAG_00000030-scaffold_109_2;TARA_SAMEA6004291_MAG_00000030-scaffold_109_3;TARA_SAMEA6004291_MAG_00000030-scaffold_109_4;TARA_SAMEA6004291_MAG_00000030-scaffold_109_5;TARA_SAMEA6004291_MAG_00000030-scaffold_109_6;TARA_SAMEA6004291_MAG_00000030-scaffold_109_7;TARA_SAMEA6004291_MAG_00000030-scaffold_109_8;TARA_SAMEA6004291_MAG_00000030-scaffold_109_9;TARA_SAMEA6004291_MAG_00000030-…	TARA_SAMEA6004291_MAG_00000030-scaffold_109_9;TARA_SAMEA6004291_MAG_00000030-scaffold_109_11	TARA_SAMEA6004291_MAG_00000030-scaffold_109_6;TARA_SAMEA6004291_MAG_00000030-scaffold_109_7;TARA_SAMEA6004291_MAG_00000030-scaffold_109_10
TPAC-CORAL-MAGS	SAMEA6004291	TARA_SAMEA6004291_MAG_00000030	TARA_SAMEA6004291_MAG_00000030-scaffold_155.region001.gbk	TARA_SAMEA6004291_MAG_00000030-scaffold_155	TARA_SAMEA6004291_MAG_00000030-scaffold_155-biosynth_1	12088	TRUE	phosphonate	1	single	1	phosphonate	12	TARA_SAMEA6004291_MAG_00000030-scaffold_155_1;TARA_SAMEA6004291_MAG_00000030-scaffold_155_2;TARA_SAMEA6004291_MAG_00000030-scaffold_155_3;TARA_SAMEA6004291_MAG_00000030-scaffold_155_4;TARA_SAMEA6004291_MAG_00000030-scaffold_155_5;TARA_SAMEA6004291_MAG_00000030-scaffold_155_6;TARA_SAMEA6004291_MAG_00000030-scaffold_155_7;TARA_SAMEA6004291_MAG_00000030-scaffold_155_8;TARA_SAMEA6004291_MAG_00000030-…	TARA_SAMEA6004291_MAG_00000030-scaffold_155_4		TARA_SAMEA6004291_MAG_00000030-scaffold_155_6		TARA_SAMEA6004291_MAG_00000030-scaffold_155_7;TARA_SAMEA6004291_MAG_00000030-scaffold_155_8;TARA_SAMEA6004291_MAG_00000030-scaffold_155_9;TARA_SAMEA6004291_MAG_00000030-scaffold_155_10;TARA_SAMEA6004291_MAG_00000030-scaffold_155_11
TPAC-CORAL-MAGS	SAMEA6004291	TARA_SAMEA6004291_MAG_00000030	TARA_SAMEA6004291_MAG_00000030-scaffold_230.region001.gbk	TARA_SAMEA6004291_MAG_00000030-scaffold_230	TARA_SAMEA6004291_MAG_00000030-scaffold_230-biosynth_1	9208	TRUE	RRE-containing	1	single	1	RRE-containing	9	TARA_SAMEA6004291_MAG_00000030-scaffold_230_1;TARA_SAMEA6004291_MAG_00000030-scaffold_230_2;TARA_SAMEA6004291_MAG_00000030-scaffold_230_3;TARA_SAMEA6004291_MAG_00000030-scaffold_230_4;TARA_SAMEA6004291_MAG_00000030-scaffold_230_5;TARA_SAMEA6004291_MAG_00000030-scaffold_230_6;TARA_SAMEA6004291_MAG_00000030-scaffold_230_7;TARA_SAMEA6004291_MAG_00000030-scaffold_230_8;TARA_SAMEA6004291_MAG_00000030-…	TARA_SAMEA6004291_MAG_00000030-scaffold_230_1	TARA_SAMEA6004291_MAG_00000030-scaffold_230_2;TARA_SAMEA6004291_MAG_00000030-scaffold_230_3;TARA_SAMEA6004291_MAG_00000030-scaffold_230_4	TARA_SAMEA6004291_MAG_00000030-scaffold_230_8
TPAC-CORAL-MAGS	SAMEA6004291	TARA_SAMEA6004291_MAG_00000030	TARA_SAMEA6004291_MAG_00000030-scaffold_268.region001.gbk	TARA_SAMEA6004291_MAG_00000030-scaffold_268	TARA_SAMEA6004291_MAG_00000030-scaffold_268-biosynth_1	7420	TRUE	T3PKS	1	single	1	T3PKS	8	TARA_SAMEA6004291_MAG_00000030-scaffold_268_1;TARA_SAMEA6004291_MAG_00000030-scaffold_268_2;TARA_SAMEA6004291_MAG_00000030-scaffold_268_3;TARA_SAMEA6004291_MAG_00000030-scaffold_268_4;TARA_SAMEA6004291_MAG_00000030-scaffold_268_5;TARA_SAMEA6004291_MAG_00000030-scaffold_268_6;TARA_SAMEA6004291_MAG_00000030-scaffold_268_7;TARA_SAMEA6004291_MAG_00000030-scaffold_268_8	TARA_SAMEA6004291_MAG_00000030-scaffold_268_2	TARA_SAMEA6004291_MAG_00000030-scaffold_268_3
TPAC-CORAL-MAGS	SAMEA6004291	TARA_SAMEA6004291_MAG_00000031	TARA_SAMEA6004291_MAG_00000031-scaffold_142.region001.gbk	TARA_SAMEA6004291_MAG_00000031-scaffold_142	TARA_SAMEA6004291_MAG_00000031-scaffold_142-biosynth_1	5339	TRUE	terpene	1	single	1	terpene	6	TARA_SAMEA6004291_MAG_00000031-scaffold_142_1;TARA_SAMEA6004291_MAG_00000031-scaffold_142_2;TARA_SAMEA6004291_MAG_00000031-scaffold_142_3;TARA_SAMEA6004291_MAG_00000031-scaffold_142_4;TARA_SAMEA6004291_MAG_00000031-scaffold_142_5;TARA_SAMEA6004291_MAG_00000031-scaffold_142_6	TARA_SAMEA6004291_MAG_00000031-scaffold_142_4	TARA_SAMEA6004291_MAG_00000031-scaffold_142_1;TARA_SAMEA6004291_MAG_00000031-scaffold_142_3
TPAC-CORAL-MAGS	SAMEA6004291	TARA_SAMEA6004291_MAG_00000032	TARA_SAMEA6004291_MAG_00000032-scaffold_12.region001.gbk	TARA_SAMEA6004291_MAG_00000032-scaffold_12	TARA_SAMEA6004291_MAG_00000032-scaffold_12-biosynth_1	21903	TRUE	lassopeptide	1	single	1	lassopeptide	22	TARA_SAMEA6004291_MAG_00000032-scaffold_12_1;TARA_SAMEA6004291_MAG_00000032-scaffold_12_2;TARA_SAMEA6004291_MAG_00000032-scaffold_12_3;TARA_SAMEA6004291_MAG_00000032-scaffold_12_4;TARA_SAMEA6004291_MAG_00000032-scaffold_12_5;TARA_SAMEA6004291_MAG_00000032-scaffold_12_6;TARA_SAMEA6004291_MAG_00000032-scaffold_12_7;TARA_SAMEA6004291_MAG_00000032-scaffold_12_8;TARA_SAMEA6004291_MAG_00000032-scaffold…	TARA_SAMEA6004291_MAG_00000032-scaffold_12_11;TARA_SAMEA6004291_MAG_00000032-scaffold_12_14;TARA_SAMEA6004291_MAG_00000032-scaffold_12_15	TARA_SAMEA6004291_MAG_00000032-scaffold_12_1;TARA_SAMEA6004291_MAG_00000032-scaffold_12_4;TARA_SAMEA6004291_MAG_00000032-scaffold_12_13	TARA_SAMEA6004291_MAG_00000032-scaffold_12_9;TARA_SAMEA6004291_MAG_00000032-scaffold_12_10;TARA_SAMEA6004291_MAG_00000032-scaffold_12_20		TARA_SAMEA6004291_MAG_00000032-scaffold_12_16;TARA_SAMEA6004291_MAG_00000032-scaffold_12_18
TPAC-CORAL-MAGS	SAMEA6004291	TARA_SAMEA6004291_MAG_00000032	TARA_SAMEA6004291_MAG_00000032-scaffold_91.region001.gbk	TARA_SAMEA6004291_MAG_00000032-scaffold_91	TARA_SAMEA6004291_MAG_00000032-scaffold_91-biosynth_1	15322	TRUE	lassopeptide	1	single	1	lassopeptide	14	TARA_SAMEA6004291_MAG_00000032-scaffold_91_1;TARA_SAMEA6004291_MAG_00000032-scaffold_91_2;TARA_SAMEA6004291_MAG_00000032-scaffold_91_3;TARA_SAMEA6004291_MAG_00000032-scaffold_91_4;TARA_SAMEA6004291_MAG_00000032-scaffold_91_5;TARA_SAMEA6004291_MAG_00000032-scaffold_91_6;TARA_SAMEA6004291_MAG_00000032-scaffold_91_7;TARA_SAMEA6004291_MAG_00000032-scaffold_91_8;TARA_SAMEA6004291_MAG_00000032-scaffold…	TARA_SAMEA6004291_MAG_00000032-scaffold_91_6;TARA_SAMEA6004291_MAG_00000032-scaffold_91_7	TARA_SAMEA6004291_MAG_00000032-scaffold_91_4;TARA_SAMEA6004291_MAG_00000032-scaffold_91_5	TARA_SAMEA6004291_MAG_00000032-scaffold_91_11		TARA_SAMEA6004291_MAG_00000032-scaffold_91_3;TARA_SAMEA6004291_MAG_00000032-scaffold_91_8
TPAC-CORAL-MAGS	SAMEA6004291	TARA_SAMEA6004291_MAG_00000032	TARA_SAMEA6004291_MAG_00000032-scaffold_117.region001.gbk	TARA_SAMEA6004291_MAG_00000032-scaffold_117	TARA_SAMEA6004291_MAG_00000032-scaffold_117-biosynth_1	8145	TRUE	RiPP-like	1	single	1	RiPP-like	8	TARA_SAMEA6004291_MAG_00000032-scaffold_117_4;TARA_SAMEA6004291_MAG_00000032-scaffold_117_5;TARA_SAMEA6004291_MAG_00000032-scaffold_117_6;TARA_SAMEA6004291_MAG_00000032-scaffold_117_7;TARA_SAMEA6004291_MAG_00000032-scaffold_117_8;TARA_SAMEA6004291_MAG_00000032-scaffold_117_9;TARA_SAMEA6004291_MAG_00000032-scaffold_117_10;TARA_SAMEA6004291_MAG_00000032-scaffold_117_11	TARA_SAMEA6004291_MAG_00000032-scaffold_117_8
TPAC-CORAL-MAGS	SAMEA6004291	TARA_SAMEA6004291_MAG_00000032	TARA_SAMEA6004291_MAG_00000032-scaffold_310.region001.gbk	TARA_SAMEA6004291_MAG_00000032-scaffold_310	TARA_SAMEA6004291_MAG_00000032-scaffold_310-biosynth_1	5843	TRUE	NRPS-like	1	single	1	NRPS-like	5	TARA_SAMEA6004291_MAG_00000032-scaffold_310_1;TARA_SAMEA6004291_MAG_00000032-scaffold_310_2;TARA_SAMEA6004291_MAG_00000032-scaffold_310_3;TARA_SAMEA6004291_MAG_00000032-scaffold_310_4;TARA_SAMEA6004291_MAG_00000032-scaffold_310_5	TARA_SAMEA6004291_MAG_00000032-scaffold_310_3	TARA_SAMEA6004291_MAG_00000032-scaffold_310_2;TARA_SAMEA6004291_MAG_00000032-scaffold_310_4
TPAC-CORAL-MAGS	SAMEA6004291	TARA_SAMEA6004291_MAG_00000033	TARA_SAMEA6004291_MAG_00000033-scaffold_11.region001.gbk	TARA_SAMEA6004291_MAG_00000033-scaffold_11	TARA_SAMEA6004291_MAG_00000033-scaffold_11-biosynth_1	22541	TRUE	NRPS-like;betalactone	1	chemical_hybrid	2	NRPS-like;betalactone	19	TARA_SAMEA6004291_MAG_00000033-scaffold_11_1;TARA_SAMEA6004291_MAG_00000033-scaffold_11_2;TARA_SAMEA6004291_MAG_00000033-scaffold_11_3;TARA_SAMEA6004291_MAG_00000033-scaffold_11_4;TARA_SAMEA6004291_MAG_00000033-scaffold_11_5;TARA_SAMEA6004291_MAG_00000033-scaffold_11_6;TARA_SAMEA6004291_MAG_00000033-scaffold_11_7;TARA_SAMEA6004291_MAG_00000033-scaffold_11_8;TARA_SAMEA6004291_MAG_00000033-scaffold…	TARA_SAMEA6004291_MAG_00000033-scaffold_11_1;TARA_SAMEA6004291_MAG_00000033-scaffold_11_9	TARA_SAMEA6004291_MAG_00000033-scaffold_11_3;TARA_SAMEA6004291_MAG_00000033-scaffold_11_5;TARA_SAMEA6004291_MAG_00000033-scaffold_11_8;TARA_SAMEA6004291_MAG_00000033-scaffold_11_14;TARA_SAMEA6004291_MAG_00000033-scaffold_11_18;TARA_SAMEA6004291_MAG_00000033-scaffold_11_19	TARA_SAMEA6004291_MAG_00000033-scaffold_11_13		TARA_SAMEA6004291_MAG_00000033-scaffold_11_16;TARA_SAMEA6004291_MAG_00000033-scaffold_11_17
TPAC-CORAL-MAGS	SAMEA6004291	TARA_SAMEA6004291_MAG_00000033	TARA_SAMEA6004291_MAG_00000033-scaffold_53.region001.gbk	TARA_SAMEA6004291_MAG_00000033-scaffold_53	TARA_SAMEA6004291_MAG_00000033-scaffold_53-biosynth_1	11008	FALSE	RiPP-like	1	single	1	RiPP-like	9	TARA_SAMEA6004291_MAG_00000033-scaffold_53_4;TARA_SAMEA6004291_MAG_00000033-scaffold_53_5;TARA_SAMEA6004291_MAG_00000033-scaffold_53_6;TARA_SAMEA6004291_MAG_00000033-scaffold_53_7;TARA_SAMEA6004291_MAG_00000033-scaffold_53_8;TARA_SAMEA6004291_MAG_00000033-scaffold_53_9;TARA_SAMEA6004291_MAG_00000033-scaffold_53_10;TARA_SAMEA6004291_MAG_00000033-scaffold_53_11;TARA_SAMEA6004291_MAG_00000033-scaffo…	TARA_SAMEA6004291_MAG_00000033-scaffold_53_8	TARA_SAMEA6004291_MAG_00000033-scaffold_53_5			TARA_SAMEA6004291_MAG_00000033-scaffold_53_12
TPAC-CORAL-MAGS	SAMEA6004291	TARA_SAMEA6004291_MAG_00000033	TARA_SAMEA6004291_MAG_00000033-scaffold_73.region001.gbk	TARA_SAMEA6004291_MAG_00000033-scaffold_73	TARA_SAMEA6004291_MAG_00000033-scaffold_73-biosynth_1	13213	TRUE	NRPS	1	single	1	NRPS	4	TARA_SAMEA6004291_MAG_00000033-scaffold_73_1;TARA_SAMEA6004291_MAG_00000033-scaffold_73_2;TARA_SAMEA6004291_MAG_00000033-scaffold_73_3;TARA_SAMEA6004291_MAG_00000033-scaffold_73_4	TARA_SAMEA6004291_MAG_00000033-scaffold_73_1	TARA_SAMEA6004291_MAG_00000033-scaffold_73_2
TPAC-CORAL-MAGS	SAMEA6004291	TARA_SAMEA6004291_MAG_00000033	TARA_SAMEA6004291_MAG_00000033-scaffold_140.region001.gbk	TARA_SAMEA6004291_MAG_00000033-scaffold_140	TARA_SAMEA6004291_MAG_00000033-scaffold_140-biosynth_1	9356	TRUE	phosphonate	1	single	1	phosphonate	8	TARA_SAMEA6004291_MAG_00000033-scaffold_140_1;TARA_SAMEA6004291_MAG_00000033-scaffold_140_2;TARA_SAMEA6004291_MAG_00000033-scaffold_140_3;TARA_SAMEA6004291_MAG_00000033-scaffold_140_4;TARA_SAMEA6004291_MAG_00000033-scaffold_140_5;TARA_SAMEA6004291_MAG_00000033-scaffold_140_6;TARA_SAMEA6004291_MAG_00000033-scaffold_140_7;TARA_SAMEA6004291_MAG_00000033-scaffold_140_8	TARA_SAMEA6004291_MAG_00000033-scaffold_140_3	TARA_SAMEA6004291_MAG_00000033-scaffold_140_2	TARA_SAMEA6004291_MAG_00000033-scaffold_140_1
TPAC-CORAL-MAGS	SAMEA6004291	TARA_SAMEA6004291_MAG_00000033	TARA_SAMEA6004291_MAG_00000033-scaffold_224.region001.gbk	TARA_SAMEA6004291_MAG_00000033-scaffold_224	TARA_SAMEA6004291_MAG_00000033-scaffold_224-biosynth_1	6554	TRUE	terpene	1	single	1	terpene	6	TARA_SAMEA6004291_MAG_00000033-scaffold_224_1;TARA_SAMEA6004291_MAG_00000033-scaffold_224_2;TARA_SAMEA6004291_MAG_00000033-scaffold_224_3;TARA_SAMEA6004291_MAG_00000033-scaffold_224_4;TARA_SAMEA6004291_MAG_00000033-scaffold_224_5;TARA_SAMEA6004291_MAG_00000033-scaffold_224_6	TARA_SAMEA6004291_MAG_00000033-scaffold_224_4	TARA_SAMEA6004291_MAG_00000033-scaffold_224_3
TPAC-CORAL-MAGS	SAMEA6004291	TARA_SAMEA6004291_MAG_00000037	TARA_SAMEA6004291_MAG_00000037-scaffold_1.region001.gbk	TARA_SAMEA6004291_MAG_00000037-scaffold_1	TARA_SAMEA6004291_MAG_00000037-scaffold_1-biosynth_1	22152	FALSE	redox-cofactor	1	single	1	redox-cofactor	20	TARA_SAMEA6004291_MAG_00000037-scaffold_1_90;TARA_SAMEA6004291_MAG_00000037-scaffold_1_91;TARA_SAMEA6004291_MAG_00000037-scaffold_1_92;TARA_SAMEA6004291_MAG_00000037-scaffold_1_93;TARA_SAMEA6004291_MAG_00000037-scaffold_1_94;TARA_SAMEA6004291_MAG_00000037-scaffold_1_95;TARA_SAMEA6004291_MAG_00000037-scaffold_1_96;TARA_SAMEA6004291_MAG_00000037-scaffold_1_97;TARA_SAMEA6004291_MAG_00000037-scaffold…	TARA_SAMEA6004291_MAG_00000037-scaffold_1_97;TARA_SAMEA6004291_MAG_00000037-scaffold_1_98;TARA_SAMEA6004291_MAG_00000037-scaffold_1_99	TARA_SAMEA6004291_MAG_00000037-scaffold_1_90;TARA_SAMEA6004291_MAG_00000037-scaffold_1_93;TARA_SAMEA6004291_MAG_00000037-scaffold_1_100	TARA_SAMEA6004291_MAG_00000037-scaffold_1_109
TPAC-CORAL-MAGS	SAMEA6004291	TARA_SAMEA6004291_MAG_00000037	TARA_SAMEA6004291_MAG_00000037-scaffold_1.region002.gbk	TARA_SAMEA6004291_MAG_00000037-scaffold_1	TARA_SAMEA6004291_MAG_00000037-scaffold_1-biosynth_2	20852	FALSE	terpene	1	single	1	terpene	18	TARA_SAMEA6004291_MAG_00000037-scaffold_1_229;TARA_SAMEA6004291_MAG_00000037-scaffold_1_230;TARA_SAMEA6004291_MAG_00000037-scaffold_1_231;TARA_SAMEA6004291_MAG_00000037-scaffold_1_232;TARA_SAMEA6004291_MAG_00000037-scaffold_1_233;TARA_SAMEA6004291_MAG_00000037-scaffold_1_234;TARA_SAMEA6004291_MAG_00000037-scaffold_1_235;TARA_SAMEA6004291_MAG_00000037-scaffold_1_236;TARA_SAMEA6004291_MAG_00000037-…	TARA_SAMEA6004291_MAG_00000037-scaffold_1_239	TARA_SAMEA6004291_MAG_00000037-scaffold_1_243			TARA_SAMEA6004291_MAG_00000037-scaffold_1_244
TPAC-CORAL-MAGS	SAMEA6004291	TARA_SAMEA6004291_MAG_00000037	TARA_SAMEA6004291_MAG_00000037-scaffold_2.region001.gbk	TARA_SAMEA6004291_MAG_00000037-scaffold_2	TARA_SAMEA6004291_MAG_00000037-scaffold_2-biosynth_1	20810	FALSE	hserlactone	1	single	1	hserlactone	11	TARA_SAMEA6004291_MAG_00000037-scaffold_2_6;TARA_SAMEA6004291_MAG_00000037-scaffold_2_7;TARA_SAMEA6004291_MAG_00000037-scaffold_2_8;TARA_SAMEA6004291_MAG_00000037-scaffold_2_9;TARA_SAMEA6004291_MAG_00000037-scaffold_2_10;TARA_SAMEA6004291_MAG_00000037-scaffold_2_11;TARA_SAMEA6004291_MAG_00000037-scaffold_2_12;TARA_SAMEA6004291_MAG_00000037-scaffold_2_13;TARA_SAMEA6004291_MAG_00000037-scaffold_2_1…	TARA_SAMEA6004291_MAG_00000037-scaffold_2_11	TARA_SAMEA6004291_MAG_00000037-scaffold_2_7;TARA_SAMEA6004291_MAG_00000037-scaffold_2_9;TARA_SAMEA6004291_MAG_00000037-scaffold_2_10
TPAC-CORAL-MAGS	SAMEA6004291	TARA_SAMEA6004291_MAG_00000037	TARA_SAMEA6004291_MAG_00000037-scaffold_11.region001.gbk	TARA_SAMEA6004291_MAG_00000037-scaffold_11	TARA_SAMEA6004291_MAG_00000037-scaffold_11-biosynth_1	29907	FALSE	betalactone	1	single	1	betalactone	31	TARA_SAMEA6004291_MAG_00000037-scaffold_11_68;TARA_SAMEA6004291_MAG_00000037-scaffold_11_69;TARA_SAMEA6004291_MAG_00000037-scaffold_11_70;TARA_SAMEA6004291_MAG_00000037-scaffold_11_71;TARA_SAMEA6004291_MAG_00000037-scaffold_11_72;TARA_SAMEA6004291_MAG_00000037-scaffold_11_73;TARA_SAMEA6004291_MAG_00000037-scaffold_11_74;TARA_SAMEA6004291_MAG_00000037-scaffold_11_75;TARA_SAMEA6004291_MAG_00000037-…	TARA_SAMEA6004291_MAG_00000037-scaffold_11_81;TARA_SAMEA6004291_MAG_00000037-scaffold_11_89	TARA_SAMEA6004291_MAG_00000037-scaffold_11_75;TARA_SAMEA6004291_MAG_00000037-scaffold_11_78;TARA_SAMEA6004291_MAG_00000037-scaffold_11_86;TARA_SAMEA6004291_MAG_00000037-scaffold_11_87;TARA_SAMEA6004291_MAG_00000037-scaffold_11_90;TARA_SAMEA6004291_MAG_00000037-scaffold_11_91;TARA_SAMEA6004291_MAG_00000037-scaffold_11_92;TARA_SAMEA6004291_MAG_00000037-scaffold_11_96;TARA_SAMEA6004291_MAG_00000037-…	TARA_SAMEA6004291_MAG_00000037-scaffold_11_70;TARA_SAMEA6004291_MAG_00000037-scaffold_11_93		TARA_SAMEA6004291_MAG_00000037-scaffold_11_85
TPAC-CORAL-MAGS	SAMEA6004291	TARA_SAMEA6004291_MAG_00000037	TARA_SAMEA6004291_MAG_00000037-scaffold_14.region001.gbk	TARA_SAMEA6004291_MAG_00000037-scaffold_14	TARA_SAMEA6004291_MAG_00000037-scaffold_14-biosynth_1	26353	FALSE	terpene	1	single	1	terpene	28	TARA_SAMEA6004291_MAG_00000037-scaffold_14_59;TARA_SAMEA6004291_MAG_00000037-scaffold_14_60;TARA_SAMEA6004291_MAG_00000037-scaffold_14_61;TARA_SAMEA6004291_MAG_00000037-scaffold_14_62;TARA_SAMEA6004291_MAG_00000037-scaffold_14_63;TARA_SAMEA6004291_MAG_00000037-scaffold_14_64;TARA_SAMEA6004291_MAG_00000037-scaffold_14_65;TARA_SAMEA6004291_MAG_00000037-scaffold_14_66;TARA_SAMEA6004291_MAG_00000037-…	TARA_SAMEA6004291_MAG_00000037-scaffold_14_70;TARA_SAMEA6004291_MAG_00000037-scaffold_14_72;TARA_SAMEA6004291_MAG_00000037-scaffold_14_74	TARA_SAMEA6004291_MAG_00000037-scaffold_14_71;TARA_SAMEA6004291_MAG_00000037-scaffold_14_73;TARA_SAMEA6004291_MAG_00000037-scaffold_14_76	TARA_SAMEA6004291_MAG_00000037-scaffold_14_66		TARA_SAMEA6004291_MAG_00000037-scaffold_14_82
TPAC-CORAL-MAGS	SAMEA6004291	TARA_SAMEA6004291_MAG_00000037	TARA_SAMEA6004291_MAG_00000037-scaffold_17.region001.gbk	TARA_SAMEA6004291_MAG_00000037-scaffold_17	TARA_SAMEA6004291_MAG_00000037-scaffold_17-biosynth_1	10912	FALSE	RiPP-like	1	single	1	RiPP-like	7	TARA_SAMEA6004291_MAG_00000037-scaffold_17_3;TARA_SAMEA6004291_MAG_00000037-scaffold_17_4;TARA_SAMEA6004291_MAG_00000037-scaffold_17_5;TARA_SAMEA6004291_MAG_00000037-scaffold_17_6;TARA_SAMEA6004291_MAG_00000037-scaffold_17_7;TARA_SAMEA6004291_MAG_00000037-scaffold_17_8;TARA_SAMEA6004291_MAG_00000037-scaffold_17_9	TARA_SAMEA6004291_MAG_00000037-scaffold_17_6	TARA_SAMEA6004291_MAG_00000037-scaffold_17_9
TPAC-CORAL-MAGS	SAMEA6004291	TARA_SAMEA6004291_MAG_00000037	TARA_SAMEA6004291_MAG_00000037-scaffold_22.region001.gbk	TARA_SAMEA6004291_MAG_00000037-scaffold_22	TARA_SAMEA6004291_MAG_00000037-scaffold_22-biosynth_1	40870	FALSE	phosphonate	1	single	1	phosphonate	29	TARA_SAMEA6004291_MAG_00000037-scaffold_22_3;TARA_SAMEA6004291_MAG_00000037-scaffold_22_4;TARA_SAMEA6004291_MAG_00000037-scaffold_22_5;TARA_SAMEA6004291_MAG_00000037-scaffold_22_6;TARA_SAMEA6004291_MAG_00000037-scaffold_22_7;TARA_SAMEA6004291_MAG_00000037-scaffold_22_8;TARA_SAMEA6004291_MAG_00000037-scaffold_22_9;TARA_SAMEA6004291_MAG_00000037-scaffold_22_10;TARA_SAMEA6004291_MAG_00000037-scaffol…	TARA_SAMEA6004291_MAG_00000037-scaffold_22_18	TARA_SAMEA6004291_MAG_00000037-scaffold_22_23;TARA_SAMEA6004291_MAG_00000037-scaffold_22_25	TARA_SAMEA6004291_MAG_00000037-scaffold_22_6;TARA_SAMEA6004291_MAG_00000037-scaffold_22_9;TARA_SAMEA6004291_MAG_00000037-scaffold_22_26;TARA_SAMEA6004291_MAG_00000037-scaffold_22_27		TARA_SAMEA6004291_MAG_00000037-scaffold_22_4;TARA_SAMEA6004291_MAG_00000037-scaffold_22_7;TARA_SAMEA6004291_MAG_00000037-scaffold_22_11;TARA_SAMEA6004291_MAG_00000037-scaffold_22_12;TARA_SAMEA6004291_MAG_00000037-scaffold_22_13;TARA_SAMEA6004291_MAG_00000037-scaffold_22_14;TARA_SAMEA6004291_MAG_00000037-scaffold_22_15;TARA_SAMEA6004291_MAG_00000037-scaffold_22_20;TARA_SAMEA6004291_MAG_00000037-sc…
TPAC-CORAL-MAGS	SAMEA6004291	TARA_SAMEA6004291_MAG_00000037	TARA_SAMEA6004291_MAG_00000037-scaffold_33.region001.gbk	TARA_SAMEA6004291_MAG_00000037-scaffold_33	TARA_SAMEA6004291_MAG_00000037-scaffold_33-biosynth_1	21918	TRUE	T3PKS	1	single	1	T3PKS	16	TARA_SAMEA6004291_MAG_00000037-scaffold_33_1;TARA_SAMEA6004291_MAG_00000037-scaffold_33_2;TARA_SAMEA6004291_MAG_00000037-scaffold_33_3;TARA_SAMEA6004291_MAG_00000037-scaffold_33_4;TARA_SAMEA6004291_MAG_00000037-scaffold_33_5;TARA_SAMEA6004291_MAG_00000037-scaffold_33_6;TARA_SAMEA6004291_MAG_00000037-scaffold_33_7;TARA_SAMEA6004291_MAG_00000037-scaffold_33_8;TARA_SAMEA6004291_MAG_00000037-scaffold…	TARA_SAMEA6004291_MAG_00000037-scaffold_33_2	TARA_SAMEA6004291_MAG_00000037-scaffold_33_1;TARA_SAMEA6004291_MAG_00000037-scaffold_33_7;TARA_SAMEA6004291_MAG_00000037-scaffold_33_14;TARA_SAMEA6004291_MAG_00000037-scaffold_33_16
TPAC-CORAL-MAGS	SAMEA6004291	TARA_SAMEA6004291_MAG_00000037	TARA_SAMEA6004291_MAG_00000037-scaffold_34.region001.gbk	TARA_SAMEA6004291_MAG_00000037-scaffold_34	TARA_SAMEA6004291_MAG_00000037-scaffold_34-biosynth_1	39070	TRUE	NRPS	1	single	1	NRPS	29	TARA_SAMEA6004291_MAG_00000037-scaffold_34_1;TARA_SAMEA6004291_MAG_00000037-scaffold_34_2;TARA_SAMEA6004291_MAG_00000037-scaffold_34_3;TARA_SAMEA6004291_MAG_00000037-scaffold_34_4;TARA_SAMEA6004291_MAG_00000037-scaffold_34_5;TARA_SAMEA6004291_MAG_00000037-scaffold_34_6;TARA_SAMEA6004291_MAG_00000037-scaffold_34_7;TARA_SAMEA6004291_MAG_00000037-scaffold_34_8;TARA_SAMEA6004291_MAG_00000037-scaffold…	TARA_SAMEA6004291_MAG_00000037-scaffold_34_16	TARA_SAMEA6004291_MAG_00000037-scaffold_34_3;TARA_SAMEA6004291_MAG_00000037-scaffold_34_20;TARA_SAMEA6004291_MAG_00000037-scaffold_34_22	TARA_SAMEA6004291_MAG_00000037-scaffold_34_11;TARA_SAMEA6004291_MAG_00000037-scaffold_34_15		TARA_SAMEA6004291_MAG_00000037-scaffold_34_4;TARA_SAMEA6004291_MAG_00000037-scaffold_34_5;TARA_SAMEA6004291_MAG_00000037-scaffold_34_8;TARA_SAMEA6004291_MAG_00000037-scaffold_34_10;TARA_SAMEA6004291_MAG_00000037-scaffold_34_13;TARA_SAMEA6004291_MAG_00000037-scaffold_34_14;TARA_SAMEA6004291_MAG_00000037-scaffold_34_21;TARA_SAMEA6004291_MAG_00000037-scaffold_34_23;TARA_SAMEA6004291_MAG_00000037-sca…
TPAC-CORAL-MAGS	SAMEA6004291	TARA_SAMEA6004291_MAG_00000039	TARA_SAMEA6004291_MAG_00000039-scaffold_32.region001.gbk	TARA_SAMEA6004291_MAG_00000039-scaffold_32	TARA_SAMEA6004291_MAG_00000039-scaffold_32-biosynth_1	10027	TRUE	terpene	1	single	1	terpene	12	TARA_SAMEA6004291_MAG_00000039-scaffold_32_1;TARA_SAMEA6004291_MAG_00000039-scaffold_32_2;TARA_SAMEA6004291_MAG_00000039-scaffold_32_3;TARA_SAMEA6004291_MAG_00000039-scaffold_32_4;TARA_SAMEA6004291_MAG_00000039-scaffold_32_5;TARA_SAMEA6004291_MAG_00000039-scaffold_32_6;TARA_SAMEA6004291_MAG_00000039-scaffold_32_7;TARA_SAMEA6004291_MAG_00000039-scaffold_32_8;TARA_SAMEA6004291_MAG_00000039-scaffold…	TARA_SAMEA6004291_MAG_00000039-scaffold_32_2;TARA_SAMEA6004291_MAG_00000039-scaffold_32_3	TARA_SAMEA6004291_MAG_00000039-scaffold_32_1;TARA_SAMEA6004291_MAG_00000039-scaffold_32_9
TPAC-CORAL-MAGS	SAMEA6004291	TARA_SAMEA6004291_MAG_00000039	TARA_SAMEA6004291_MAG_00000039-scaffold_66.region001.gbk	TARA_SAMEA6004291_MAG_00000039-scaffold_66	TARA_SAMEA6004291_MAG_00000039-scaffold_66-biosynth_1	7293	TRUE	redox-cofactor	1	single	1	redox-cofactor	8	TARA_SAMEA6004291_MAG_00000039-scaffold_66_1;TARA_SAMEA6004291_MAG_00000039-scaffold_66_2;TARA_SAMEA6004291_MAG_00000039-scaffold_66_3;TARA_SAMEA6004291_MAG_00000039-scaffold_66_4;TARA_SAMEA6004291_MAG_00000039-scaffold_66_5;TARA_SAMEA6004291_MAG_00000039-scaffold_66_6;TARA_SAMEA6004291_MAG_00000039-scaffold_66_7;TARA_SAMEA6004291_MAG_00000039-scaffold_66_8	TARA_SAMEA6004291_MAG_00000039-scaffold_66_6;TARA_SAMEA6004291_MAG_00000039-scaffold_66_7;TARA_SAMEA6004291_MAG_00000039-scaffold_66_8
TPAC-CORAL-MAGS	SAMEA6004328	TARA_SAMEA6004328_MAG_00000003	TARA_SAMEA6004328_MAG_00000003-scaffold_44.region001.gbk	TARA_SAMEA6004328_MAG_00000003-scaffold_44	TARA_SAMEA6004328_MAG_00000003-scaffold_44-biosynth_1	10553	TRUE	terpene	1	single	1	terpene	8	TARA_SAMEA6004328_MAG_00000003-scaffold_44_1;TARA_SAMEA6004328_MAG_00000003-scaffold_44_2;TARA_SAMEA6004328_MAG_00000003-scaffold_44_3;TARA_SAMEA6004328_MAG_00000003-scaffold_44_4;TARA_SAMEA6004328_MAG_00000003-scaffold_44_5;TARA_SAMEA6004328_MAG_00000003-scaffold_44_6;TARA_SAMEA6004328_MAG_00000003-scaffold_44_7;TARA_SAMEA6004328_MAG_00000003-scaffold_44_8	TARA_SAMEA6004328_MAG_00000003-scaffold_44_1	TARA_SAMEA6004328_MAG_00000003-scaffold_44_2;TARA_SAMEA6004328_MAG_00000003-scaffold_44_4;TARA_SAMEA6004328_MAG_00000003-scaffold_44_7;TARA_SAMEA6004328_MAG_00000003-scaffold_44_8
TPAC-CORAL-MAGS	SAMEA6004328	TARA_SAMEA6004328_MAG_00000003	TARA_SAMEA6004328_MAG_00000003-scaffold_53.region001.gbk	TARA_SAMEA6004328_MAG_00000003-scaffold_53	TARA_SAMEA6004328_MAG_00000003-scaffold_53-biosynth_1	10068	TRUE	redox-cofactor	1	single	1	redox-cofactor	9	TARA_SAMEA6004328_MAG_00000003-scaffold_53_1;TARA_SAMEA6004328_MAG_00000003-scaffold_53_2;TARA_SAMEA6004328_MAG_00000003-scaffold_53_3;TARA_SAMEA6004328_MAG_00000003-scaffold_53_4;TARA_SAMEA6004328_MAG_00000003-scaffold_53_5;TARA_SAMEA6004328_MAG_00000003-scaffold_53_6;TARA_SAMEA6004328_MAG_00000003-scaffold_53_7;TARA_SAMEA6004328_MAG_00000003-scaffold_53_8;TARA_SAMEA6004328_MAG_00000003-scaffold…	TARA_SAMEA6004328_MAG_00000003-scaffold_53_6;TARA_SAMEA6004328_MAG_00000003-scaffold_53_7;TARA_SAMEA6004328_MAG_00000003-scaffold_53_8		TARA_SAMEA6004328_MAG_00000003-scaffold_53_3;TARA_SAMEA6004328_MAG_00000003-scaffold_53_4
TPAC-CORAL-MAGS	SAMEA6004328	TARA_SAMEA6004328_MAG_00000010	TARA_SAMEA6004328_MAG_00000010-scaffold_2.region001.gbk	TARA_SAMEA6004328_MAG_00000010-scaffold_2	TARA_SAMEA6004328_MAG_00000010-scaffold_2-biosynth_1	19260	TRUE	terpene	1	single	1	terpene	25	TARA_SAMEA6004328_MAG_00000010-scaffold_2_31;TARA_SAMEA6004328_MAG_00000010-scaffold_2_32;TARA_SAMEA6004328_MAG_00000010-scaffold_2_33;TARA_SAMEA6004328_MAG_00000010-scaffold_2_34;TARA_SAMEA6004328_MAG_00000010-scaffold_2_35;TARA_SAMEA6004328_MAG_00000010-scaffold_2_36;TARA_SAMEA6004328_MAG_00000010-scaffold_2_37;TARA_SAMEA6004328_MAG_00000010-scaffold_2_38;TARA_SAMEA6004328_MAG_00000010-scaffold…	TARA_SAMEA6004328_MAG_00000010-scaffold_2_42;TARA_SAMEA6004328_MAG_00000010-scaffold_2_43	TARA_SAMEA6004328_MAG_00000010-scaffold_2_33;TARA_SAMEA6004328_MAG_00000010-scaffold_2_36;TARA_SAMEA6004328_MAG_00000010-scaffold_2_44	TARA_SAMEA6004328_MAG_00000010-scaffold_2_32
TPAC-CORAL-MAGS	SAMEA6004328	TARA_SAMEA6004328_MAG_00000010	TARA_SAMEA6004328_MAG_00000010-scaffold_3.region001.gbk	TARA_SAMEA6004328_MAG_00000010-scaffold_3	TARA_SAMEA6004328_MAG_00000010-scaffold_3-biosynth_1	15143	TRUE	terpene	1	single	1	terpene	12	TARA_SAMEA6004328_MAG_00000010-scaffold_3_21;TARA_SAMEA6004328_MAG_00000010-scaffold_3_22;TARA_SAMEA6004328_MAG_00000010-scaffold_3_23;TARA_SAMEA6004328_MAG_00000010-scaffold_3_24;TARA_SAMEA6004328_MAG_00000010-scaffold_3_25;TARA_SAMEA6004328_MAG_00000010-scaffold_3_26;TARA_SAMEA6004328_MAG_00000010-scaffold_3_27;TARA_SAMEA6004328_MAG_00000010-scaffold_3_28;TARA_SAMEA6004328_MAG_00000010-scaffold…	TARA_SAMEA6004328_MAG_00000010-scaffold_3_29;TARA_SAMEA6004328_MAG_00000010-scaffold_3_30	TARA_SAMEA6004328_MAG_00000010-scaffold_3_27;TARA_SAMEA6004328_MAG_00000010-scaffold_3_32
TPAC-CORAL-MAGS	SAMEA6004328	TARA_SAMEA6004328_MAG_00000010	TARA_SAMEA6004328_MAG_00000010-scaffold_19.region001.gbk	TARA_SAMEA6004328_MAG_00000010-scaffold_19	TARA_SAMEA6004328_MAG_00000010-scaffold_19-biosynth_1	20432	TRUE	phosphonate	1	single	1	phosphonate	18	TARA_SAMEA6004328_MAG_00000010-scaffold_19_1;TARA_SAMEA6004328_MAG_00000010-scaffold_19_2;TARA_SAMEA6004328_MAG_00000010-scaffold_19_3;TARA_SAMEA6004328_MAG_00000010-scaffold_19_4;TARA_SAMEA6004328_MAG_00000010-scaffold_19_5;TARA_SAMEA6004328_MAG_00000010-scaffold_19_6;TARA_SAMEA6004328_MAG_00000010-scaffold_19_7;TARA_SAMEA6004328_MAG_00000010-scaffold_19_8;TARA_SAMEA6004328_MAG_00000010-scaffold…	TARA_SAMEA6004328_MAG_00000010-scaffold_19_17	TARA_SAMEA6004328_MAG_00000010-scaffold_19_6;TARA_SAMEA6004328_MAG_00000010-scaffold_19_12;TARA_SAMEA6004328_MAG_00000010-scaffold_19_15;TARA_SAMEA6004328_MAG_00000010-scaffold_19_16
TPAC-CORAL-MAGS	SAMEA6004328	TARA_SAMEA6004328_MAG_00000010	TARA_SAMEA6004328_MAG_00000010-scaffold_122.region001.gbk	TARA_SAMEA6004328_MAG_00000010-scaffold_122	TARA_SAMEA6004328_MAG_00000010-scaffold_122-biosynth_1	6971	TRUE	redox-cofactor	1	single	1	redox-cofactor	8	TARA_SAMEA6004328_MAG_00000010-scaffold_122_1;TARA_SAMEA6004328_MAG_00000010-scaffold_122_2;TARA_SAMEA6004328_MAG_00000010-scaffold_122_3;TARA_SAMEA6004328_MAG_00000010-scaffold_122_4;TARA_SAMEA6004328_MAG_00000010-scaffold_122_5;TARA_SAMEA6004328_MAG_00000010-scaffold_122_6;TARA_SAMEA6004328_MAG_00000010-scaffold_122_7;TARA_SAMEA6004328_MAG_00000010-scaffold_122_8	TARA_SAMEA6004328_MAG_00000010-scaffold_122_1;TARA_SAMEA6004328_MAG_00000010-scaffold_122_2;TARA_SAMEA6004328_MAG_00000010-scaffold_122_3
TPAC-CORAL-MAGS	SAMEA6004930	TARA_SAMEA6004930_MAG_00000005	TARA_SAMEA6004930_MAG_00000005-scaffold_22.region001.gbk	TARA_SAMEA6004930_MAG_00000005-scaffold_22	TARA_SAMEA6004930_MAG_00000005-scaffold_22-biosynth_1	14851	TRUE	terpene	1	single	1	terpene	14	TARA_SAMEA6004930_MAG_00000005-scaffold_22_1;TARA_SAMEA6004930_MAG_00000005-scaffold_22_2;TARA_SAMEA6004930_MAG_00000005-scaffold_22_3;TARA_SAMEA6004930_MAG_00000005-scaffold_22_4;TARA_SAMEA6004930_MAG_00000005-scaffold_22_5;TARA_SAMEA6004930_MAG_00000005-scaffold_22_6;TARA_SAMEA6004930_MAG_00000005-scaffold_22_7;TARA_SAMEA6004930_MAG_00000005-scaffold_22_8;TARA_SAMEA6004930_MAG_00000005-scaffold…	TARA_SAMEA6004930_MAG_00000005-scaffold_22_11	TARA_SAMEA6004930_MAG_00000005-scaffold_22_5;TARA_SAMEA6004930_MAG_00000005-scaffold_22_7;TARA_SAMEA6004930_MAG_00000005-scaffold_22_12;TARA_SAMEA6004930_MAG_00000005-scaffold_22_13
TPAC-CORAL-MAGS	SAMEA6004930	TARA_SAMEA6004930_MAG_00000006	TARA_SAMEA6004930_MAG_00000006-scaffold_2.region001.gbk	TARA_SAMEA6004930_MAG_00000006-scaffold_2	TARA_SAMEA6004930_MAG_00000006-scaffold_2-biosynth_1	20548	TRUE	terpene	1	single	1	terpene	25	TARA_SAMEA6004930_MAG_00000006-scaffold_2_38;TARA_SAMEA6004930_MAG_00000006-scaffold_2_39;TARA_SAMEA6004930_MAG_00000006-scaffold_2_40;TARA_SAMEA6004930_MAG_00000006-scaffold_2_41;TARA_SAMEA6004930_MAG_00000006-scaffold_2_42;TARA_SAMEA6004930_MAG_00000006-scaffold_2_43;TARA_SAMEA6004930_MAG_00000006-scaffold_2_44;TARA_SAMEA6004930_MAG_00000006-scaffold_2_45;TARA_SAMEA6004930_MAG_00000006-scaffold…	TARA_SAMEA6004930_MAG_00000006-scaffold_2_48;TARA_SAMEA6004930_MAG_00000006-scaffold_2_49	TARA_SAMEA6004930_MAG_00000006-scaffold_2_40;TARA_SAMEA6004930_MAG_00000006-scaffold_2_42;TARA_SAMEA6004930_MAG_00000006-scaffold_2_50	TARA_SAMEA6004930_MAG_00000006-scaffold_2_39
TPAC-CORAL-MAGS	SAMEA6004930	TARA_SAMEA6004930_MAG_00000006	TARA_SAMEA6004930_MAG_00000006-scaffold_5.region001.gbk	TARA_SAMEA6004930_MAG_00000006-scaffold_5	TARA_SAMEA6004930_MAG_00000006-scaffold_5-biosynth_1	19869	TRUE	terpene	1	single	1	terpene	19	TARA_SAMEA6004930_MAG_00000006-scaffold_5_1;TARA_SAMEA6004930_MAG_00000006-scaffold_5_2;TARA_SAMEA6004930_MAG_00000006-scaffold_5_3;TARA_SAMEA6004930_MAG_00000006-scaffold_5_4;TARA_SAMEA6004930_MAG_00000006-scaffold_5_5;TARA_SAMEA6004930_MAG_00000006-scaffold_5_6;TARA_SAMEA6004930_MAG_00000006-scaffold_5_7;TARA_SAMEA6004930_MAG_00000006-scaffold_5_8;TARA_SAMEA6004930_MAG_00000006-scaffold_5_9;TAR…	TARA_SAMEA6004930_MAG_00000006-scaffold_5_10;TARA_SAMEA6004930_MAG_00000006-scaffold_5_11	TARA_SAMEA6004930_MAG_00000006-scaffold_5_2;TARA_SAMEA6004930_MAG_00000006-scaffold_5_6;TARA_SAMEA6004930_MAG_00000006-scaffold_5_7;TARA_SAMEA6004930_MAG_00000006-scaffold_5_13
TPAC-CORAL-MAGS	SAMEA6004930	TARA_SAMEA6004930_MAG_00000006	TARA_SAMEA6004930_MAG_00000006-scaffold_7.region001.gbk	TARA_SAMEA6004930_MAG_00000006-scaffold_7	TARA_SAMEA6004930_MAG_00000006-scaffold_7-biosynth_1	24674	TRUE	phosphonate	1	single	1	phosphonate	23	TARA_SAMEA6004930_MAG_00000006-scaffold_7_1;TARA_SAMEA6004930_MAG_00000006-scaffold_7_2;TARA_SAMEA6004930_MAG_00000006-scaffold_7_3;TARA_SAMEA6004930_MAG_00000006-scaffold_7_4;TARA_SAMEA6004930_MAG_00000006-scaffold_7_5;TARA_SAMEA6004930_MAG_00000006-scaffold_7_6;TARA_SAMEA6004930_MAG_00000006-scaffold_7_7;TARA_SAMEA6004930_MAG_00000006-scaffold_7_8;TARA_SAMEA6004930_MAG_00000006-scaffold_7_9;TAR…	TARA_SAMEA6004930_MAG_00000006-scaffold_7_6	TARA_SAMEA6004930_MAG_00000006-scaffold_7_4;TARA_SAMEA6004930_MAG_00000006-scaffold_7_7;TARA_SAMEA6004930_MAG_00000006-scaffold_7_8;TARA_SAMEA6004930_MAG_00000006-scaffold_7_11;TARA_SAMEA6004930_MAG_00000006-scaffold_7_17	TARA_SAMEA6004930_MAG_00000006-scaffold_7_23
TPAC-CORAL-MAGS	SAMEA6004930	TARA_SAMEA6004930_MAG_00000006	TARA_SAMEA6004930_MAG_00000006-scaffold_129.region001.gbk	TARA_SAMEA6004930_MAG_00000006-scaffold_129	TARA_SAMEA6004930_MAG_00000006-scaffold_129-biosynth_1	7184	TRUE	redox-cofactor	1	single	1	redox-cofactor	8	TARA_SAMEA6004930_MAG_00000006-scaffold_129_1;TARA_SAMEA6004930_MAG_00000006-scaffold_129_2;TARA_SAMEA6004930_MAG_00000006-scaffold_129_3;TARA_SAMEA6004930_MAG_00000006-scaffold_129_4;TARA_SAMEA6004930_MAG_00000006-scaffold_129_5;TARA_SAMEA6004930_MAG_00000006-scaffold_129_6;TARA_SAMEA6004930_MAG_00000006-scaffold_129_7;TARA_SAMEA6004930_MAG_00000006-scaffold_129_8	TARA_SAMEA6004930_MAG_00000006-scaffold_129_6;TARA_SAMEA6004930_MAG_00000006-scaffold_129_7;TARA_SAMEA6004930_MAG_00000006-scaffold_129_8
TPAC-CORAL-MAGS	SAMEA6004930	TARA_SAMEA6004930_MAG_00000023	TARA_SAMEA6004930_MAG_00000023-scaffold_11.region001.gbk	TARA_SAMEA6004930_MAG_00000023-scaffold_11	TARA_SAMEA6004930_MAG_00000023-scaffold_11-biosynth_1	21035	TRUE	redox-cofactor	1	single	1	redox-cofactor	17	TARA_SAMEA6004930_MAG_00000023-scaffold_11_4;TARA_SAMEA6004930_MAG_00000023-scaffold_11_5;TARA_SAMEA6004930_MAG_00000023-scaffold_11_6;TARA_SAMEA6004930_MAG_00000023-scaffold_11_7;TARA_SAMEA6004930_MAG_00000023-scaffold_11_8;TARA_SAMEA6004930_MAG_00000023-scaffold_11_9;TARA_SAMEA6004930_MAG_00000023-scaffold_11_10;TARA_SAMEA6004930_MAG_00000023-scaffold_11_11;TARA_SAMEA6004930_MAG_00000023-scaffo…	TARA_SAMEA6004930_MAG_00000023-scaffold_11_10;TARA_SAMEA6004930_MAG_00000023-scaffold_11_11;TARA_SAMEA6004930_MAG_00000023-scaffold_11_12	TARA_SAMEA6004930_MAG_00000023-scaffold_11_14	TARA_SAMEA6004930_MAG_00000023-scaffold_11_7;TARA_SAMEA6004930_MAG_00000023-scaffold_11_8
TPAC-CORAL-MAGS	SAMEA6004930	TARA_SAMEA6004930_MAG_00000027	TARA_SAMEA6004930_MAG_00000027-scaffold_14.region001.gbk	TARA_SAMEA6004930_MAG_00000027-scaffold_14	TARA_SAMEA6004930_MAG_00000027-scaffold_14-biosynth_1	20912	FALSE	terpene	1	single	1	terpene	16	TARA_SAMEA6004930_MAG_00000027-scaffold_14_12;TARA_SAMEA6004930_MAG_00000027-scaffold_14_13;TARA_SAMEA6004930_MAG_00000027-scaffold_14_14;TARA_SAMEA6004930_MAG_00000027-scaffold_14_15;TARA_SAMEA6004930_MAG_00000027-scaffold_14_16;TARA_SAMEA6004930_MAG_00000027-scaffold_14_17;TARA_SAMEA6004930_MAG_00000027-scaffold_14_18;TARA_SAMEA6004930_MAG_00000027-scaffold_14_19;TARA_SAMEA6004930_MAG_00000027-…	TARA_SAMEA6004930_MAG_00000027-scaffold_14_20	TARA_SAMEA6004930_MAG_00000027-scaffold_14_16;TARA_SAMEA6004930_MAG_00000027-scaffold_14_18;TARA_SAMEA6004930_MAG_00000027-scaffold_14_21;TARA_SAMEA6004930_MAG_00000027-scaffold_14_26			TARA_SAMEA6004930_MAG_00000027-scaffold_14_23;TARA_SAMEA6004930_MAG_00000027-scaffold_14_24
TPAC-CORAL-MAGS	SAMEA6004930	TARA_SAMEA6004930_MAG_00000028	TARA_SAMEA6004930_MAG_00000028-scaffold_9.region001.gbk	TARA_SAMEA6004930_MAG_00000028-scaffold_9	TARA_SAMEA6004930_MAG_00000028-scaffold_9-biosynth_1	10867	FALSE	RiPP-like	1	single	1	RiPP-like	10	TARA_SAMEA6004930_MAG_00000028-scaffold_9_28;TARA_SAMEA6004930_MAG_00000028-scaffold_9_29;TARA_SAMEA6004930_MAG_00000028-scaffold_9_30;TARA_SAMEA6004930_MAG_00000028-scaffold_9_31;TARA_SAMEA6004930_MAG_00000028-scaffold_9_32;TARA_SAMEA6004930_MAG_00000028-scaffold_9_33;TARA_SAMEA6004930_MAG_00000028-scaffold_9_34;TARA_SAMEA6004930_MAG_00000028-scaffold_9_35;TARA_SAMEA6004930_MAG_00000028-scaffold…	TARA_SAMEA6004930_MAG_00000028-scaffold_9_32
TPAC-CORAL-MAGS	SAMEA6004930	TARA_SAMEA6004930_MAG_00000028	TARA_SAMEA6004930_MAG_00000028-scaffold_10.region001.gbk	TARA_SAMEA6004930_MAG_00000028-scaffold_10	TARA_SAMEA6004930_MAG_00000028-scaffold_10-biosynth_1	23450	TRUE	NRPS-like	1	single	1	NRPS-like	23	TARA_SAMEA6004930_MAG_00000028-scaffold_10_1;TARA_SAMEA6004930_MAG_00000028-scaffold_10_2;TARA_SAMEA6004930_MAG_00000028-scaffold_10_3;TARA_SAMEA6004930_MAG_00000028-scaffold_10_4;TARA_SAMEA6004930_MAG_00000028-scaffold_10_5;TARA_SAMEA6004930_MAG_00000028-scaffold_10_6;TARA_SAMEA6004930_MAG_00000028-scaffold_10_7;TARA_SAMEA6004930_MAG_00000028-scaffold_10_8;TARA_SAMEA6004930_MAG_00000028-scaffold…	TARA_SAMEA6004930_MAG_00000028-scaffold_10_3	TARA_SAMEA6004930_MAG_00000028-scaffold_10_2;TARA_SAMEA6004930_MAG_00000028-scaffold_10_4;TARA_SAMEA6004930_MAG_00000028-scaffold_10_10;TARA_SAMEA6004930_MAG_00000028-scaffold_10_12			TARA_SAMEA6004930_MAG_00000028-scaffold_10_23
TPAC-CORAL-MAGS	SAMEA6004930	TARA_SAMEA6004930_MAG_00000028	TARA_SAMEA6004930_MAG_00000028-scaffold_53.region001.gbk	TARA_SAMEA6004930_MAG_00000028-scaffold_53	TARA_SAMEA6004930_MAG_00000028-scaffold_53-biosynth_1	18514	TRUE	lassopeptide	1	single	1	lassopeptide	21	TARA_SAMEA6004930_MAG_00000028-scaffold_53_1;TARA_SAMEA6004930_MAG_00000028-scaffold_53_2;TARA_SAMEA6004930_MAG_00000028-scaffold_53_3;TARA_SAMEA6004930_MAG_00000028-scaffold_53_4;TARA_SAMEA6004930_MAG_00000028-scaffold_53_5;TARA_SAMEA6004930_MAG_00000028-scaffold_53_6;TARA_SAMEA6004930_MAG_00000028-scaffold_53_7;TARA_SAMEA6004930_MAG_00000028-scaffold_53_8;TARA_SAMEA6004930_MAG_00000028-scaffold…	TARA_SAMEA6004930_MAG_00000028-scaffold_53_3;TARA_SAMEA6004930_MAG_00000028-scaffold_53_4;TARA_SAMEA6004930_MAG_00000028-scaffold_53_7	TARA_SAMEA6004930_MAG_00000028-scaffold_53_14;TARA_SAMEA6004930_MAG_00000028-scaffold_53_15;TARA_SAMEA6004930_MAG_00000028-scaffold_53_20;TARA_SAMEA6004930_MAG_00000028-scaffold_53_21	TARA_SAMEA6004930_MAG_00000028-scaffold_53_8;TARA_SAMEA6004930_MAG_00000028-scaffold_53_9		TARA_SAMEA6004930_MAG_00000028-scaffold_53_2
TPAC-CORAL-MAGS	SAMEA6004930	TARA_SAMEA6004930_MAG_00000032	TARA_SAMEA6004930_MAG_00000032-scaffold_2.region001.gbk	TARA_SAMEA6004930_MAG_00000032-scaffold_2	TARA_SAMEA6004930_MAG_00000032-scaffold_2-biosynth_1	32390	FALSE	betalactone	1	single	1	betalactone	29	TARA_SAMEA6004930_MAG_00000032-scaffold_2_7;TARA_SAMEA6004930_MAG_00000032-scaffold_2_8;TARA_SAMEA6004930_MAG_00000032-scaffold_2_9;TARA_SAMEA6004930_MAG_00000032-scaffold_2_10;TARA_SAMEA6004930_MAG_00000032-scaffold_2_11;TARA_SAMEA6004930_MAG_00000032-scaffold_2_12;TARA_SAMEA6004930_MAG_00000032-scaffold_2_13;TARA_SAMEA6004930_MAG_00000032-scaffold_2_14;TARA_SAMEA6004930_MAG_00000032-scaffold_2_…	TARA_SAMEA6004930_MAG_00000032-scaffold_2_17;TARA_SAMEA6004930_MAG_00000032-scaffold_2_25	TARA_SAMEA6004930_MAG_00000032-scaffold_2_15;TARA_SAMEA6004930_MAG_00000032-scaffold_2_16			TARA_SAMEA6004930_MAG_00000032-scaffold_2_20;TARA_SAMEA6004930_MAG_00000032-scaffold_2_24
TPAC-CORAL-MAGS	SAMEA6004930	TARA_SAMEA6004930_MAG_00000032	TARA_SAMEA6004930_MAG_00000032-scaffold_13.region001.gbk	TARA_SAMEA6004930_MAG_00000032-scaffold_13	TARA_SAMEA6004930_MAG_00000032-scaffold_13-biosynth_1	20837	FALSE	terpene	1	single	1	terpene	17	TARA_SAMEA6004930_MAG_00000032-scaffold_13_8;TARA_SAMEA6004930_MAG_00000032-scaffold_13_9;TARA_SAMEA6004930_MAG_00000032-scaffold_13_10;TARA_SAMEA6004930_MAG_00000032-scaffold_13_11;TARA_SAMEA6004930_MAG_00000032-scaffold_13_12;TARA_SAMEA6004930_MAG_00000032-scaffold_13_13;TARA_SAMEA6004930_MAG_00000032-scaffold_13_14;TARA_SAMEA6004930_MAG_00000032-scaffold_13_15;TARA_SAMEA6004930_MAG_00000032-sc…	TARA_SAMEA6004930_MAG_00000032-scaffold_13_15	TARA_SAMEA6004930_MAG_00000032-scaffold_13_9;TARA_SAMEA6004930_MAG_00000032-scaffold_13_10;TARA_SAMEA6004930_MAG_00000032-scaffold_13_18;TARA_SAMEA6004930_MAG_00000032-scaffold_13_20;TARA_SAMEA6004930_MAG_00000032-scaffold_13_24
TPAC-CORAL-MAGS	SAMEA6004930	TARA_SAMEA6004930_MAG_00000032	TARA_SAMEA6004930_MAG_00000032-scaffold_24.region001.gbk	TARA_SAMEA6004930_MAG_00000032-scaffold_24	TARA_SAMEA6004930_MAG_00000032-scaffold_24-biosynth_1	24613	TRUE	NRPS-like	1	single	1	NRPS-like	25	TARA_SAMEA6004930_MAG_00000032-scaffold_24_17;TARA_SAMEA6004930_MAG_00000032-scaffold_24_18;TARA_SAMEA6004930_MAG_00000032-scaffold_24_19;TARA_SAMEA6004930_MAG_00000032-scaffold_24_20;TARA_SAMEA6004930_MAG_00000032-scaffold_24_21;TARA_SAMEA6004930_MAG_00000032-scaffold_24_22;TARA_SAMEA6004930_MAG_00000032-scaffold_24_23;TARA_SAMEA6004930_MAG_00000032-scaffold_24_24;TARA_SAMEA6004930_MAG_00000032-…	TARA_SAMEA6004930_MAG_00000032-scaffold_24_37	TARA_SAMEA6004930_MAG_00000032-scaffold_24_17;TARA_SAMEA6004930_MAG_00000032-scaffold_24_20;TARA_SAMEA6004930_MAG_00000032-scaffold_24_25;TARA_SAMEA6004930_MAG_00000032-scaffold_24_36			TARA_SAMEA6004930_MAG_00000032-scaffold_24_18;TARA_SAMEA6004930_MAG_00000032-scaffold_24_19
TPAC-CORAL-MAGS	SAMEA6004930	TARA_SAMEA6004930_MAG_00000032	TARA_SAMEA6004930_MAG_00000032-scaffold_28.region001.gbk	TARA_SAMEA6004930_MAG_00000032-scaffold_28	TARA_SAMEA6004930_MAG_00000032-scaffold_28-biosynth_1	18009	TRUE	betalactone	1	single	1	betalactone	16	TARA_SAMEA6004930_MAG_00000032-scaffold_28_1;TARA_SAMEA6004930_MAG_00000032-scaffold_28_2;TARA_SAMEA6004930_MAG_00000032-scaffold_28_3;TARA_SAMEA6004930_MAG_00000032-scaffold_28_4;TARA_SAMEA6004930_MAG_00000032-scaffold_28_5;TARA_SAMEA6004930_MAG_00000032-scaffold_28_6;TARA_SAMEA6004930_MAG_00000032-scaffold_28_7;TARA_SAMEA6004930_MAG_00000032-scaffold_28_8;TARA_SAMEA6004930_MAG_00000032-scaffold…	TARA_SAMEA6004930_MAG_00000032-scaffold_28_2;TARA_SAMEA6004930_MAG_00000032-scaffold_28_4	TARA_SAMEA6004930_MAG_00000032-scaffold_28_9	TARA_SAMEA6004930_MAG_00000032-scaffold_28_15
TPAC-CORAL-MAGS	SAMEA6004930	TARA_SAMEA6004930_MAG_00000032	TARA_SAMEA6004930_MAG_00000032-scaffold_44.region001.gbk	TARA_SAMEA6004930_MAG_00000032-scaffold_44	TARA_SAMEA6004930_MAG_00000032-scaffold_44-biosynth_1	14331	TRUE	terpene	1	single	1	terpene	13	TARA_SAMEA6004930_MAG_00000032-scaffold_44_1;TARA_SAMEA6004930_MAG_00000032-scaffold_44_2;TARA_SAMEA6004930_MAG_00000032-scaffold_44_3;TARA_SAMEA6004930_MAG_00000032-scaffold_44_4;TARA_SAMEA6004930_MAG_00000032-scaffold_44_5;TARA_SAMEA6004930_MAG_00000032-scaffold_44_6;TARA_SAMEA6004930_MAG_00000032-scaffold_44_7;TARA_SAMEA6004930_MAG_00000032-scaffold_44_8;TARA_SAMEA6004930_MAG_00000032-scaffold…	TARA_SAMEA6004930_MAG_00000032-scaffold_44_4	TARA_SAMEA6004930_MAG_00000032-scaffold_44_2;TARA_SAMEA6004930_MAG_00000032-scaffold_44_3;TARA_SAMEA6004930_MAG_00000032-scaffold_44_6;TARA_SAMEA6004930_MAG_00000032-scaffold_44_7;TARA_SAMEA6004930_MAG_00000032-scaffold_44_8;TARA_SAMEA6004930_MAG_00000032-scaffold_44_9
TPAC-CORAL-MAGS	SAMEA6004930	TARA_SAMEA6004930_MAG_00000032	TARA_SAMEA6004930_MAG_00000032-scaffold_78.region001.gbk	TARA_SAMEA6004930_MAG_00000032-scaffold_78	TARA_SAMEA6004930_MAG_00000032-scaffold_78-biosynth_1	9853	TRUE	RiPP-like	1	single	1	RiPP-like	7	TARA_SAMEA6004930_MAG_00000032-scaffold_78_6;TARA_SAMEA6004930_MAG_00000032-scaffold_78_7;TARA_SAMEA6004930_MAG_00000032-scaffold_78_8;TARA_SAMEA6004930_MAG_00000032-scaffold_78_9;TARA_SAMEA6004930_MAG_00000032-scaffold_78_10;TARA_SAMEA6004930_MAG_00000032-scaffold_78_11;TARA_SAMEA6004930_MAG_00000032-scaffold_78_12	TARA_SAMEA6004930_MAG_00000032-scaffold_78_7	TARA_SAMEA6004930_MAG_00000032-scaffold_78_12
TPAC-CORAL-MAGS	SAMEA6004930	TARA_SAMEA6004930_MAG_00000038	TARA_SAMEA6004930_MAG_00000038-scaffold_6.region001.gbk	TARA_SAMEA6004930_MAG_00000038-scaffold_6	TARA_SAMEA6004930_MAG_00000038-scaffold_6-biosynth_1	53345	FALSE	hglE-KS	1	single	1	hglE-KS	35	TARA_SAMEA6004930_MAG_00000038-scaffold_6_14;TARA_SAMEA6004930_MAG_00000038-scaffold_6_15;TARA_SAMEA6004930_MAG_00000038-scaffold_6_16;TARA_SAMEA6004930_MAG_00000038-scaffold_6_17;TARA_SAMEA6004930_MAG_00000038-scaffold_6_18;TARA_SAMEA6004930_MAG_00000038-scaffold_6_19;TARA_SAMEA6004930_MAG_00000038-scaffold_6_20;TARA_SAMEA6004930_MAG_00000038-scaffold_6_21;TARA_SAMEA6004930_MAG_00000038-scaffold…	TARA_SAMEA6004930_MAG_00000038-scaffold_6_26;TARA_SAMEA6004930_MAG_00000038-scaffold_6_27	TARA_SAMEA6004930_MAG_00000038-scaffold_6_19;TARA_SAMEA6004930_MAG_00000038-scaffold_6_28;TARA_SAMEA6004930_MAG_00000038-scaffold_6_30;TARA_SAMEA6004930_MAG_00000038-scaffold_6_38;TARA_SAMEA6004930_MAG_00000038-scaffold_6_43;TARA_SAMEA6004930_MAG_00000038-scaffold_6_44;TARA_SAMEA6004930_MAG_00000038-scaffold_6_47	TARA_SAMEA6004930_MAG_00000038-scaffold_6_14;TARA_SAMEA6004930_MAG_00000038-scaffold_6_21		TARA_SAMEA6004930_MAG_00000038-scaffold_6_17
TPAC-CORAL-MAGS	SAMEA6004930	TARA_SAMEA6004930_MAG_00000038	TARA_SAMEA6004930_MAG_00000038-scaffold_16.region001.gbk	TARA_SAMEA6004930_MAG_00000038-scaffold_16	TARA_SAMEA6004930_MAG_00000038-scaffold_16-biosynth_1	25212	FALSE	terpene	1	single	1	terpene	23	TARA_SAMEA6004930_MAG_00000038-scaffold_16_58;TARA_SAMEA6004930_MAG_00000038-scaffold_16_59;TARA_SAMEA6004930_MAG_00000038-scaffold_16_60;TARA_SAMEA6004930_MAG_00000038-scaffold_16_61;TARA_SAMEA6004930_MAG_00000038-scaffold_16_62;TARA_SAMEA6004930_MAG_00000038-scaffold_16_63;TARA_SAMEA6004930_MAG_00000038-scaffold_16_64;TARA_SAMEA6004930_MAG_00000038-scaffold_16_65;TARA_SAMEA6004930_MAG_00000038-…	TARA_SAMEA6004930_MAG_00000038-scaffold_16_70;TARA_SAMEA6004930_MAG_00000038-scaffold_16_71;TARA_SAMEA6004930_MAG_00000038-scaffold_16_73	TARA_SAMEA6004930_MAG_00000038-scaffold_16_64;TARA_SAMEA6004930_MAG_00000038-scaffold_16_65;TARA_SAMEA6004930_MAG_00000038-scaffold_16_69;TARA_SAMEA6004930_MAG_00000038-scaffold_16_72;TARA_SAMEA6004930_MAG_00000038-scaffold_16_75;TARA_SAMEA6004930_MAG_00000038-scaffold_16_76	TARA_SAMEA6004930_MAG_00000038-scaffold_16_59
TPAC-CORAL-MAGS	SAMEA6004930	TARA_SAMEA6004930_MAG_00000038	TARA_SAMEA6004930_MAG_00000038-scaffold_18.region001.gbk	TARA_SAMEA6004930_MAG_00000038-scaffold_18	TARA_SAMEA6004930_MAG_00000038-scaffold_18-biosynth_1	36233	TRUE	phosphonate	1	single	1	phosphonate	31	TARA_SAMEA6004930_MAG_00000038-scaffold_18_1;TARA_SAMEA6004930_MAG_00000038-scaffold_18_2;TARA_SAMEA6004930_MAG_00000038-scaffold_18_3;TARA_SAMEA6004930_MAG_00000038-scaffold_18_4;TARA_SAMEA6004930_MAG_00000038-scaffold_18_5;TARA_SAMEA6004930_MAG_00000038-scaffold_18_6;TARA_SAMEA6004930_MAG_00000038-scaffold_18_7;TARA_SAMEA6004930_MAG_00000038-scaffold_18_8;TARA_SAMEA6004930_MAG_00000038-scaffold…	TARA_SAMEA6004930_MAG_00000038-scaffold_18_12	TARA_SAMEA6004930_MAG_00000038-scaffold_18_4;TARA_SAMEA6004930_MAG_00000038-scaffold_18_9;TARA_SAMEA6004930_MAG_00000038-scaffold_18_10;TARA_SAMEA6004930_MAG_00000038-scaffold_18_14;TARA_SAMEA6004930_MAG_00000038-scaffold_18_28;TARA_SAMEA6004930_MAG_00000038-scaffold_18_30	TARA_SAMEA6004930_MAG_00000038-scaffold_18_27		TARA_SAMEA6004930_MAG_00000038-scaffold_18_2;TARA_SAMEA6004930_MAG_00000038-scaffold_18_3
TPAC-CORAL-MAGS	SAMEA6004930	TARA_SAMEA6004930_MAG_00000038	TARA_SAMEA6004930_MAG_00000038-scaffold_22.region001.gbk	TARA_SAMEA6004930_MAG_00000038-scaffold_22	TARA_SAMEA6004930_MAG_00000038-scaffold_22-biosynth_1	68505	FALSE	NRPS-like;T3PKS	3	neighbouring;single;single	2	NRPS-like;T3PKS	69	TARA_SAMEA6004930_MAG_00000038-scaffold_22_13;TARA_SAMEA6004930_MAG_00000038-scaffold_22_14;TARA_SAMEA6004930_MAG_00000038-scaffold_22_15;TARA_SAMEA6004930_MAG_00000038-scaffold_22_16;TARA_SAMEA6004930_MAG_00000038-scaffold_22_17;TARA_SAMEA6004930_MAG_00000038-scaffold_22_18;TARA_SAMEA6004930_MAG_00000038-scaffold_22_19;TARA_SAMEA6004930_MAG_00000038-scaffold_22_20;TARA_SAMEA6004930_MAG_00000038-…	TARA_SAMEA6004930_MAG_00000038-scaffold_22_33;TARA_SAMEA6004930_MAG_00000038-scaffold_22_64	TARA_SAMEA6004930_MAG_00000038-scaffold_22_31;TARA_SAMEA6004930_MAG_00000038-scaffold_22_48;TARA_SAMEA6004930_MAG_00000038-scaffold_22_49;TARA_SAMEA6004930_MAG_00000038-scaffold_22_63;TARA_SAMEA6004930_MAG_00000038-scaffold_22_73;TARA_SAMEA6004930_MAG_00000038-scaffold_22_74;TARA_SAMEA6004930_MAG_00000038-scaffold_22_75;TARA_SAMEA6004930_MAG_00000038-scaffold_22_76	TARA_SAMEA6004930_MAG_00000038-scaffold_22_19;TARA_SAMEA6004930_MAG_00000038-scaffold_22_21;TARA_SAMEA6004930_MAG_00000038-scaffold_22_53
TPAC-CORAL-MAGS	SAMEA6004930	TARA_SAMEA6004930_MAG_00000038	TARA_SAMEA6004930_MAG_00000038-scaffold_26.region001.gbk	TARA_SAMEA6004930_MAG_00000038-scaffold_26	TARA_SAMEA6004930_MAG_00000038-scaffold_26-biosynth_1	39704	TRUE	phosphonate	1	single	1	phosphonate	36	TARA_SAMEA6004930_MAG_00000038-scaffold_26_28;TARA_SAMEA6004930_MAG_00000038-scaffold_26_29;TARA_SAMEA6004930_MAG_00000038-scaffold_26_30;TARA_SAMEA6004930_MAG_00000038-scaffold_26_31;TARA_SAMEA6004930_MAG_00000038-scaffold_26_32;TARA_SAMEA6004930_MAG_00000038-scaffold_26_33;TARA_SAMEA6004930_MAG_00000038-scaffold_26_34;TARA_SAMEA6004930_MAG_00000038-scaffold_26_35;TARA_SAMEA6004930_MAG_00000038-…	TARA_SAMEA6004930_MAG_00000038-scaffold_26_42	TARA_SAMEA6004930_MAG_00000038-scaffold_26_57;TARA_SAMEA6004930_MAG_00000038-scaffold_26_60	TARA_SAMEA6004930_MAG_00000038-scaffold_26_40;TARA_SAMEA6004930_MAG_00000038-scaffold_26_58		TARA_SAMEA6004930_MAG_00000038-scaffold_26_35;TARA_SAMEA6004930_MAG_00000038-scaffold_26_36;TARA_SAMEA6004930_MAG_00000038-scaffold_26_37;TARA_SAMEA6004930_MAG_00000038-scaffold_26_38;TARA_SAMEA6004930_MAG_00000038-scaffold_26_39;TARA_SAMEA6004930_MAG_00000038-scaffold_26_47;TARA_SAMEA6004930_MAG_00000038-scaffold_26_48;TARA_SAMEA6004930_MAG_00000038-scaffold_26_49;TARA_SAMEA6004930_MAG_00000038-…
TPAC-CORAL-MAGS	SAMEA6004930	TARA_SAMEA6004930_MAG_00000038	TARA_SAMEA6004930_MAG_00000038-scaffold_38.region001.gbk	TARA_SAMEA6004930_MAG_00000038-scaffold_38	TARA_SAMEA6004930_MAG_00000038-scaffold_38-biosynth_1	39742	TRUE	NRPS	1	single	1	NRPS	30	TARA_SAMEA6004930_MAG_00000038-scaffold_38_21;TARA_SAMEA6004930_MAG_00000038-scaffold_38_22;TARA_SAMEA6004930_MAG_00000038-scaffold_38_23;TARA_SAMEA6004930_MAG_00000038-scaffold_38_24;TARA_SAMEA6004930_MAG_00000038-scaffold_38_25;TARA_SAMEA6004930_MAG_00000038-scaffold_38_26;TARA_SAMEA6004930_MAG_00000038-scaffold_38_27;TARA_SAMEA6004930_MAG_00000038-scaffold_38_28;TARA_SAMEA6004930_MAG_00000038-…	TARA_SAMEA6004930_MAG_00000038-scaffold_38_37				TARA_SAMEA6004930_MAG_00000038-scaffold_38_36;TARA_SAMEA6004930_MAG_00000038-scaffold_38_44;TARA_SAMEA6004930_MAG_00000038-scaffold_38_46;TARA_SAMEA6004930_MAG_00000038-scaffold_38_47
TPAC-CORAL-MAGS	SAMEA6004930	TARA_SAMEA6004930_MAG_00000038	TARA_SAMEA6004930_MAG_00000038-scaffold_42.region001.gbk	TARA_SAMEA6004930_MAG_00000038-scaffold_42	TARA_SAMEA6004930_MAG_00000038-scaffold_42-biosynth_1	20858	FALSE	terpene	1	single	1	terpene	18	TARA_SAMEA6004930_MAG_00000038-scaffold_42_11;TARA_SAMEA6004930_MAG_00000038-scaffold_42_12;TARA_SAMEA6004930_MAG_00000038-scaffold_42_13;TARA_SAMEA6004930_MAG_00000038-scaffold_42_14;TARA_SAMEA6004930_MAG_00000038-scaffold_42_15;TARA_SAMEA6004930_MAG_00000038-scaffold_42_16;TARA_SAMEA6004930_MAG_00000038-scaffold_42_17;TARA_SAMEA6004930_MAG_00000038-scaffold_42_18;TARA_SAMEA6004930_MAG_00000038-…	TARA_SAMEA6004930_MAG_00000038-scaffold_42_18	TARA_SAMEA6004930_MAG_00000038-scaffold_42_12
TPAC-CORAL-MAGS	SAMEA6004930	TARA_SAMEA6004930_MAG_00000038	TARA_SAMEA6004930_MAG_00000038-scaffold_46.region001.gbk	TARA_SAMEA6004930_MAG_00000038-scaffold_46	TARA_SAMEA6004930_MAG_00000038-scaffold_46-biosynth_1	20753	FALSE	hserlactone	1	single	1	hserlactone	18	TARA_SAMEA6004930_MAG_00000038-scaffold_46_5;TARA_SAMEA6004930_MAG_00000038-scaffold_46_6;TARA_SAMEA6004930_MAG_00000038-scaffold_46_7;TARA_SAMEA6004930_MAG_00000038-scaffold_46_8;TARA_SAMEA6004930_MAG_00000038-scaffold_46_9;TARA_SAMEA6004930_MAG_00000038-scaffold_46_10;TARA_SAMEA6004930_MAG_00000038-scaffold_46_11;TARA_SAMEA6004930_MAG_00000038-scaffold_46_12;TARA_SAMEA6004930_MAG_00000038-scaff…	TARA_SAMEA6004930_MAG_00000038-scaffold_46_13	TARA_SAMEA6004930_MAG_00000038-scaffold_46_5;TARA_SAMEA6004930_MAG_00000038-scaffold_46_15;TARA_SAMEA6004930_MAG_00000038-scaffold_46_17	TARA_SAMEA6004930_MAG_00000038-scaffold_46_12		TARA_SAMEA6004930_MAG_00000038-scaffold_46_16
TPAC-CORAL-MAGS	SAMEA6004930	TARA_SAMEA6004930_MAG_00000038	TARA_SAMEA6004930_MAG_00000038-scaffold_105.region001.gbk	TARA_SAMEA6004930_MAG_00000038-scaffold_105	TARA_SAMEA6004930_MAG_00000038-scaffold_105-biosynth_1	12537	TRUE	redox-cofactor	1	single	1	redox-cofactor	12	TARA_SAMEA6004930_MAG_00000038-scaffold_105_1;TARA_SAMEA6004930_MAG_00000038-scaffold_105_2;TARA_SAMEA6004930_MAG_00000038-scaffold_105_3;TARA_SAMEA6004930_MAG_00000038-scaffold_105_4;TARA_SAMEA6004930_MAG_00000038-scaffold_105_5;TARA_SAMEA6004930_MAG_00000038-scaffold_105_6;TARA_SAMEA6004930_MAG_00000038-scaffold_105_7;TARA_SAMEA6004930_MAG_00000038-scaffold_105_8;TARA_SAMEA6004930_MAG_00000038-…	TARA_SAMEA6004930_MAG_00000038-scaffold_105_10;TARA_SAMEA6004930_MAG_00000038-scaffold_105_11;TARA_SAMEA6004930_MAG_00000038-scaffold_105_12	TARA_SAMEA6004930_MAG_00000038-scaffold_105_4;TARA_SAMEA6004930_MAG_00000038-scaffold_105_8;TARA_SAMEA6004930_MAG_00000038-scaffold_105_9	TARA_SAMEA6004930_MAG_00000038-scaffold_105_5		TARA_SAMEA6004930_MAG_00000038-scaffold_105_2
TPAC-CORAL-MAGS	SAMEA6004930	TARA_SAMEA6004930_MAG_00000044	TARA_SAMEA6004930_MAG_00000044-scaffold_2.region001.gbk	TARA_SAMEA6004930_MAG_00000044-scaffold_2	TARA_SAMEA6004930_MAG_00000044-scaffold_2-biosynth_1	20933	FALSE	terpene	1	single	1	terpene	18	TARA_SAMEA6004930_MAG_00000044-scaffold_2_102;TARA_SAMEA6004930_MAG_00000044-scaffold_2_103;TARA_SAMEA6004930_MAG_00000044-scaffold_2_104;TARA_SAMEA6004930_MAG_00000044-scaffold_2_105;TARA_SAMEA6004930_MAG_00000044-scaffold_2_106;TARA_SAMEA6004930_MAG_00000044-scaffold_2_107;TARA_SAMEA6004930_MAG_00000044-scaffold_2_108;TARA_SAMEA6004930_MAG_00000044-scaffold_2_109;TARA_SAMEA6004930_MAG_00000044-…	TARA_SAMEA6004930_MAG_00000044-scaffold_2_113		TARA_SAMEA6004930_MAG_00000044-scaffold_2_110;TARA_SAMEA6004930_MAG_00000044-scaffold_2_119		TARA_SAMEA6004930_MAG_00000044-scaffold_2_117
TPAC-CORAL-MAGS	SAMEA6004930	TARA_SAMEA6004930_MAG_00000044	TARA_SAMEA6004930_MAG_00000044-scaffold_17.region001.gbk	TARA_SAMEA6004930_MAG_00000044-scaffold_17	TARA_SAMEA6004930_MAG_00000044-scaffold_17-biosynth_1	22120	FALSE	redox-cofactor	1	single	1	redox-cofactor	21	TARA_SAMEA6004930_MAG_00000044-scaffold_17_12;TARA_SAMEA6004930_MAG_00000044-scaffold_17_13;TARA_SAMEA6004930_MAG_00000044-scaffold_17_14;TARA_SAMEA6004930_MAG_00000044-scaffold_17_15;TARA_SAMEA6004930_MAG_00000044-scaffold_17_16;TARA_SAMEA6004930_MAG_00000044-scaffold_17_17;TARA_SAMEA6004930_MAG_00000044-scaffold_17_18;TARA_SAMEA6004930_MAG_00000044-scaffold_17_19;TARA_SAMEA6004930_MAG_00000044-…	TARA_SAMEA6004930_MAG_00000044-scaffold_17_22;TARA_SAMEA6004930_MAG_00000044-scaffold_17_23;TARA_SAMEA6004930_MAG_00000044-scaffold_17_24				TARA_SAMEA6004930_MAG_00000044-scaffold_17_26;TARA_SAMEA6004930_MAG_00000044-scaffold_17_27;TARA_SAMEA6004930_MAG_00000044-scaffold_17_28;TARA_SAMEA6004930_MAG_00000044-scaffold_17_29
TPAC-CORAL-MAGS	SAMEA6004930	TARA_SAMEA6004930_MAG_00000044	TARA_SAMEA6004930_MAG_00000044-scaffold_73.region001.gbk	TARA_SAMEA6004930_MAG_00000044-scaffold_73	TARA_SAMEA6004930_MAG_00000044-scaffold_73-biosynth_1	20798	FALSE	hserlactone	1	single	1	hserlactone	21	TARA_SAMEA6004930_MAG_00000044-scaffold_73_1;TARA_SAMEA6004930_MAG_00000044-scaffold_73_2;TARA_SAMEA6004930_MAG_00000044-scaffold_73_3;TARA_SAMEA6004930_MAG_00000044-scaffold_73_4;TARA_SAMEA6004930_MAG_00000044-scaffold_73_5;TARA_SAMEA6004930_MAG_00000044-scaffold_73_6;TARA_SAMEA6004930_MAG_00000044-scaffold_73_7;TARA_SAMEA6004930_MAG_00000044-scaffold_73_8;TARA_SAMEA6004930_MAG_00000044-scaffold…	TARA_SAMEA6004930_MAG_00000044-scaffold_73_10	TARA_SAMEA6004930_MAG_00000044-scaffold_73_1;TARA_SAMEA6004930_MAG_00000044-scaffold_73_3;TARA_SAMEA6004930_MAG_00000044-scaffold_73_8;TARA_SAMEA6004930_MAG_00000044-scaffold_73_11;TARA_SAMEA6004930_MAG_00000044-scaffold_73_15;TARA_SAMEA6004930_MAG_00000044-scaffold_73_16;TARA_SAMEA6004930_MAG_00000044-scaffold_73_19	TARA_SAMEA6004930_MAG_00000044-scaffold_73_5;TARA_SAMEA6004930_MAG_00000044-scaffold_73_14		TARA_SAMEA6004930_MAG_00000044-scaffold_73_17
TPAC-CORAL-MAGS	SAMEA6004930	TARA_SAMEA6004930_MAG_00000044	TARA_SAMEA6004930_MAG_00000044-scaffold_79.region001.gbk	TARA_SAMEA6004930_MAG_00000044-scaffold_79	TARA_SAMEA6004930_MAG_00000044-scaffold_79-biosynth_1	29700	TRUE	NRPS-like	1	single	1	NRPS-like	32	TARA_SAMEA6004930_MAG_00000044-scaffold_79_2;TARA_SAMEA6004930_MAG_00000044-scaffold_79_3;TARA_SAMEA6004930_MAG_00000044-scaffold_79_4;TARA_SAMEA6004930_MAG_00000044-scaffold_79_5;TARA_SAMEA6004930_MAG_00000044-scaffold_79_6;TARA_SAMEA6004930_MAG_00000044-scaffold_79_7;TARA_SAMEA6004930_MAG_00000044-scaffold_79_8;TARA_SAMEA6004930_MAG_00000044-scaffold_79_9;TARA_SAMEA6004930_MAG_00000044-scaffold…	TARA_SAMEA6004930_MAG_00000044-scaffold_79_28	TARA_SAMEA6004930_MAG_00000044-scaffold_79_14;TARA_SAMEA6004930_MAG_00000044-scaffold_79_26;TARA_SAMEA6004930_MAG_00000044-scaffold_79_29;TARA_SAMEA6004930_MAG_00000044-scaffold_79_30;TARA_SAMEA6004930_MAG_00000044-scaffold_79_32
TPAC-CORAL-MAGS	SAMEA6004930	TARA_SAMEA6004930_MAG_00000044	TARA_SAMEA6004930_MAG_00000044-scaffold_127.region001.gbk	TARA_SAMEA6004930_MAG_00000044-scaffold_127	TARA_SAMEA6004930_MAG_00000044-scaffold_127-biosynth_1	18111	TRUE	betalactone	1	single	1	betalactone	16	TARA_SAMEA6004930_MAG_00000044-scaffold_127_1;TARA_SAMEA6004930_MAG_00000044-scaffold_127_2;TARA_SAMEA6004930_MAG_00000044-scaffold_127_3;TARA_SAMEA6004930_MAG_00000044-scaffold_127_4;TARA_SAMEA6004930_MAG_00000044-scaffold_127_5;TARA_SAMEA6004930_MAG_00000044-scaffold_127_6;TARA_SAMEA6004930_MAG_00000044-scaffold_127_7;TARA_SAMEA6004930_MAG_00000044-scaffold_127_8;TARA_SAMEA6004930_MAG_00000044-…	TARA_SAMEA6004930_MAG_00000044-scaffold_127_7;TARA_SAMEA6004930_MAG_00000044-scaffold_127_15	TARA_SAMEA6004930_MAG_00000044-scaffold_127_8
TPAC-CORAL-MAGS	SAMEA6004930	TARA_SAMEA6004930_MAG_00000046	TARA_SAMEA6004930_MAG_00000046-scaffold_31.region001.gbk	TARA_SAMEA6004930_MAG_00000046-scaffold_31	TARA_SAMEA6004930_MAG_00000046-scaffold_31-biosynth_1	12065	TRUE	lassopeptide	1	single	1	lassopeptide	6	TARA_SAMEA6004930_MAG_00000046-scaffold_31_1;TARA_SAMEA6004930_MAG_00000046-scaffold_31_2;TARA_SAMEA6004930_MAG_00000046-scaffold_31_3;TARA_SAMEA6004930_MAG_00000046-scaffold_31_4;TARA_SAMEA6004930_MAG_00000046-scaffold_31_5;TARA_SAMEA6004930_MAG_00000046-scaffold_31_6	TARA_SAMEA6004930_MAG_00000046-scaffold_31_1;TARA_SAMEA6004930_MAG_00000046-scaffold_31_2	TARA_SAMEA6004930_MAG_00000046-scaffold_31_4;TARA_SAMEA6004930_MAG_00000046-scaffold_31_6			TARA_SAMEA6004930_MAG_00000046-scaffold_31_5
TPAC-CORAL-MAGS	SAMEA6004930	TARA_SAMEA6004930_MAG_00000046	TARA_SAMEA6004930_MAG_00000046-scaffold_36.region001.gbk	TARA_SAMEA6004930_MAG_00000046-scaffold_36	TARA_SAMEA6004930_MAG_00000046-scaffold_36-biosynth_1	14240	TRUE	lassopeptide	1	single	1	lassopeptide	8	TARA_SAMEA6004930_MAG_00000046-scaffold_36_5;TARA_SAMEA6004930_MAG_00000046-scaffold_36_6;TARA_SAMEA6004930_MAG_00000046-scaffold_36_7;TARA_SAMEA6004930_MAG_00000046-scaffold_36_8;TARA_SAMEA6004930_MAG_00000046-scaffold_36_9;TARA_SAMEA6004930_MAG_00000046-scaffold_36_10;TARA_SAMEA6004930_MAG_00000046-scaffold_36_11;TARA_SAMEA6004930_MAG_00000046-scaffold_36_12	TARA_SAMEA6004930_MAG_00000046-scaffold_36_10;TARA_SAMEA6004930_MAG_00000046-scaffold_36_11	TARA_SAMEA6004930_MAG_00000046-scaffold_36_8	TARA_SAMEA6004930_MAG_00000046-scaffold_36_5		TARA_SAMEA6004930_MAG_00000046-scaffold_36_7;TARA_SAMEA6004930_MAG_00000046-scaffold_36_9
TPAC-CORAL-MAGS	SAMEA6004930	TARA_SAMEA6004930_MAG_00000046	TARA_SAMEA6004930_MAG_00000046-scaffold_80.region001.gbk	TARA_SAMEA6004930_MAG_00000046-scaffold_80	TARA_SAMEA6004930_MAG_00000046-scaffold_80-biosynth_1	10873	FALSE	RiPP-like	1	single	1	RiPP-like	9	TARA_SAMEA6004930_MAG_00000046-scaffold_80_3;TARA_SAMEA6004930_MAG_00000046-scaffold_80_4;TARA_SAMEA6004930_MAG_00000046-scaffold_80_5;TARA_SAMEA6004930_MAG_00000046-scaffold_80_6;TARA_SAMEA6004930_MAG_00000046-scaffold_80_7;TARA_SAMEA6004930_MAG_00000046-scaffold_80_8;TARA_SAMEA6004930_MAG_00000046-scaffold_80_9;TARA_SAMEA6004930_MAG_00000046-scaffold_80_10;TARA_SAMEA6004930_MAG_00000046-scaffol…	TARA_SAMEA6004930_MAG_00000046-scaffold_80_7	TARA_SAMEA6004930_MAG_00000046-scaffold_80_3	TARA_SAMEA6004930_MAG_00000046-scaffold_80_10
TPAC-CORAL-MAGS	SAMEA6004930	TARA_SAMEA6004930_MAG_00000046	TARA_SAMEA6004930_MAG_00000046-scaffold_87.region001.gbk	TARA_SAMEA6004930_MAG_00000046-scaffold_87	TARA_SAMEA6004930_MAG_00000046-scaffold_87-biosynth_1	12599	TRUE	NRPS-like	1	single	1	NRPS-like	11	TARA_SAMEA6004930_MAG_00000046-scaffold_87_1;TARA_SAMEA6004930_MAG_00000046-scaffold_87_2;TARA_SAMEA6004930_MAG_00000046-scaffold_87_3;TARA_SAMEA6004930_MAG_00000046-scaffold_87_4;TARA_SAMEA6004930_MAG_00000046-scaffold_87_5;TARA_SAMEA6004930_MAG_00000046-scaffold_87_6;TARA_SAMEA6004930_MAG_00000046-scaffold_87_7;TARA_SAMEA6004930_MAG_00000046-scaffold_87_8;TARA_SAMEA6004930_MAG_00000046-scaffold…	TARA_SAMEA6004930_MAG_00000046-scaffold_87_1	TARA_SAMEA6004930_MAG_00000046-scaffold_87_3;TARA_SAMEA6004930_MAG_00000046-scaffold_87_4	TARA_SAMEA6004930_MAG_00000046-scaffold_87_5		TARA_SAMEA6004930_MAG_00000046-scaffold_87_2;TARA_SAMEA6004930_MAG_00000046-scaffold_87_7
TPAC-CORAL-MAGS	SAMEA6004930	TARA_SAMEA6004930_MAG_00000046	TARA_SAMEA6004930_MAG_00000046-scaffold_135.region001.gbk	TARA_SAMEA6004930_MAG_00000046-scaffold_135	TARA_SAMEA6004930_MAG_00000046-scaffold_135-biosynth_1	9832	TRUE	terpene	1	single	1	terpene	11	TARA_SAMEA6004930_MAG_00000046-scaffold_135_1;TARA_SAMEA6004930_MAG_00000046-scaffold_135_2;TARA_SAMEA6004930_MAG_00000046-scaffold_135_3;TARA_SAMEA6004930_MAG_00000046-scaffold_135_4;TARA_SAMEA6004930_MAG_00000046-scaffold_135_5;TARA_SAMEA6004930_MAG_00000046-scaffold_135_6;TARA_SAMEA6004930_MAG_00000046-scaffold_135_7;TARA_SAMEA6004930_MAG_00000046-scaffold_135_8;TARA_SAMEA6004930_MAG_00000046-…	TARA_SAMEA6004930_MAG_00000046-scaffold_135_7	TARA_SAMEA6004930_MAG_00000046-scaffold_135_3;TARA_SAMEA6004930_MAG_00000046-scaffold_135_9
TPAC-CORAL-MAGS	SAMEA6004930	TARA_SAMEA6004930_MAG_00000046	TARA_SAMEA6004930_MAG_00000046-scaffold_145.region001.gbk	TARA_SAMEA6004930_MAG_00000046-scaffold_145	TARA_SAMEA6004930_MAG_00000046-scaffold_145-biosynth_1	9515	TRUE	NRPS	1	single	1	NRPS	4	TARA_SAMEA6004930_MAG_00000046-scaffold_145_1;TARA_SAMEA6004930_MAG_00000046-scaffold_145_2;TARA_SAMEA6004930_MAG_00000046-scaffold_145_3;TARA_SAMEA6004930_MAG_00000046-scaffold_145_4	TARA_SAMEA6004930_MAG_00000046-scaffold_145_3	TARA_SAMEA6004930_MAG_00000046-scaffold_145_4
TPAC-CORAL-MAGS	SAMEA6004930	TARA_SAMEA6004930_MAG_00000046	TARA_SAMEA6004930_MAG_00000046-scaffold_196.region001.gbk	TARA_SAMEA6004930_MAG_00000046-scaffold_196	TARA_SAMEA6004930_MAG_00000046-scaffold_196-biosynth_1	8201	TRUE	hserlactone	1	single	1	hserlactone	8	TARA_SAMEA6004930_MAG_00000046-scaffold_196_1;TARA_SAMEA6004930_MAG_00000046-scaffold_196_2;TARA_SAMEA6004930_MAG_00000046-scaffold_196_3;TARA_SAMEA6004930_MAG_00000046-scaffold_196_4;TARA_SAMEA6004930_MAG_00000046-scaffold_196_5;TARA_SAMEA6004930_MAG_00000046-scaffold_196_6;TARA_SAMEA6004930_MAG_00000046-scaffold_196_7;TARA_SAMEA6004930_MAG_00000046-scaffold_196_8	TARA_SAMEA6004930_MAG_00000046-scaffold_196_5	TARA_SAMEA6004930_MAG_00000046-scaffold_196_2	TARA_SAMEA6004930_MAG_00000046-scaffold_196_6
TPAC-CORAL-MAGS	SAMEA6004930	TARA_SAMEA6004930_MAG_00000046	TARA_SAMEA6004930_MAG_00000046-scaffold_261.region001.gbk	TARA_SAMEA6004930_MAG_00000046-scaffold_261	TARA_SAMEA6004930_MAG_00000046-scaffold_261-biosynth_1	6169	TRUE	terpene	1	single	1	terpene	4	TARA_SAMEA6004930_MAG_00000046-scaffold_261_1;TARA_SAMEA6004930_MAG_00000046-scaffold_261_2;TARA_SAMEA6004930_MAG_00000046-scaffold_261_3;TARA_SAMEA6004930_MAG_00000046-scaffold_261_4	TARA_SAMEA6004930_MAG_00000046-scaffold_261_2	TARA_SAMEA6004930_MAG_00000046-scaffold_261_1;TARA_SAMEA6004930_MAG_00000046-scaffold_261_3;TARA_SAMEA6004930_MAG_00000046-scaffold_261_4
TPAC-CORAL-MAGS	SAMEA6004939	TARA_SAMEA6004939_MAG_00000011	TARA_SAMEA6004939_MAG_00000011-scaffold_6.region001.gbk	TARA_SAMEA6004939_MAG_00000011-scaffold_6	TARA_SAMEA6004939_MAG_00000011-scaffold_6-biosynth_1	30414	TRUE	NRPS;T1PKS	1	interleaved	2	T1PKS;NRPS	15	TARA_SAMEA6004939_MAG_00000011-scaffold_6_1;TARA_SAMEA6004939_MAG_00000011-scaffold_6_2;TARA_SAMEA6004939_MAG_00000011-scaffold_6_3;TARA_SAMEA6004939_MAG_00000011-scaffold_6_4;TARA_SAMEA6004939_MAG_00000011-scaffold_6_5;TARA_SAMEA6004939_MAG_00000011-scaffold_6_6;TARA_SAMEA6004939_MAG_00000011-scaffold_6_7;TARA_SAMEA6004939_MAG_00000011-scaffold_6_8;TARA_SAMEA6004939_MAG_00000011-scaffold_6_9;TAR…	TARA_SAMEA6004939_MAG_00000011-scaffold_6_5;TARA_SAMEA6004939_MAG_00000011-scaffold_6_6;TARA_SAMEA6004939_MAG_00000011-scaffold_6_7;TARA_SAMEA6004939_MAG_00000011-scaffold_6_8	TARA_SAMEA6004939_MAG_00000011-scaffold_6_9;TARA_SAMEA6004939_MAG_00000011-scaffold_6_10;TARA_SAMEA6004939_MAG_00000011-scaffold_6_11;TARA_SAMEA6004939_MAG_00000011-scaffold_6_12	TARA_SAMEA6004939_MAG_00000011-scaffold_6_14
TPAC-CORAL-MAGS	SAMEA6004939	TARA_SAMEA6004939_MAG_00000011	TARA_SAMEA6004939_MAG_00000011-scaffold_32.region001.gbk	TARA_SAMEA6004939_MAG_00000011-scaffold_32	TARA_SAMEA6004939_MAG_00000011-scaffold_32-biosynth_1	17003	TRUE	redox-cofactor	1	single	1	redox-cofactor	14	TARA_SAMEA6004939_MAG_00000011-scaffold_32_3;TARA_SAMEA6004939_MAG_00000011-scaffold_32_4;TARA_SAMEA6004939_MAG_00000011-scaffold_32_5;TARA_SAMEA6004939_MAG_00000011-scaffold_32_6;TARA_SAMEA6004939_MAG_00000011-scaffold_32_7;TARA_SAMEA6004939_MAG_00000011-scaffold_32_8;TARA_SAMEA6004939_MAG_00000011-scaffold_32_9;TARA_SAMEA6004939_MAG_00000011-scaffold_32_10;TARA_SAMEA6004939_MAG_00000011-scaffol…	TARA_SAMEA6004939_MAG_00000011-scaffold_32_11;TARA_SAMEA6004939_MAG_00000011-scaffold_32_12;TARA_SAMEA6004939_MAG_00000011-scaffold_32_13	TARA_SAMEA6004939_MAG_00000011-scaffold_32_9	TARA_SAMEA6004939_MAG_00000011-scaffold_32_15;TARA_SAMEA6004939_MAG_00000011-scaffold_32_16		TARA_SAMEA6004939_MAG_00000011-scaffold_32_3
TPAC-CORAL-MAGS	SAMEA6004939	TARA_SAMEA6004939_MAG_00000011	TARA_SAMEA6004939_MAG_00000011-scaffold_37.region001.gbk	TARA_SAMEA6004939_MAG_00000011-scaffold_37	TARA_SAMEA6004939_MAG_00000011-scaffold_37-biosynth_1	15249	TRUE	terpene	1	single	1	terpene	12	TARA_SAMEA6004939_MAG_00000011-scaffold_37_1;TARA_SAMEA6004939_MAG_00000011-scaffold_37_2;TARA_SAMEA6004939_MAG_00000011-scaffold_37_3;TARA_SAMEA6004939_MAG_00000011-scaffold_37_4;TARA_SAMEA6004939_MAG_00000011-scaffold_37_5;TARA_SAMEA6004939_MAG_00000011-scaffold_37_6;TARA_SAMEA6004939_MAG_00000011-scaffold_37_7;TARA_SAMEA6004939_MAG_00000011-scaffold_37_8;TARA_SAMEA6004939_MAG_00000011-scaffold…	TARA_SAMEA6004939_MAG_00000011-scaffold_37_4	TARA_SAMEA6004939_MAG_00000011-scaffold_37_5;TARA_SAMEA6004939_MAG_00000011-scaffold_37_6;TARA_SAMEA6004939_MAG_00000011-scaffold_37_9;TARA_SAMEA6004939_MAG_00000011-scaffold_37_10
TPAC-CORAL-MAGS	SAMEA6004939	TARA_SAMEA6004939_MAG_00000014	TARA_SAMEA6004939_MAG_00000014-scaffold_2.region001.gbk	TARA_SAMEA6004939_MAG_00000014-scaffold_2	TARA_SAMEA6004939_MAG_00000014-scaffold_2-biosynth_1	20449	TRUE	terpene	1	single	1	terpene	25	TARA_SAMEA6004939_MAG_00000014-scaffold_2_1;TARA_SAMEA6004939_MAG_00000014-scaffold_2_2;TARA_SAMEA6004939_MAG_00000014-scaffold_2_3;TARA_SAMEA6004939_MAG_00000014-scaffold_2_4;TARA_SAMEA6004939_MAG_00000014-scaffold_2_5;TARA_SAMEA6004939_MAG_00000014-scaffold_2_6;TARA_SAMEA6004939_MAG_00000014-scaffold_2_7;TARA_SAMEA6004939_MAG_00000014-scaffold_2_8;TARA_SAMEA6004939_MAG_00000014-scaffold_2_9;TAR…	TARA_SAMEA6004939_MAG_00000014-scaffold_2_14;TARA_SAMEA6004939_MAG_00000014-scaffold_2_15	TARA_SAMEA6004939_MAG_00000014-scaffold_2_13;TARA_SAMEA6004939_MAG_00000014-scaffold_2_21;TARA_SAMEA6004939_MAG_00000014-scaffold_2_23	TARA_SAMEA6004939_MAG_00000014-scaffold_2_24
TPAC-CORAL-MAGS	SAMEA6004939	TARA_SAMEA6004939_MAG_00000014	TARA_SAMEA6004939_MAG_00000014-scaffold_7.region001.gbk	TARA_SAMEA6004939_MAG_00000014-scaffold_7	TARA_SAMEA6004939_MAG_00000014-scaffold_7-biosynth_1	19148	TRUE	terpene	1	single	1	terpene	18	TARA_SAMEA6004939_MAG_00000014-scaffold_7_1;TARA_SAMEA6004939_MAG_00000014-scaffold_7_2;TARA_SAMEA6004939_MAG_00000014-scaffold_7_3;TARA_SAMEA6004939_MAG_00000014-scaffold_7_4;TARA_SAMEA6004939_MAG_00000014-scaffold_7_5;TARA_SAMEA6004939_MAG_00000014-scaffold_7_6;TARA_SAMEA6004939_MAG_00000014-scaffold_7_7;TARA_SAMEA6004939_MAG_00000014-scaffold_7_8;TARA_SAMEA6004939_MAG_00000014-scaffold_7_9;TAR…	TARA_SAMEA6004939_MAG_00000014-scaffold_7_9;TARA_SAMEA6004939_MAG_00000014-scaffold_7_10	TARA_SAMEA6004939_MAG_00000014-scaffold_7_1;TARA_SAMEA6004939_MAG_00000014-scaffold_7_5;TARA_SAMEA6004939_MAG_00000014-scaffold_7_6;TARA_SAMEA6004939_MAG_00000014-scaffold_7_12
TPAC-CORAL-MAGS	SAMEA6004939	TARA_SAMEA6004939_MAG_00000014	TARA_SAMEA6004939_MAG_00000014-scaffold_10.region001.gbk	TARA_SAMEA6004939_MAG_00000014-scaffold_10	TARA_SAMEA6004939_MAG_00000014-scaffold_10-biosynth_1	22885	TRUE	phosphonate	1	single	1	phosphonate	19	TARA_SAMEA6004939_MAG_00000014-scaffold_10_17;TARA_SAMEA6004939_MAG_00000014-scaffold_10_18;TARA_SAMEA6004939_MAG_00000014-scaffold_10_19;TARA_SAMEA6004939_MAG_00000014-scaffold_10_20;TARA_SAMEA6004939_MAG_00000014-scaffold_10_21;TARA_SAMEA6004939_MAG_00000014-scaffold_10_22;TARA_SAMEA6004939_MAG_00000014-scaffold_10_23;TARA_SAMEA6004939_MAG_00000014-scaffold_10_24;TARA_SAMEA6004939_MAG_00000014-…	TARA_SAMEA6004939_MAG_00000014-scaffold_10_34	TARA_SAMEA6004939_MAG_00000014-scaffold_10_23;TARA_SAMEA6004939_MAG_00000014-scaffold_10_29;TARA_SAMEA6004939_MAG_00000014-scaffold_10_32;TARA_SAMEA6004939_MAG_00000014-scaffold_10_33	TARA_SAMEA6004939_MAG_00000014-scaffold_10_17
TPAC-CORAL-MAGS	SAMEA6004939	TARA_SAMEA6004939_MAG_00000014	TARA_SAMEA6004939_MAG_00000014-scaffold_136.region001.gbk	TARA_SAMEA6004939_MAG_00000014-scaffold_136	TARA_SAMEA6004939_MAG_00000014-scaffold_136-biosynth_1	6546	TRUE	RRE-containing	1	single	1	RRE-containing	7	TARA_SAMEA6004939_MAG_00000014-scaffold_136_1;TARA_SAMEA6004939_MAG_00000014-scaffold_136_2;TARA_SAMEA6004939_MAG_00000014-scaffold_136_3;TARA_SAMEA6004939_MAG_00000014-scaffold_136_4;TARA_SAMEA6004939_MAG_00000014-scaffold_136_5;TARA_SAMEA6004939_MAG_00000014-scaffold_136_6;TARA_SAMEA6004939_MAG_00000014-scaffold_136_7	TARA_SAMEA6004939_MAG_00000014-scaffold_136_7	TARA_SAMEA6004939_MAG_00000014-scaffold_136_6
TPAC-CORAL-MAGS	SAMEA6004939	TARA_SAMEA6004939_MAG_00000016	TARA_SAMEA6004939_MAG_00000016-scaffold_114.region001.gbk	TARA_SAMEA6004939_MAG_00000016-scaffold_114	TARA_SAMEA6004939_MAG_00000016-scaffold_114-biosynth_1	10280	TRUE	terpene	1	single	1	terpene	8	TARA_SAMEA6004939_MAG_00000016-scaffold_114_1;TARA_SAMEA6004939_MAG_00000016-scaffold_114_2;TARA_SAMEA6004939_MAG_00000016-scaffold_114_3;TARA_SAMEA6004939_MAG_00000016-scaffold_114_4;TARA_SAMEA6004939_MAG_00000016-scaffold_114_5;TARA_SAMEA6004939_MAG_00000016-scaffold_114_6;TARA_SAMEA6004939_MAG_00000016-scaffold_114_7;TARA_SAMEA6004939_MAG_00000016-scaffold_114_8	TARA_SAMEA6004939_MAG_00000016-scaffold_114_6	TARA_SAMEA6004939_MAG_00000016-scaffold_114_5;TARA_SAMEA6004939_MAG_00000016-scaffold_114_8			TARA_SAMEA6004939_MAG_00000016-scaffold_114_2;TARA_SAMEA6004939_MAG_00000016-scaffold_114_3
TPAC-CORAL-MAGS	SAMEA6004975	TARA_SAMEA6004975_MAG_00000002	TARA_SAMEA6004975_MAG_00000002-scaffold_2.region001.gbk	TARA_SAMEA6004975_MAG_00000002-scaffold_2	TARA_SAMEA6004975_MAG_00000002-scaffold_2-biosynth_1	20449	TRUE	terpene	1	single	1	terpene	25	TARA_SAMEA6004975_MAG_00000002-scaffold_2_1;TARA_SAMEA6004975_MAG_00000002-scaffold_2_2;TARA_SAMEA6004975_MAG_00000002-scaffold_2_3;TARA_SAMEA6004975_MAG_00000002-scaffold_2_4;TARA_SAMEA6004975_MAG_00000002-scaffold_2_5;TARA_SAMEA6004975_MAG_00000002-scaffold_2_6;TARA_SAMEA6004975_MAG_00000002-scaffold_2_7;TARA_SAMEA6004975_MAG_00000002-scaffold_2_8;TARA_SAMEA6004975_MAG_00000002-scaffold_2_9;TAR…	TARA_SAMEA6004975_MAG_00000002-scaffold_2_14;TARA_SAMEA6004975_MAG_00000002-scaffold_2_15	TARA_SAMEA6004975_MAG_00000002-scaffold_2_13;TARA_SAMEA6004975_MAG_00000002-scaffold_2_21;TARA_SAMEA6004975_MAG_00000002-scaffold_2_23	TARA_SAMEA6004975_MAG_00000002-scaffold_2_24
TPAC-CORAL-MAGS	SAMEA6004975	TARA_SAMEA6004975_MAG_00000002	TARA_SAMEA6004975_MAG_00000002-scaffold_5.region001.gbk	TARA_SAMEA6004975_MAG_00000002-scaffold_5	TARA_SAMEA6004975_MAG_00000002-scaffold_5-biosynth_1	19204	TRUE	terpene	1	single	1	terpene	19	TARA_SAMEA6004975_MAG_00000002-scaffold_5_20;TARA_SAMEA6004975_MAG_00000002-scaffold_5_21;TARA_SAMEA6004975_MAG_00000002-scaffold_5_22;TARA_SAMEA6004975_MAG_00000002-scaffold_5_23;TARA_SAMEA6004975_MAG_00000002-scaffold_5_24;TARA_SAMEA6004975_MAG_00000002-scaffold_5_25;TARA_SAMEA6004975_MAG_00000002-scaffold_5_26;TARA_SAMEA6004975_MAG_00000002-scaffold_5_27;TARA_SAMEA6004975_MAG_00000002-scaffold…	TARA_SAMEA6004975_MAG_00000002-scaffold_5_29;TARA_SAMEA6004975_MAG_00000002-scaffold_5_30	TARA_SAMEA6004975_MAG_00000002-scaffold_5_27;TARA_SAMEA6004975_MAG_00000002-scaffold_5_33;TARA_SAMEA6004975_MAG_00000002-scaffold_5_34;TARA_SAMEA6004975_MAG_00000002-scaffold_5_38
TPAC-CORAL-MAGS	SAMEA6004975	TARA_SAMEA6004975_MAG_00000002	TARA_SAMEA6004975_MAG_00000002-scaffold_9.region001.gbk	TARA_SAMEA6004975_MAG_00000002-scaffold_9	TARA_SAMEA6004975_MAG_00000002-scaffold_9-biosynth_1	22909	TRUE	phosphonate	1	single	1	phosphonate	19	TARA_SAMEA6004975_MAG_00000002-scaffold_9_1;TARA_SAMEA6004975_MAG_00000002-scaffold_9_2;TARA_SAMEA6004975_MAG_00000002-scaffold_9_3;TARA_SAMEA6004975_MAG_00000002-scaffold_9_4;TARA_SAMEA6004975_MAG_00000002-scaffold_9_5;TARA_SAMEA6004975_MAG_00000002-scaffold_9_6;TARA_SAMEA6004975_MAG_00000002-scaffold_9_7;TARA_SAMEA6004975_MAG_00000002-scaffold_9_8;TARA_SAMEA6004975_MAG_00000002-scaffold_9_9;TAR…	TARA_SAMEA6004975_MAG_00000002-scaffold_9_2	TARA_SAMEA6004975_MAG_00000002-scaffold_9_3;TARA_SAMEA6004975_MAG_00000002-scaffold_9_4;TARA_SAMEA6004975_MAG_00000002-scaffold_9_7;TARA_SAMEA6004975_MAG_00000002-scaffold_9_13	TARA_SAMEA6004975_MAG_00000002-scaffold_9_19
TPAC-CORAL-MAGS	SAMEA6004975	TARA_SAMEA6004975_MAG_00000002	TARA_SAMEA6004975_MAG_00000002-scaffold_130.region001.gbk	TARA_SAMEA6004975_MAG_00000002-scaffold_130	TARA_SAMEA6004975_MAG_00000002-scaffold_130-biosynth_1	7218	TRUE	redox-cofactor	1	single	1	redox-cofactor	8	TARA_SAMEA6004975_MAG_00000002-scaffold_130_1;TARA_SAMEA6004975_MAG_00000002-scaffold_130_2;TARA_SAMEA6004975_MAG_00000002-scaffold_130_3;TARA_SAMEA6004975_MAG_00000002-scaffold_130_4;TARA_SAMEA6004975_MAG_00000002-scaffold_130_5;TARA_SAMEA6004975_MAG_00000002-scaffold_130_6;TARA_SAMEA6004975_MAG_00000002-scaffold_130_7;TARA_SAMEA6004975_MAG_00000002-scaffold_130_8	TARA_SAMEA6004975_MAG_00000002-scaffold_130_1;TARA_SAMEA6004975_MAG_00000002-scaffold_130_2;TARA_SAMEA6004975_MAG_00000002-scaffold_130_3
TPAC-CORAL-MAGS	SAMEA6004975	TARA_SAMEA6004975_MAG_00000010	TARA_SAMEA6004975_MAG_00000010-scaffold_14.region001.gbk	TARA_SAMEA6004975_MAG_00000010-scaffold_14	TARA_SAMEA6004975_MAG_00000010-scaffold_14-biosynth_1	20027	TRUE	terpene	1	single	1	terpene	15	TARA_SAMEA6004975_MAG_00000010-scaffold_14_1;TARA_SAMEA6004975_MAG_00000010-scaffold_14_2;TARA_SAMEA6004975_MAG_00000010-scaffold_14_3;TARA_SAMEA6004975_MAG_00000010-scaffold_14_4;TARA_SAMEA6004975_MAG_00000010-scaffold_14_5;TARA_SAMEA6004975_MAG_00000010-scaffold_14_6;TARA_SAMEA6004975_MAG_00000010-scaffold_14_7;TARA_SAMEA6004975_MAG_00000010-scaffold_14_8;TARA_SAMEA6004975_MAG_00000010-scaffold…	TARA_SAMEA6004975_MAG_00000010-scaffold_14_9	TARA_SAMEA6004975_MAG_00000010-scaffold_14_3;TARA_SAMEA6004975_MAG_00000010-scaffold_14_10;TARA_SAMEA6004975_MAG_00000010-scaffold_14_11;TARA_SAMEA6004975_MAG_00000010-scaffold_14_14;TARA_SAMEA6004975_MAG_00000010-scaffold_14_15
TPAC-CORAL-MAGS	SAMEA6004975	TARA_SAMEA6004975_MAG_00000010	TARA_SAMEA6004975_MAG_00000010-scaffold_78.region001.gbk	TARA_SAMEA6004975_MAG_00000010-scaffold_78	TARA_SAMEA6004975_MAG_00000010-scaffold_78-biosynth_1	10253	TRUE	T1PKS;NRPS	1	neighbouring	2	T1PKS;NRPS	3	TARA_SAMEA6004975_MAG_00000010-scaffold_78_1;TARA_SAMEA6004975_MAG_00000010-scaffold_78_2;TARA_SAMEA6004975_MAG_00000010-scaffold_78_3	TARA_SAMEA6004975_MAG_00000010-scaffold_78_1;TARA_SAMEA6004975_MAG_00000010-scaffold_78_2
TPAC-CORAL-MAGS	SAMEA6004975	TARA_SAMEA6004975_MAG_00000010	TARA_SAMEA6004975_MAG_00000010-scaffold_106.region001.gbk	TARA_SAMEA6004975_MAG_00000010-scaffold_106	TARA_SAMEA6004975_MAG_00000010-scaffold_106-biosynth_1	8424	TRUE	NRPS	1	single	1	NRPS	4	TARA_SAMEA6004975_MAG_00000010-scaffold_106_1;TARA_SAMEA6004975_MAG_00000010-scaffold_106_2;TARA_SAMEA6004975_MAG_00000010-scaffold_106_3;TARA_SAMEA6004975_MAG_00000010-scaffold_106_4	TARA_SAMEA6004975_MAG_00000010-scaffold_106_3	TARA_SAMEA6004975_MAG_00000010-scaffold_106_4
TPAC-CORAL-MAGS	SAMEA6004975	TARA_SAMEA6004975_MAG_00000010	TARA_SAMEA6004975_MAG_00000010-scaffold_182.region001.gbk	TARA_SAMEA6004975_MAG_00000010-scaffold_182	TARA_SAMEA6004975_MAG_00000010-scaffold_182-biosynth_1	5295	TRUE	redox-cofactor	1	single	1	redox-cofactor	6	TARA_SAMEA6004975_MAG_00000010-scaffold_182_1;TARA_SAMEA6004975_MAG_00000010-scaffold_182_2;TARA_SAMEA6004975_MAG_00000010-scaffold_182_3;TARA_SAMEA6004975_MAG_00000010-scaffold_182_4;TARA_SAMEA6004975_MAG_00000010-scaffold_182_5;TARA_SAMEA6004975_MAG_00000010-scaffold_182_6	TARA_SAMEA6004975_MAG_00000010-scaffold_182_3;TARA_SAMEA6004975_MAG_00000010-scaffold_182_4;TARA_SAMEA6004975_MAG_00000010-scaffold_182_5	TARA_SAMEA6004975_MAG_00000010-scaffold_182_1
TPAC-CORAL-MAGS	SAMEA6004975	TARA_SAMEA6004975_MAG_00000015	TARA_SAMEA6004975_MAG_00000015-scaffold_7.region001.gbk	TARA_SAMEA6004975_MAG_00000015-scaffold_7	TARA_SAMEA6004975_MAG_00000015-scaffold_7-biosynth_1	55770	TRUE	transAT-PKS;PKS-like	1	interleaved	2	transAT-PKS;PKS-like	16	TARA_SAMEA6004975_MAG_00000015-scaffold_7_1;TARA_SAMEA6004975_MAG_00000015-scaffold_7_2;TARA_SAMEA6004975_MAG_00000015-scaffold_7_3;TARA_SAMEA6004975_MAG_00000015-scaffold_7_4;TARA_SAMEA6004975_MAG_00000015-scaffold_7_5;TARA_SAMEA6004975_MAG_00000015-scaffold_7_6;TARA_SAMEA6004975_MAG_00000015-scaffold_7_7;TARA_SAMEA6004975_MAG_00000015-scaffold_7_8;TARA_SAMEA6004975_MAG_00000015-scaffold_7_9;TAR…	TARA_SAMEA6004975_MAG_00000015-scaffold_7_6;TARA_SAMEA6004975_MAG_00000015-scaffold_7_7;TARA_SAMEA6004975_MAG_00000015-scaffold_7_8;TARA_SAMEA6004975_MAG_00000015-scaffold_7_9;TARA_SAMEA6004975_MAG_00000015-scaffold_7_10;TARA_SAMEA6004975_MAG_00000015-scaffold_7_11;TARA_SAMEA6004975_MAG_00000015-scaffold_7_12;TARA_SAMEA6004975_MAG_00000015-scaffold_7_14	TARA_SAMEA6004975_MAG_00000015-scaffold_7_1;TARA_SAMEA6004975_MAG_00000015-scaffold_7_2;TARA_SAMEA6004975_MAG_00000015-scaffold_7_3;TARA_SAMEA6004975_MAG_00000015-scaffold_7_4;TARA_SAMEA6004975_MAG_00000015-scaffold_7_13;TARA_SAMEA6004975_MAG_00000015-scaffold_7_16
TPAC-CORAL-MAGS	SAMEA6004975	TARA_SAMEA6004975_MAG_00000015	TARA_SAMEA6004975_MAG_00000015-scaffold_12.region001.gbk	TARA_SAMEA6004975_MAG_00000015-scaffold_12	TARA_SAMEA6004975_MAG_00000015-scaffold_12-biosynth_1	43956	TRUE	NRPS	1	single	1	NRPS	21	TARA_SAMEA6004975_MAG_00000015-scaffold_12_1;TARA_SAMEA6004975_MAG_00000015-scaffold_12_2;TARA_SAMEA6004975_MAG_00000015-scaffold_12_3;TARA_SAMEA6004975_MAG_00000015-scaffold_12_4;TARA_SAMEA6004975_MAG_00000015-scaffold_12_5;TARA_SAMEA6004975_MAG_00000015-scaffold_12_6;TARA_SAMEA6004975_MAG_00000015-scaffold_12_7;TARA_SAMEA6004975_MAG_00000015-scaffold_12_8;TARA_SAMEA6004975_MAG_00000015-scaffold…	TARA_SAMEA6004975_MAG_00000015-scaffold_12_3	TARA_SAMEA6004975_MAG_00000015-scaffold_12_1;TARA_SAMEA6004975_MAG_00000015-scaffold_12_2;TARA_SAMEA6004975_MAG_00000015-scaffold_12_12	TARA_SAMEA6004975_MAG_00000015-scaffold_12_15
TPAC-CORAL-MAGS	SAMEA6004975	TARA_SAMEA6004975_MAG_00000015	TARA_SAMEA6004975_MAG_00000015-scaffold_14.region001.gbk	TARA_SAMEA6004975_MAG_00000015-scaffold_14	TARA_SAMEA6004975_MAG_00000015-scaffold_14-biosynth_1	43597	TRUE	NRPS;transAT-PKS	2	neighbouring;single	2	NRPS;transAT-PKS	17	TARA_SAMEA6004975_MAG_00000015-scaffold_14_1;TARA_SAMEA6004975_MAG_00000015-scaffold_14_2;TARA_SAMEA6004975_MAG_00000015-scaffold_14_3;TARA_SAMEA6004975_MAG_00000015-scaffold_14_4;TARA_SAMEA6004975_MAG_00000015-scaffold_14_5;TARA_SAMEA6004975_MAG_00000015-scaffold_14_6;TARA_SAMEA6004975_MAG_00000015-scaffold_14_7;TARA_SAMEA6004975_MAG_00000015-scaffold_14_8;TARA_SAMEA6004975_MAG_00000015-scaffold…	TARA_SAMEA6004975_MAG_00000015-scaffold_14_13;TARA_SAMEA6004975_MAG_00000015-scaffold_14_14;TARA_SAMEA6004975_MAG_00000015-scaffold_14_15;TARA_SAMEA6004975_MAG_00000015-scaffold_14_16;TARA_SAMEA6004975_MAG_00000015-scaffold_14_17	TARA_SAMEA6004975_MAG_00000015-scaffold_14_1;TARA_SAMEA6004975_MAG_00000015-scaffold_14_2;TARA_SAMEA6004975_MAG_00000015-scaffold_14_4;TARA_SAMEA6004975_MAG_00000015-scaffold_14_5;TARA_SAMEA6004975_MAG_00000015-scaffold_14_6			TARA_SAMEA6004975_MAG_00000015-scaffold_14_11
TPAC-CORAL-MAGS	SAMEA6004975	TARA_SAMEA6004975_MAG_00000015	TARA_SAMEA6004975_MAG_00000015-scaffold_32.region001.gbk	TARA_SAMEA6004975_MAG_00000015-scaffold_32	TARA_SAMEA6004975_MAG_00000015-scaffold_32-biosynth_1	18660	TRUE	ranthipeptide	1	single	1	ranthipeptide	20	TARA_SAMEA6004975_MAG_00000015-scaffold_32_11;TARA_SAMEA6004975_MAG_00000015-scaffold_32_12;TARA_SAMEA6004975_MAG_00000015-scaffold_32_13;TARA_SAMEA6004975_MAG_00000015-scaffold_32_14;TARA_SAMEA6004975_MAG_00000015-scaffold_32_15;TARA_SAMEA6004975_MAG_00000015-scaffold_32_16;TARA_SAMEA6004975_MAG_00000015-scaffold_32_17;TARA_SAMEA6004975_MAG_00000015-scaffold_32_18;TARA_SAMEA6004975_MAG_00000015-…	TARA_SAMEA6004975_MAG_00000015-scaffold_32_23;TARA_SAMEA6004975_MAG_00000015-scaffold_32_24
TPAC-CORAL-MAGS	SAMEA6004975	TARA_SAMEA6004975_MAG_00000015	TARA_SAMEA6004975_MAG_00000015-scaffold_33.region001.gbk	TARA_SAMEA6004975_MAG_00000015-scaffold_33	TARA_SAMEA6004975_MAG_00000015-scaffold_33-biosynth_1	31685	TRUE	T1PKS;NRPS	1	chemical_hybrid	2	NRPS;T1PKS	15	TARA_SAMEA6004975_MAG_00000015-scaffold_33_1;TARA_SAMEA6004975_MAG_00000015-scaffold_33_2;TARA_SAMEA6004975_MAG_00000015-scaffold_33_3;TARA_SAMEA6004975_MAG_00000015-scaffold_33_4;TARA_SAMEA6004975_MAG_00000015-scaffold_33_5;TARA_SAMEA6004975_MAG_00000015-scaffold_33_6;TARA_SAMEA6004975_MAG_00000015-scaffold_33_7;TARA_SAMEA6004975_MAG_00000015-scaffold_33_8;TARA_SAMEA6004975_MAG_00000015-scaffold…	TARA_SAMEA6004975_MAG_00000015-scaffold_33_15	TARA_SAMEA6004975_MAG_00000015-scaffold_33_9			TARA_SAMEA6004975_MAG_00000015-scaffold_33_12;TARA_SAMEA6004975_MAG_00000015-scaffold_33_13
TPAC-CORAL-MAGS	SAMEA6004975	TARA_SAMEA6004975_MAG_00000015	TARA_SAMEA6004975_MAG_00000015-scaffold_42.region001.gbk	TARA_SAMEA6004975_MAG_00000015-scaffold_42	TARA_SAMEA6004975_MAG_00000015-scaffold_42-biosynth_1	29202	TRUE	NRPS-like;T1PKS	1	chemical_hybrid	2	NRPS-like;T1PKS	17	TARA_SAMEA6004975_MAG_00000015-scaffold_42_1;TARA_SAMEA6004975_MAG_00000015-scaffold_42_2;TARA_SAMEA6004975_MAG_00000015-scaffold_42_3;TARA_SAMEA6004975_MAG_00000015-scaffold_42_4;TARA_SAMEA6004975_MAG_00000015-scaffold_42_5;TARA_SAMEA6004975_MAG_00000015-scaffold_42_6;TARA_SAMEA6004975_MAG_00000015-scaffold_42_7;TARA_SAMEA6004975_MAG_00000015-scaffold_42_8;TARA_SAMEA6004975_MAG_00000015-scaffold…	TARA_SAMEA6004975_MAG_00000015-scaffold_42_11	TARA_SAMEA6004975_MAG_00000015-scaffold_42_1;TARA_SAMEA6004975_MAG_00000015-scaffold_42_5;TARA_SAMEA6004975_MAG_00000015-scaffold_42_13;TARA_SAMEA6004975_MAG_00000015-scaffold_42_15			TARA_SAMEA6004975_MAG_00000015-scaffold_42_7;TARA_SAMEA6004975_MAG_00000015-scaffold_42_8
TPAC-CORAL-MAGS	SAMEA6004975	TARA_SAMEA6004975_MAG_00000015	TARA_SAMEA6004975_MAG_00000015-scaffold_43.region001.gbk	TARA_SAMEA6004975_MAG_00000015-scaffold_43	TARA_SAMEA6004975_MAG_00000015-scaffold_43-biosynth_1	21416	TRUE	sactipeptide	1	single	1	sactipeptide	17	TARA_SAMEA6004975_MAG_00000015-scaffold_43_5;TARA_SAMEA6004975_MAG_00000015-scaffold_43_6;TARA_SAMEA6004975_MAG_00000015-scaffold_43_7;TARA_SAMEA6004975_MAG_00000015-scaffold_43_8;TARA_SAMEA6004975_MAG_00000015-scaffold_43_9;TARA_SAMEA6004975_MAG_00000015-scaffold_43_10;TARA_SAMEA6004975_MAG_00000015-scaffold_43_11;TARA_SAMEA6004975_MAG_00000015-scaffold_43_12;TARA_SAMEA6004975_MAG_00000015-scaff…	TARA_SAMEA6004975_MAG_00000015-scaffold_43_13	TARA_SAMEA6004975_MAG_00000015-scaffold_43_16			TARA_SAMEA6004975_MAG_00000015-scaffold_43_5;TARA_SAMEA6004975_MAG_00000015-scaffold_43_6
TPAC-CORAL-MAGS	SAMEA6004975	TARA_SAMEA6004975_MAG_00000015	TARA_SAMEA6004975_MAG_00000015-scaffold_46.region001.gbk	TARA_SAMEA6004975_MAG_00000015-scaffold_46	TARA_SAMEA6004975_MAG_00000015-scaffold_46-biosynth_1	18927	TRUE	cyclic-lactone-autoinducer	1	single	1	cyclic-lactone-autoinducer	12	TARA_SAMEA6004975_MAG_00000015-scaffold_46_11;TARA_SAMEA6004975_MAG_00000015-scaffold_46_12;TARA_SAMEA6004975_MAG_00000015-scaffold_46_13;TARA_SAMEA6004975_MAG_00000015-scaffold_46_14;TARA_SAMEA6004975_MAG_00000015-scaffold_46_15;TARA_SAMEA6004975_MAG_00000015-scaffold_46_16;TARA_SAMEA6004975_MAG_00000015-scaffold_46_17;TARA_SAMEA6004975_MAG_00000015-scaffold_46_18;TARA_SAMEA6004975_MAG_00000015-…	TARA_SAMEA6004975_MAG_00000015-scaffold_46_16;TARA_SAMEA6004975_MAG_00000015-scaffold_46_17		TARA_SAMEA6004975_MAG_00000015-scaffold_46_19
TPAC-CORAL-MAGS	SAMEA6004975	TARA_SAMEA6004975_MAG_00000015	TARA_SAMEA6004975_MAG_00000015-scaffold_74.region001.gbk	TARA_SAMEA6004975_MAG_00000015-scaffold_74	TARA_SAMEA6004975_MAG_00000015-scaffold_74-biosynth_1	13031	TRUE	RRE-containing	1	single	1	RRE-containing	11	TARA_SAMEA6004975_MAG_00000015-scaffold_74_1;TARA_SAMEA6004975_MAG_00000015-scaffold_74_2;TARA_SAMEA6004975_MAG_00000015-scaffold_74_3;TARA_SAMEA6004975_MAG_00000015-scaffold_74_4;TARA_SAMEA6004975_MAG_00000015-scaffold_74_5;TARA_SAMEA6004975_MAG_00000015-scaffold_74_6;TARA_SAMEA6004975_MAG_00000015-scaffold_74_7;TARA_SAMEA6004975_MAG_00000015-scaffold_74_8;TARA_SAMEA6004975_MAG_00000015-scaffold…	TARA_SAMEA6004975_MAG_00000015-scaffold_74_4		TARA_SAMEA6004975_MAG_00000015-scaffold_74_8		TARA_SAMEA6004975_MAG_00000015-scaffold_74_11
TPAC-CORAL-MAGS	SAMEA6004975	TARA_SAMEA6004975_MAG_00000015	TARA_SAMEA6004975_MAG_00000015-scaffold_77.region001.gbk	TARA_SAMEA6004975_MAG_00000015-scaffold_77	TARA_SAMEA6004975_MAG_00000015-scaffold_77-biosynth_1	18226	TRUE	cyclic-lactone-autoinducer	1	single	1	cyclic-lactone-autoinducer	19	TARA_SAMEA6004975_MAG_00000015-scaffold_77_1;TARA_SAMEA6004975_MAG_00000015-scaffold_77_2;TARA_SAMEA6004975_MAG_00000015-scaffold_77_3;TARA_SAMEA6004975_MAG_00000015-scaffold_77_4;TARA_SAMEA6004975_MAG_00000015-scaffold_77_5;TARA_SAMEA6004975_MAG_00000015-scaffold_77_6;TARA_SAMEA6004975_MAG_00000015-scaffold_77_7;TARA_SAMEA6004975_MAG_00000015-scaffold_77_8;TARA_SAMEA6004975_MAG_00000015-scaffold…	TARA_SAMEA6004975_MAG_00000015-scaffold_77_9;TARA_SAMEA6004975_MAG_00000015-scaffold_77_10	TARA_SAMEA6004975_MAG_00000015-scaffold_77_12	TARA_SAMEA6004975_MAG_00000015-scaffold_77_13;TARA_SAMEA6004975_MAG_00000015-scaffold_77_18
TPAC-CORAL-MAGS	SAMEA6004975	TARA_SAMEA6004975_MAG_00000015	TARA_SAMEA6004975_MAG_00000015-scaffold_100.region001.gbk	TARA_SAMEA6004975_MAG_00000015-scaffold_100	TARA_SAMEA6004975_MAG_00000015-scaffold_100-biosynth_1	17760	TRUE	transAT-PKS	1	single	1	transAT-PKS	16	TARA_SAMEA6004975_MAG_00000015-scaffold_100_1;TARA_SAMEA6004975_MAG_00000015-scaffold_100_2;TARA_SAMEA6004975_MAG_00000015-scaffold_100_3;TARA_SAMEA6004975_MAG_00000015-scaffold_100_4;TARA_SAMEA6004975_MAG_00000015-scaffold_100_5;TARA_SAMEA6004975_MAG_00000015-scaffold_100_6;TARA_SAMEA6004975_MAG_00000015-scaffold_100_7;TARA_SAMEA6004975_MAG_00000015-scaffold_100_8;TARA_SAMEA6004975_MAG_00000015-…	TARA_SAMEA6004975_MAG_00000015-scaffold_100_13;TARA_SAMEA6004975_MAG_00000015-scaffold_100_14	TARA_SAMEA6004975_MAG_00000015-scaffold_100_2	TARA_SAMEA6004975_MAG_00000015-scaffold_100_6		TARA_SAMEA6004975_MAG_00000015-scaffold_100_4;TARA_SAMEA6004975_MAG_00000015-scaffold_100_5;TARA_SAMEA6004975_MAG_00000015-scaffold_100_11
TPAC-CORAL-MAGS	SAMEA6004975	TARA_SAMEA6004975_MAG_00000015	TARA_SAMEA6004975_MAG_00000015-scaffold_105.region001.gbk	TARA_SAMEA6004975_MAG_00000015-scaffold_105	TARA_SAMEA6004975_MAG_00000015-scaffold_105-biosynth_1	16569	TRUE	PKS-like	1	single	1	PKS-like	16	TARA_SAMEA6004975_MAG_00000015-scaffold_105_1;TARA_SAMEA6004975_MAG_00000015-scaffold_105_2;TARA_SAMEA6004975_MAG_00000015-scaffold_105_3;TARA_SAMEA6004975_MAG_00000015-scaffold_105_4;TARA_SAMEA6004975_MAG_00000015-scaffold_105_5;TARA_SAMEA6004975_MAG_00000015-scaffold_105_6;TARA_SAMEA6004975_MAG_00000015-scaffold_105_7;TARA_SAMEA6004975_MAG_00000015-scaffold_105_8;TARA_SAMEA6004975_MAG_00000015-…	TARA_SAMEA6004975_MAG_00000015-scaffold_105_12;TARA_SAMEA6004975_MAG_00000015-scaffold_105_13	TARA_SAMEA6004975_MAG_00000015-scaffold_105_3;TARA_SAMEA6004975_MAG_00000015-scaffold_105_4;TARA_SAMEA6004975_MAG_00000015-scaffold_105_6;TARA_SAMEA6004975_MAG_00000015-scaffold_105_8;TARA_SAMEA6004975_MAG_00000015-scaffold_105_9;TARA_SAMEA6004975_MAG_00000015-scaffold_105_11;TARA_SAMEA6004975_MAG_00000015-scaffold_105_14;TARA_SAMEA6004975_MAG_00000015-scaffold_105_15
TPAC-CORAL-MAGS	SAMEA6004975	TARA_SAMEA6004975_MAG_00000022	TARA_SAMEA6004975_MAG_00000022-scaffold_88.region001.gbk	TARA_SAMEA6004975_MAG_00000022-scaffold_88	TARA_SAMEA6004975_MAG_00000022-scaffold_88-biosynth_1	6398	TRUE	cyclic-lactone-autoinducer	1	single	1	cyclic-lactone-autoinducer	5	TARA_SAMEA6004975_MAG_00000022-scaffold_88_1;TARA_SAMEA6004975_MAG_00000022-scaffold_88_2;TARA_SAMEA6004975_MAG_00000022-scaffold_88_3;TARA_SAMEA6004975_MAG_00000022-scaffold_88_4;TARA_SAMEA6004975_MAG_00000022-scaffold_88_5	TARA_SAMEA6004975_MAG_00000022-scaffold_88_5
TPAC-CORAL-MAGS	SAMEA6004975	TARA_SAMEA6004975_MAG_00000022	TARA_SAMEA6004975_MAG_00000022-scaffold_96.region001.gbk	TARA_SAMEA6004975_MAG_00000022-scaffold_96	TARA_SAMEA6004975_MAG_00000022-scaffold_96-biosynth_1	6255	TRUE	cyclic-lactone-autoinducer	1	single	1	cyclic-lactone-autoinducer	8	TARA_SAMEA6004975_MAG_00000022-scaffold_96_1;TARA_SAMEA6004975_MAG_00000022-scaffold_96_2;TARA_SAMEA6004975_MAG_00000022-scaffold_96_3;TARA_SAMEA6004975_MAG_00000022-scaffold_96_4;TARA_SAMEA6004975_MAG_00000022-scaffold_96_5;TARA_SAMEA6004975_MAG_00000022-scaffold_96_6;TARA_SAMEA6004975_MAG_00000022-scaffold_96_7;TARA_SAMEA6004975_MAG_00000022-scaffold_96_8	TARA_SAMEA6004975_MAG_00000022-scaffold_96_2;TARA_SAMEA6004975_MAG_00000022-scaffold_96_4
TPAC-CORAL-MAGS	SAMEA6005469	TARA_SAMEA6005469_MAG_00000003	TARA_SAMEA6005469_MAG_00000003-scaffold_20.region001.gbk	TARA_SAMEA6005469_MAG_00000003-scaffold_20	TARA_SAMEA6005469_MAG_00000003-scaffold_20-biosynth_1	8938	TRUE	LAP	1	single	1	LAP	17	TARA_SAMEA6005469_MAG_00000003-scaffold_20_1;TARA_SAMEA6005469_MAG_00000003-scaffold_20_2;TARA_SAMEA6005469_MAG_00000003-scaffold_20_3;TARA_SAMEA6005469_MAG_00000003-scaffold_20_4;TARA_SAMEA6005469_MAG_00000003-scaffold_20_5;TARA_SAMEA6005469_MAG_00000003-scaffold_20_6;TARA_SAMEA6005469_MAG_00000003-scaffold_20_7;TARA_SAMEA6005469_MAG_00000003-scaffold_20_8;TARA_SAMEA6005469_MAG_00000003-scaffold…	TARA_SAMEA6005469_MAG_00000003-scaffold_20_11;TARA_SAMEA6005469_MAG_00000003-scaffold_20_15
TPAC-CORAL-MAGS	SAMEA6005469	TARA_SAMEA6005469_MAG_00000005	TARA_SAMEA6005469_MAG_00000005-scaffold_2.region001.gbk	TARA_SAMEA6005469_MAG_00000005-scaffold_2	TARA_SAMEA6005469_MAG_00000005-scaffold_2-biosynth_1	21319	FALSE	ranthipeptide	1	single	1	ranthipeptide	19	TARA_SAMEA6005469_MAG_00000005-scaffold_2_220;TARA_SAMEA6005469_MAG_00000005-scaffold_2_221;TARA_SAMEA6005469_MAG_00000005-scaffold_2_222;TARA_SAMEA6005469_MAG_00000005-scaffold_2_223;TARA_SAMEA6005469_MAG_00000005-scaffold_2_224;TARA_SAMEA6005469_MAG_00000005-scaffold_2_225;TARA_SAMEA6005469_MAG_00000005-scaffold_2_226;TARA_SAMEA6005469_MAG_00000005-scaffold_2_227;TARA_SAMEA6005469_MAG_00000005-…	TARA_SAMEA6005469_MAG_00000005-scaffold_2_228;TARA_SAMEA6005469_MAG_00000005-scaffold_2_229	TARA_SAMEA6005469_MAG_00000005-scaffold_2_237			TARA_SAMEA6005469_MAG_00000005-scaffold_2_225
TPAC-CORAL-MAGS	SAMEA6005469	TARA_SAMEA6005469_MAG_00000005	TARA_SAMEA6005469_MAG_00000005-scaffold_5.region001.gbk	TARA_SAMEA6005469_MAG_00000005-scaffold_5	TARA_SAMEA6005469_MAG_00000005-scaffold_5-biosynth_1	20933	FALSE	terpene	1	single	1	terpene	20	TARA_SAMEA6005469_MAG_00000005-scaffold_5_52;TARA_SAMEA6005469_MAG_00000005-scaffold_5_53;TARA_SAMEA6005469_MAG_00000005-scaffold_5_54;TARA_SAMEA6005469_MAG_00000005-scaffold_5_55;TARA_SAMEA6005469_MAG_00000005-scaffold_5_56;TARA_SAMEA6005469_MAG_00000005-scaffold_5_57;TARA_SAMEA6005469_MAG_00000005-scaffold_5_58;TARA_SAMEA6005469_MAG_00000005-scaffold_5_59;TARA_SAMEA6005469_MAG_00000005-scaffold…	TARA_SAMEA6005469_MAG_00000005-scaffold_5_64	TARA_SAMEA6005469_MAG_00000005-scaffold_5_58;TARA_SAMEA6005469_MAG_00000005-scaffold_5_67;TARA_SAMEA6005469_MAG_00000005-scaffold_5_69;TARA_SAMEA6005469_MAG_00000005-scaffold_5_70;TARA_SAMEA6005469_MAG_00000005-scaffold_5_71	TARA_SAMEA6005469_MAG_00000005-scaffold_5_59;TARA_SAMEA6005469_MAG_00000005-scaffold_5_60
TPAC-CORAL-MAGS	SAMEA6005469	TARA_SAMEA6005469_MAG_00000005	TARA_SAMEA6005469_MAG_00000005-scaffold_5.region002.gbk	TARA_SAMEA6005469_MAG_00000005-scaffold_5	TARA_SAMEA6005469_MAG_00000005-scaffold_5-biosynth_2	10999	FALSE	butyrolactone	1	single	1	butyrolactone	7	TARA_SAMEA6005469_MAG_00000005-scaffold_5_126;TARA_SAMEA6005469_MAG_00000005-scaffold_5_127;TARA_SAMEA6005469_MAG_00000005-scaffold_5_128;TARA_SAMEA6005469_MAG_00000005-scaffold_5_129;TARA_SAMEA6005469_MAG_00000005-scaffold_5_130;TARA_SAMEA6005469_MAG_00000005-scaffold_5_131;TARA_SAMEA6005469_MAG_00000005-scaffold_5_132	TARA_SAMEA6005469_MAG_00000005-scaffold_5_130	TARA_SAMEA6005469_MAG_00000005-scaffold_5_126	TARA_SAMEA6005469_MAG_00000005-scaffold_5_128;TARA_SAMEA6005469_MAG_00000005-scaffold_5_132
TPAC-CORAL-MAGS	SAMEA6005469	TARA_SAMEA6005469_MAG_00000006	TARA_SAMEA6005469_MAG_00000006-scaffold_1.region001.gbk	TARA_SAMEA6005469_MAG_00000006-scaffold_1	TARA_SAMEA6005469_MAG_00000006-scaffold_1-biosynth_1	21755	TRUE	terpene	1	single	1	terpene	26	TARA_SAMEA6005469_MAG_00000006-scaffold_1_1;TARA_SAMEA6005469_MAG_00000006-scaffold_1_2;TARA_SAMEA6005469_MAG_00000006-scaffold_1_3;TARA_SAMEA6005469_MAG_00000006-scaffold_1_4;TARA_SAMEA6005469_MAG_00000006-scaffold_1_5;TARA_SAMEA6005469_MAG_00000006-scaffold_1_6;TARA_SAMEA6005469_MAG_00000006-scaffold_1_7;TARA_SAMEA6005469_MAG_00000006-scaffold_1_8;TARA_SAMEA6005469_MAG_00000006-scaffold_1_9;TAR…	TARA_SAMEA6005469_MAG_00000006-scaffold_1_15;TARA_SAMEA6005469_MAG_00000006-scaffold_1_16	TARA_SAMEA6005469_MAG_00000006-scaffold_1_14;TARA_SAMEA6005469_MAG_00000006-scaffold_1_22;TARA_SAMEA6005469_MAG_00000006-scaffold_1_24	TARA_SAMEA6005469_MAG_00000006-scaffold_1_25
TPAC-CORAL-MAGS	SAMEA6005469	TARA_SAMEA6005469_MAG_00000006	TARA_SAMEA6005469_MAG_00000006-scaffold_5.region001.gbk	TARA_SAMEA6005469_MAG_00000006-scaffold_5	TARA_SAMEA6005469_MAG_00000006-scaffold_5-biosynth_1	22909	TRUE	phosphonate	1	single	1	phosphonate	19	TARA_SAMEA6005469_MAG_00000006-scaffold_5_1;TARA_SAMEA6005469_MAG_00000006-scaffold_5_2;TARA_SAMEA6005469_MAG_00000006-scaffold_5_3;TARA_SAMEA6005469_MAG_00000006-scaffold_5_4;TARA_SAMEA6005469_MAG_00000006-scaffold_5_5;TARA_SAMEA6005469_MAG_00000006-scaffold_5_6;TARA_SAMEA6005469_MAG_00000006-scaffold_5_7;TARA_SAMEA6005469_MAG_00000006-scaffold_5_8;TARA_SAMEA6005469_MAG_00000006-scaffold_5_9;TAR…	TARA_SAMEA6005469_MAG_00000006-scaffold_5_2	TARA_SAMEA6005469_MAG_00000006-scaffold_5_3;TARA_SAMEA6005469_MAG_00000006-scaffold_5_4;TARA_SAMEA6005469_MAG_00000006-scaffold_5_7;TARA_SAMEA6005469_MAG_00000006-scaffold_5_13	TARA_SAMEA6005469_MAG_00000006-scaffold_5_19
TPAC-CORAL-MAGS	SAMEA6005469	TARA_SAMEA6005469_MAG_00000006	TARA_SAMEA6005469_MAG_00000006-scaffold_72.region001.gbk	TARA_SAMEA6005469_MAG_00000006-scaffold_72	TARA_SAMEA6005469_MAG_00000006-scaffold_72-biosynth_1	13707	TRUE	terpene	1	single	1	terpene	13	TARA_SAMEA6005469_MAG_00000006-scaffold_72_1;TARA_SAMEA6005469_MAG_00000006-scaffold_72_2;TARA_SAMEA6005469_MAG_00000006-scaffold_72_3;TARA_SAMEA6005469_MAG_00000006-scaffold_72_4;TARA_SAMEA6005469_MAG_00000006-scaffold_72_5;TARA_SAMEA6005469_MAG_00000006-scaffold_72_6;TARA_SAMEA6005469_MAG_00000006-scaffold_72_7;TARA_SAMEA6005469_MAG_00000006-scaffold_72_8;TARA_SAMEA6005469_MAG_00000006-scaffold…	TARA_SAMEA6005469_MAG_00000006-scaffold_72_9;TARA_SAMEA6005469_MAG_00000006-scaffold_72_10	TARA_SAMEA6005469_MAG_00000006-scaffold_72_1;TARA_SAMEA6005469_MAG_00000006-scaffold_72_5;TARA_SAMEA6005469_MAG_00000006-scaffold_72_6;TARA_SAMEA6005469_MAG_00000006-scaffold_72_12
TPAC-CORAL-MAGS	SAMEA6005469	TARA_SAMEA6005469_MAG_00000006	TARA_SAMEA6005469_MAG_00000006-scaffold_123.region001.gbk	TARA_SAMEA6005469_MAG_00000006-scaffold_123	TARA_SAMEA6005469_MAG_00000006-scaffold_123-biosynth_1	7184	TRUE	redox-cofactor	1	single	1	redox-cofactor	8	TARA_SAMEA6005469_MAG_00000006-scaffold_123_1;TARA_SAMEA6005469_MAG_00000006-scaffold_123_2;TARA_SAMEA6005469_MAG_00000006-scaffold_123_3;TARA_SAMEA6005469_MAG_00000006-scaffold_123_4;TARA_SAMEA6005469_MAG_00000006-scaffold_123_5;TARA_SAMEA6005469_MAG_00000006-scaffold_123_6;TARA_SAMEA6005469_MAG_00000006-scaffold_123_7;TARA_SAMEA6005469_MAG_00000006-scaffold_123_8	TARA_SAMEA6005469_MAG_00000006-scaffold_123_6;TARA_SAMEA6005469_MAG_00000006-scaffold_123_7;TARA_SAMEA6005469_MAG_00000006-scaffold_123_8
TPAC-CORAL-MAGS	SAMEA6005469	TARA_SAMEA6005469_MAG_00000009	TARA_SAMEA6005469_MAG_00000009-scaffold_23.region001.gbk	TARA_SAMEA6005469_MAG_00000009-scaffold_23	TARA_SAMEA6005469_MAG_00000009-scaffold_23-biosynth_1	8670	TRUE	terpene	1	single	1	terpene	9	TARA_SAMEA6005469_MAG_00000009-scaffold_23_1;TARA_SAMEA6005469_MAG_00000009-scaffold_23_2;TARA_SAMEA6005469_MAG_00000009-scaffold_23_3;TARA_SAMEA6005469_MAG_00000009-scaffold_23_4;TARA_SAMEA6005469_MAG_00000009-scaffold_23_5;TARA_SAMEA6005469_MAG_00000009-scaffold_23_6;TARA_SAMEA6005469_MAG_00000009-scaffold_23_7;TARA_SAMEA6005469_MAG_00000009-scaffold_23_8;TARA_SAMEA6005469_MAG_00000009-scaffold…	TARA_SAMEA6005469_MAG_00000009-scaffold_23_5;TARA_SAMEA6005469_MAG_00000009-scaffold_23_6	TARA_SAMEA6005469_MAG_00000009-scaffold_23_4;TARA_SAMEA6005469_MAG_00000009-scaffold_23_7
TPAC-CORAL-MAGS	SAMEA6005469	TARA_SAMEA6005469_MAG_00000009	TARA_SAMEA6005469_MAG_00000009-scaffold_31.region001.gbk	TARA_SAMEA6005469_MAG_00000009-scaffold_31	TARA_SAMEA6005469_MAG_00000009-scaffold_31-biosynth_1	8313	TRUE	NRPS	1	single	1	NRPS	4	TARA_SAMEA6005469_MAG_00000009-scaffold_31_1;TARA_SAMEA6005469_MAG_00000009-scaffold_31_2;TARA_SAMEA6005469_MAG_00000009-scaffold_31_3;TARA_SAMEA6005469_MAG_00000009-scaffold_31_4	TARA_SAMEA6005469_MAG_00000009-scaffold_31_1;TARA_SAMEA6005469_MAG_00000009-scaffold_31_2
TPAC-CORAL-MAGS	SAMEA6005469	TARA_SAMEA6005469_MAG_00000024	TARA_SAMEA6005469_MAG_00000024-scaffold_6.region001.gbk	TARA_SAMEA6005469_MAG_00000024-scaffold_6	TARA_SAMEA6005469_MAG_00000024-scaffold_6-biosynth_1	22646	FALSE	lanthipeptide-class-iv	1	single	1	lanthipeptide-class-iv	16	TARA_SAMEA6005469_MAG_00000024-scaffold_6_79;TARA_SAMEA6005469_MAG_00000024-scaffold_6_80;TARA_SAMEA6005469_MAG_00000024-scaffold_6_81;TARA_SAMEA6005469_MAG_00000024-scaffold_6_82;TARA_SAMEA6005469_MAG_00000024-scaffold_6_83;TARA_SAMEA6005469_MAG_00000024-scaffold_6_84;TARA_SAMEA6005469_MAG_00000024-scaffold_6_85;TARA_SAMEA6005469_MAG_00000024-scaffold_6_86;TARA_SAMEA6005469_MAG_00000024-scaffold…	TARA_SAMEA6005469_MAG_00000024-scaffold_6_88				TARA_SAMEA6005469_MAG_00000024-scaffold_6_92
TPAC-CORAL-MAGS	SAMEA6005469	TARA_SAMEA6005469_MAG_00000024	TARA_SAMEA6005469_MAG_00000024-scaffold_23.region001.gbk	TARA_SAMEA6005469_MAG_00000024-scaffold_23	TARA_SAMEA6005469_MAG_00000024-scaffold_23-biosynth_1	22631	FALSE	lanthipeptide-class-iv	1	single	1	lanthipeptide-class-iv	15	TARA_SAMEA6005469_MAG_00000024-scaffold_23_40;TARA_SAMEA6005469_MAG_00000024-scaffold_23_41;TARA_SAMEA6005469_MAG_00000024-scaffold_23_42;TARA_SAMEA6005469_MAG_00000024-scaffold_23_43;TARA_SAMEA6005469_MAG_00000024-scaffold_23_44;TARA_SAMEA6005469_MAG_00000024-scaffold_23_45;TARA_SAMEA6005469_MAG_00000024-scaffold_23_46;TARA_SAMEA6005469_MAG_00000024-scaffold_23_47;TARA_SAMEA6005469_MAG_00000024-…	TARA_SAMEA6005469_MAG_00000024-scaffold_23_48	TARA_SAMEA6005469_MAG_00000024-scaffold_23_46	TARA_SAMEA6005469_MAG_00000024-scaffold_23_47;TARA_SAMEA6005469_MAG_00000024-scaffold_23_51		TARA_SAMEA6005469_MAG_00000024-scaffold_23_53
TPAC-CORAL-MAGS	SAMEA6005469	TARA_SAMEA6005469_MAG_00000024	TARA_SAMEA6005469_MAG_00000024-scaffold_28.region001.gbk	TARA_SAMEA6005469_MAG_00000024-scaffold_28	TARA_SAMEA6005469_MAG_00000024-scaffold_28-biosynth_1	28884	TRUE	T3PKS	1	single	1	T3PKS	22	TARA_SAMEA6005469_MAG_00000024-scaffold_28_1;TARA_SAMEA6005469_MAG_00000024-scaffold_28_2;TARA_SAMEA6005469_MAG_00000024-scaffold_28_3;TARA_SAMEA6005469_MAG_00000024-scaffold_28_4;TARA_SAMEA6005469_MAG_00000024-scaffold_28_5;TARA_SAMEA6005469_MAG_00000024-scaffold_28_6;TARA_SAMEA6005469_MAG_00000024-scaffold_28_7;TARA_SAMEA6005469_MAG_00000024-scaffold_28_8;TARA_SAMEA6005469_MAG_00000024-scaffold…	TARA_SAMEA6005469_MAG_00000024-scaffold_28_7	TARA_SAMEA6005469_MAG_00000024-scaffold_28_5;TARA_SAMEA6005469_MAG_00000024-scaffold_28_9;TARA_SAMEA6005469_MAG_00000024-scaffold_28_11;TARA_SAMEA6005469_MAG_00000024-scaffold_28_17;TARA_SAMEA6005469_MAG_00000024-scaffold_28_18;TARA_SAMEA6005469_MAG_00000024-scaffold_28_20;TARA_SAMEA6005469_MAG_00000024-scaffold_28_22			TARA_SAMEA6005469_MAG_00000024-scaffold_28_3;TARA_SAMEA6005469_MAG_00000024-scaffold_28_19
TPAC-CORAL-MAGS	SAMEA6005469	TARA_SAMEA6005469_MAG_00000024	TARA_SAMEA6005469_MAG_00000024-scaffold_40.region001.gbk	TARA_SAMEA6005469_MAG_00000024-scaffold_40	TARA_SAMEA6005469_MAG_00000024-scaffold_40-biosynth_1	33815	TRUE	T1PKS	1	single	1	T1PKS	21	TARA_SAMEA6005469_MAG_00000024-scaffold_40_29;TARA_SAMEA6005469_MAG_00000024-scaffold_40_30;TARA_SAMEA6005469_MAG_00000024-scaffold_40_31;TARA_SAMEA6005469_MAG_00000024-scaffold_40_32;TARA_SAMEA6005469_MAG_00000024-scaffold_40_33;TARA_SAMEA6005469_MAG_00000024-scaffold_40_34;TARA_SAMEA6005469_MAG_00000024-scaffold_40_35;TARA_SAMEA6005469_MAG_00000024-scaffold_40_36;TARA_SAMEA6005469_MAG_00000024-…	TARA_SAMEA6005469_MAG_00000024-scaffold_40_46	TARA_SAMEA6005469_MAG_00000024-scaffold_40_32	TARA_SAMEA6005469_MAG_00000024-scaffold_40_35;TARA_SAMEA6005469_MAG_00000024-scaffold_40_39		TARA_SAMEA6005469_MAG_00000024-scaffold_40_29
TPAC-CORAL-MAGS	SAMEA6005469	TARA_SAMEA6005469_MAG_00000024	TARA_SAMEA6005469_MAG_00000024-scaffold_48.region001.gbk	TARA_SAMEA6005469_MAG_00000024-scaffold_48	TARA_SAMEA6005469_MAG_00000024-scaffold_48-biosynth_1	41851	FALSE	resorcinol;siderophore	2	neighbouring;single	2	resorcinol;siderophore	39	TARA_SAMEA6005469_MAG_00000024-scaffold_48_10;TARA_SAMEA6005469_MAG_00000024-scaffold_48_11;TARA_SAMEA6005469_MAG_00000024-scaffold_48_12;TARA_SAMEA6005469_MAG_00000024-scaffold_48_13;TARA_SAMEA6005469_MAG_00000024-scaffold_48_14;TARA_SAMEA6005469_MAG_00000024-scaffold_48_15;TARA_SAMEA6005469_MAG_00000024-scaffold_48_16;TARA_SAMEA6005469_MAG_00000024-scaffold_48_17;TARA_SAMEA6005469_MAG_00000024-…	TARA_SAMEA6005469_MAG_00000024-scaffold_48_18;TARA_SAMEA6005469_MAG_00000024-scaffold_48_20;TARA_SAMEA6005469_MAG_00000024-scaffold_48_27	TARA_SAMEA6005469_MAG_00000024-scaffold_48_15;TARA_SAMEA6005469_MAG_00000024-scaffold_48_16;TARA_SAMEA6005469_MAG_00000024-scaffold_48_19	TARA_SAMEA6005469_MAG_00000024-scaffold_48_21;TARA_SAMEA6005469_MAG_00000024-scaffold_48_32;TARA_SAMEA6005469_MAG_00000024-scaffold_48_33;TARA_SAMEA6005469_MAG_00000024-scaffold_48_39		TARA_SAMEA6005469_MAG_00000024-scaffold_48_10;TARA_SAMEA6005469_MAG_00000024-scaffold_48_35
TPAC-CORAL-MAGS	SAMEA6005469	TARA_SAMEA6005469_MAG_00000024	TARA_SAMEA6005469_MAG_00000024-scaffold_56.region001.gbk	TARA_SAMEA6005469_MAG_00000024-scaffold_56	TARA_SAMEA6005469_MAG_00000024-scaffold_56-biosynth_1	17789	TRUE	terpene	1	single	1	terpene	16	TARA_SAMEA6005469_MAG_00000024-scaffold_56_29;TARA_SAMEA6005469_MAG_00000024-scaffold_56_30;TARA_SAMEA6005469_MAG_00000024-scaffold_56_31;TARA_SAMEA6005469_MAG_00000024-scaffold_56_32;TARA_SAMEA6005469_MAG_00000024-scaffold_56_33;TARA_SAMEA6005469_MAG_00000024-scaffold_56_34;TARA_SAMEA6005469_MAG_00000024-scaffold_56_35;TARA_SAMEA6005469_MAG_00000024-scaffold_56_36;TARA_SAMEA6005469_MAG_00000024-…	TARA_SAMEA6005469_MAG_00000024-scaffold_56_37	TARA_SAMEA6005469_MAG_00000024-scaffold_56_30;TARA_SAMEA6005469_MAG_00000024-scaffold_56_33;TARA_SAMEA6005469_MAG_00000024-scaffold_56_36;TARA_SAMEA6005469_MAG_00000024-scaffold_56_42;TARA_SAMEA6005469_MAG_00000024-scaffold_56_43
TPAC-CORAL-MAGS	SAMEA6005469	TARA_SAMEA6005469_MAG_00000024	TARA_SAMEA6005469_MAG_00000024-scaffold_91.region001.gbk	TARA_SAMEA6005469_MAG_00000024-scaffold_91	TARA_SAMEA6005469_MAG_00000024-scaffold_91-biosynth_1	32766	TRUE	NRPS	1	single	1	NRPS	26	TARA_SAMEA6005469_MAG_00000024-scaffold_91_1;TARA_SAMEA6005469_MAG_00000024-scaffold_91_2;TARA_SAMEA6005469_MAG_00000024-scaffold_91_3;TARA_SAMEA6005469_MAG_00000024-scaffold_91_4;TARA_SAMEA6005469_MAG_00000024-scaffold_91_5;TARA_SAMEA6005469_MAG_00000024-scaffold_91_6;TARA_SAMEA6005469_MAG_00000024-scaffold_91_7;TARA_SAMEA6005469_MAG_00000024-scaffold_91_8;TARA_SAMEA6005469_MAG_00000024-scaffold…	TARA_SAMEA6005469_MAG_00000024-scaffold_91_13;TARA_SAMEA6005469_MAG_00000024-scaffold_91_22	TARA_SAMEA6005469_MAG_00000024-scaffold_91_1;TARA_SAMEA6005469_MAG_00000024-scaffold_91_3;TARA_SAMEA6005469_MAG_00000024-scaffold_91_5;TARA_SAMEA6005469_MAG_00000024-scaffold_91_12;TARA_SAMEA6005469_MAG_00000024-scaffold_91_14;TARA_SAMEA6005469_MAG_00000024-scaffold_91_15;TARA_SAMEA6005469_MAG_00000024-scaffold_91_16;TARA_SAMEA6005469_MAG_00000024-scaffold_91_20;TARA_SAMEA6005469_MAG_00000024-sca…			TARA_SAMEA6005469_MAG_00000024-scaffold_91_18
TPAC-CORAL-MAGS	SAMEA6005469	TARA_SAMEA6005469_MAG_00000024	TARA_SAMEA6005469_MAG_00000024-scaffold_99.region001.gbk	TARA_SAMEA6005469_MAG_00000024-scaffold_99	TARA_SAMEA6005469_MAG_00000024-scaffold_99-biosynth_1	21152	FALSE	terpene	1	single	1	terpene	16	TARA_SAMEA6005469_MAG_00000024-scaffold_99_6;TARA_SAMEA6005469_MAG_00000024-scaffold_99_7;TARA_SAMEA6005469_MAG_00000024-scaffold_99_8;TARA_SAMEA6005469_MAG_00000024-scaffold_99_9;TARA_SAMEA6005469_MAG_00000024-scaffold_99_10;TARA_SAMEA6005469_MAG_00000024-scaffold_99_11;TARA_SAMEA6005469_MAG_00000024-scaffold_99_12;TARA_SAMEA6005469_MAG_00000024-scaffold_99_13;TARA_SAMEA6005469_MAG_00000024-scaf…	TARA_SAMEA6005469_MAG_00000024-scaffold_99_13	TARA_SAMEA6005469_MAG_00000024-scaffold_99_7;TARA_SAMEA6005469_MAG_00000024-scaffold_99_9;TARA_SAMEA6005469_MAG_00000024-scaffold_99_10;TARA_SAMEA6005469_MAG_00000024-scaffold_99_19;TARA_SAMEA6005469_MAG_00000024-scaffold_99_21			TARA_SAMEA6005469_MAG_00000024-scaffold_99_11;TARA_SAMEA6005469_MAG_00000024-scaffold_99_20
TPAC-CORAL-MAGS	SAMEA6005469	TARA_SAMEA6005469_MAG_00000024	TARA_SAMEA6005469_MAG_00000024-scaffold_152.region001.gbk	TARA_SAMEA6005469_MAG_00000024-scaffold_152	TARA_SAMEA6005469_MAG_00000024-scaffold_152-biosynth_1	13231	TRUE	lanthipeptide-class-iv	1	single	1	lanthipeptide-class-iv	9	TARA_SAMEA6005469_MAG_00000024-scaffold_152_1;TARA_SAMEA6005469_MAG_00000024-scaffold_152_2;TARA_SAMEA6005469_MAG_00000024-scaffold_152_3;TARA_SAMEA6005469_MAG_00000024-scaffold_152_4;TARA_SAMEA6005469_MAG_00000024-scaffold_152_5;TARA_SAMEA6005469_MAG_00000024-scaffold_152_6;TARA_SAMEA6005469_MAG_00000024-scaffold_152_7;TARA_SAMEA6005469_MAG_00000024-scaffold_152_8;TARA_SAMEA6005469_MAG_00000024-…	TARA_SAMEA6005469_MAG_00000024-scaffold_152_2				TARA_SAMEA6005469_MAG_00000024-scaffold_152_8
TPAC-CORAL-MAGS	SAMEA6005469	TARA_SAMEA6005469_MAG_00000026	TARA_SAMEA6005469_MAG_00000026-scaffold_1.region001.gbk	TARA_SAMEA6005469_MAG_00000026-scaffold_1	TARA_SAMEA6005469_MAG_00000026-scaffold_1-biosynth_1	21053	FALSE	terpene	1	single	1	terpene	18	TARA_SAMEA6005469_MAG_00000026-scaffold_1_156;TARA_SAMEA6005469_MAG_00000026-scaffold_1_157;TARA_SAMEA6005469_MAG_00000026-scaffold_1_158;TARA_SAMEA6005469_MAG_00000026-scaffold_1_159;TARA_SAMEA6005469_MAG_00000026-scaffold_1_160;TARA_SAMEA6005469_MAG_00000026-scaffold_1_161;TARA_SAMEA6005469_MAG_00000026-scaffold_1_162;TARA_SAMEA6005469_MAG_00000026-scaffold_1_163;TARA_SAMEA6005469_MAG_00000026-…	TARA_SAMEA6005469_MAG_00000026-scaffold_1_165	TARA_SAMEA6005469_MAG_00000026-scaffold_1_160;TARA_SAMEA6005469_MAG_00000026-scaffold_1_161;TARA_SAMEA6005469_MAG_00000026-scaffold_1_162;TARA_SAMEA6005469_MAG_00000026-scaffold_1_163;TARA_SAMEA6005469_MAG_00000026-scaffold_1_166;TARA_SAMEA6005469_MAG_00000026-scaffold_1_167
TPAC-CORAL-MAGS	SAMEA6005469	TARA_SAMEA6005469_MAG_00000026	TARA_SAMEA6005469_MAG_00000026-scaffold_2.region001.gbk	TARA_SAMEA6005469_MAG_00000026-scaffold_2	TARA_SAMEA6005469_MAG_00000026-scaffold_2-biosynth_1	41875	FALSE	NRPS-like	1	single	1	NRPS-like	40	TARA_SAMEA6005469_MAG_00000026-scaffold_2_17;TARA_SAMEA6005469_MAG_00000026-scaffold_2_18;TARA_SAMEA6005469_MAG_00000026-scaffold_2_19;TARA_SAMEA6005469_MAG_00000026-scaffold_2_20;TARA_SAMEA6005469_MAG_00000026-scaffold_2_21;TARA_SAMEA6005469_MAG_00000026-scaffold_2_22;TARA_SAMEA6005469_MAG_00000026-scaffold_2_23;TARA_SAMEA6005469_MAG_00000026-scaffold_2_24;TARA_SAMEA6005469_MAG_00000026-scaffold…	TARA_SAMEA6005469_MAG_00000026-scaffold_2_36	TARA_SAMEA6005469_MAG_00000026-scaffold_2_18;TARA_SAMEA6005469_MAG_00000026-scaffold_2_37;TARA_SAMEA6005469_MAG_00000026-scaffold_2_48;TARA_SAMEA6005469_MAG_00000026-scaffold_2_53;TARA_SAMEA6005469_MAG_00000026-scaffold_2_56			TARA_SAMEA6005469_MAG_00000026-scaffold_2_31;TARA_SAMEA6005469_MAG_00000026-scaffold_2_54;TARA_SAMEA6005469_MAG_00000026-scaffold_2_55
TPAC-CORAL-MAGS	SAMEA6005469	TARA_SAMEA6005469_MAG_00000026	TARA_SAMEA6005469_MAG_00000026-scaffold_5.region001.gbk	TARA_SAMEA6005469_MAG_00000026-scaffold_5	TARA_SAMEA6005469_MAG_00000026-scaffold_5-biosynth_1	10966	FALSE	RiPP-like	1	single	1	RiPP-like	8	TARA_SAMEA6005469_MAG_00000026-scaffold_5_6;TARA_SAMEA6005469_MAG_00000026-scaffold_5_7;TARA_SAMEA6005469_MAG_00000026-scaffold_5_8;TARA_SAMEA6005469_MAG_00000026-scaffold_5_9;TARA_SAMEA6005469_MAG_00000026-scaffold_5_10;TARA_SAMEA6005469_MAG_00000026-scaffold_5_11;TARA_SAMEA6005469_MAG_00000026-scaffold_5_12;TARA_SAMEA6005469_MAG_00000026-scaffold_5_13	TARA_SAMEA6005469_MAG_00000026-scaffold_5_7	TARA_SAMEA6005469_MAG_00000026-scaffold_5_12;TARA_SAMEA6005469_MAG_00000026-scaffold_5_13
TPAC-CORAL-MAGS	SAMEA6005469	TARA_SAMEA6005469_MAG_00000026	TARA_SAMEA6005469_MAG_00000026-scaffold_12.region001.gbk	TARA_SAMEA6005469_MAG_00000026-scaffold_12	TARA_SAMEA6005469_MAG_00000026-scaffold_12-biosynth_1	32390	FALSE	betalactone	1	single	1	betalactone	29	TARA_SAMEA6005469_MAG_00000026-scaffold_12_27;TARA_SAMEA6005469_MAG_00000026-scaffold_12_28;TARA_SAMEA6005469_MAG_00000026-scaffold_12_29;TARA_SAMEA6005469_MAG_00000026-scaffold_12_30;TARA_SAMEA6005469_MAG_00000026-scaffold_12_31;TARA_SAMEA6005469_MAG_00000026-scaffold_12_32;TARA_SAMEA6005469_MAG_00000026-scaffold_12_33;TARA_SAMEA6005469_MAG_00000026-scaffold_12_34;TARA_SAMEA6005469_MAG_00000026-…	TARA_SAMEA6005469_MAG_00000026-scaffold_12_37;TARA_SAMEA6005469_MAG_00000026-scaffold_12_45	TARA_SAMEA6005469_MAG_00000026-scaffold_12_46;TARA_SAMEA6005469_MAG_00000026-scaffold_12_47			TARA_SAMEA6005469_MAG_00000026-scaffold_12_38;TARA_SAMEA6005469_MAG_00000026-scaffold_12_42
TPAC-CORAL-MAGS	SAMEA6005469	TARA_SAMEA6005469_MAG_00000026	TARA_SAMEA6005469_MAG_00000026-scaffold_18.region001.gbk	TARA_SAMEA6005469_MAG_00000026-scaffold_18	TARA_SAMEA6005469_MAG_00000026-scaffold_18-biosynth_1	20810	FALSE	terpene	1	single	1	terpene	17	TARA_SAMEA6005469_MAG_00000026-scaffold_18_30;TARA_SAMEA6005469_MAG_00000026-scaffold_18_31;TARA_SAMEA6005469_MAG_00000026-scaffold_18_32;TARA_SAMEA6005469_MAG_00000026-scaffold_18_33;TARA_SAMEA6005469_MAG_00000026-scaffold_18_34;TARA_SAMEA6005469_MAG_00000026-scaffold_18_35;TARA_SAMEA6005469_MAG_00000026-scaffold_18_36;TARA_SAMEA6005469_MAG_00000026-scaffold_18_37;TARA_SAMEA6005469_MAG_00000026-…	TARA_SAMEA6005469_MAG_00000026-scaffold_18_39	TARA_SAMEA6005469_MAG_00000026-scaffold_18_30;TARA_SAMEA6005469_MAG_00000026-scaffold_18_34;TARA_SAMEA6005469_MAG_00000026-scaffold_18_36;TARA_SAMEA6005469_MAG_00000026-scaffold_18_44;TARA_SAMEA6005469_MAG_00000026-scaffold_18_45
TPAC-CORAL-MAGS	SAMEA6005469	TARA_SAMEA6005469_MAG_00000026	TARA_SAMEA6005469_MAG_00000026-scaffold_29.region001.gbk	TARA_SAMEA6005469_MAG_00000026-scaffold_29	TARA_SAMEA6005469_MAG_00000026-scaffold_29-biosynth_1	18315	TRUE	betalactone	1	single	1	betalactone	17	TARA_SAMEA6005469_MAG_00000026-scaffold_29_1;TARA_SAMEA6005469_MAG_00000026-scaffold_29_2;TARA_SAMEA6005469_MAG_00000026-scaffold_29_3;TARA_SAMEA6005469_MAG_00000026-scaffold_29_4;TARA_SAMEA6005469_MAG_00000026-scaffold_29_5;TARA_SAMEA6005469_MAG_00000026-scaffold_29_6;TARA_SAMEA6005469_MAG_00000026-scaffold_29_7;TARA_SAMEA6005469_MAG_00000026-scaffold_29_8;TARA_SAMEA6005469_MAG_00000026-scaffold…	TARA_SAMEA6005469_MAG_00000026-scaffold_29_3;TARA_SAMEA6005469_MAG_00000026-scaffold_29_5	TARA_SAMEA6005469_MAG_00000026-scaffold_29_10	TARA_SAMEA6005469_MAG_00000026-scaffold_29_16
TPAC-CORAL-MAGS	SAMEA6005479	TARA_SAMEA6005479_MAG_00000017	TARA_SAMEA6005479_MAG_00000017-scaffold_7.region001.gbk	TARA_SAMEA6005479_MAG_00000017-scaffold_7	TARA_SAMEA6005479_MAG_00000017-scaffold_7-biosynth_1	19148	TRUE	terpene	1	single	1	terpene	18	TARA_SAMEA6005479_MAG_00000017-scaffold_7_1;TARA_SAMEA6005479_MAG_00000017-scaffold_7_2;TARA_SAMEA6005479_MAG_00000017-scaffold_7_3;TARA_SAMEA6005479_MAG_00000017-scaffold_7_4;TARA_SAMEA6005479_MAG_00000017-scaffold_7_5;TARA_SAMEA6005479_MAG_00000017-scaffold_7_6;TARA_SAMEA6005479_MAG_00000017-scaffold_7_7;TARA_SAMEA6005479_MAG_00000017-scaffold_7_8;TARA_SAMEA6005479_MAG_00000017-scaffold_7_9;TAR…	TARA_SAMEA6005479_MAG_00000017-scaffold_7_9;TARA_SAMEA6005479_MAG_00000017-scaffold_7_10	TARA_SAMEA6005479_MAG_00000017-scaffold_7_1;TARA_SAMEA6005479_MAG_00000017-scaffold_7_5;TARA_SAMEA6005479_MAG_00000017-scaffold_7_6;TARA_SAMEA6005479_MAG_00000017-scaffold_7_12
TPAC-CORAL-MAGS	SAMEA6005479	TARA_SAMEA6005479_MAG_00000017	TARA_SAMEA6005479_MAG_00000017-scaffold_9.region001.gbk	TARA_SAMEA6005479_MAG_00000017-scaffold_9	TARA_SAMEA6005479_MAG_00000017-scaffold_9-biosynth_1	21702	TRUE	terpene	1	single	1	terpene	26	TARA_SAMEA6005479_MAG_00000017-scaffold_9_7;TARA_SAMEA6005479_MAG_00000017-scaffold_9_8;TARA_SAMEA6005479_MAG_00000017-scaffold_9_9;TARA_SAMEA6005479_MAG_00000017-scaffold_9_10;TARA_SAMEA6005479_MAG_00000017-scaffold_9_11;TARA_SAMEA6005479_MAG_00000017-scaffold_9_12;TARA_SAMEA6005479_MAG_00000017-scaffold_9_13;TARA_SAMEA6005479_MAG_00000017-scaffold_9_14;TARA_SAMEA6005479_MAG_00000017-scaffold_9_…	TARA_SAMEA6005479_MAG_00000017-scaffold_9_17;TARA_SAMEA6005479_MAG_00000017-scaffold_9_18	TARA_SAMEA6005479_MAG_00000017-scaffold_9_9;TARA_SAMEA6005479_MAG_00000017-scaffold_9_11;TARA_SAMEA6005479_MAG_00000017-scaffold_9_19	TARA_SAMEA6005479_MAG_00000017-scaffold_9_8
TPAC-CORAL-MAGS	SAMEA6005479	TARA_SAMEA6005479_MAG_00000017	TARA_SAMEA6005479_MAG_00000017-scaffold_22.region001.gbk	TARA_SAMEA6005479_MAG_00000017-scaffold_22	TARA_SAMEA6005479_MAG_00000017-scaffold_22-biosynth_1	19692	TRUE	phosphonate	1	single	1	phosphonate	16	TARA_SAMEA6005479_MAG_00000017-scaffold_22_1;TARA_SAMEA6005479_MAG_00000017-scaffold_22_2;TARA_SAMEA6005479_MAG_00000017-scaffold_22_3;TARA_SAMEA6005479_MAG_00000017-scaffold_22_4;TARA_SAMEA6005479_MAG_00000017-scaffold_22_5;TARA_SAMEA6005479_MAG_00000017-scaffold_22_6;TARA_SAMEA6005479_MAG_00000017-scaffold_22_7;TARA_SAMEA6005479_MAG_00000017-scaffold_22_8;TARA_SAMEA6005479_MAG_00000017-scaffold…	TARA_SAMEA6005479_MAG_00000017-scaffold_22_15	TARA_SAMEA6005479_MAG_00000017-scaffold_22_4;TARA_SAMEA6005479_MAG_00000017-scaffold_22_10;TARA_SAMEA6005479_MAG_00000017-scaffold_22_13;TARA_SAMEA6005479_MAG_00000017-scaffold_22_14
TPAC-CORAL-MAGS	SAMEA6005516	TARA_SAMEA6005516_MAG_00000017	TARA_SAMEA6005516_MAG_00000017-scaffold_3.region001.gbk	TARA_SAMEA6005516_MAG_00000017-scaffold_3	TARA_SAMEA6005516_MAG_00000017-scaffold_3-biosynth_1	29622	TRUE	T1PKS;NRPS-like;NRPS	1	neighbouring	3	T1PKS;NRPS-like;NRPS	19	TARA_SAMEA6005516_MAG_00000017-scaffold_3_1;TARA_SAMEA6005516_MAG_00000017-scaffold_3_2;TARA_SAMEA6005516_MAG_00000017-scaffold_3_3;TARA_SAMEA6005516_MAG_00000017-scaffold_3_4;TARA_SAMEA6005516_MAG_00000017-scaffold_3_5;TARA_SAMEA6005516_MAG_00000017-scaffold_3_6;TARA_SAMEA6005516_MAG_00000017-scaffold_3_7;TARA_SAMEA6005516_MAG_00000017-scaffold_3_8;TARA_SAMEA6005516_MAG_00000017-scaffold_3_9;TAR…	TARA_SAMEA6005516_MAG_00000017-scaffold_3_3;TARA_SAMEA6005516_MAG_00000017-scaffold_3_4;TARA_SAMEA6005516_MAG_00000017-scaffold_3_5;TARA_SAMEA6005516_MAG_00000017-scaffold_3_6	TARA_SAMEA6005516_MAG_00000017-scaffold_3_11;TARA_SAMEA6005516_MAG_00000017-scaffold_3_12;TARA_SAMEA6005516_MAG_00000017-scaffold_3_13;TARA_SAMEA6005516_MAG_00000017-scaffold_3_14	TARA_SAMEA6005516_MAG_00000017-scaffold_3_16
TPAC-CORAL-MAGS	SAMEA6005516	TARA_SAMEA6005516_MAG_00000017	TARA_SAMEA6005516_MAG_00000017-scaffold_7.region001.gbk	TARA_SAMEA6005516_MAG_00000017-scaffold_7	TARA_SAMEA6005516_MAG_00000017-scaffold_7-biosynth_1	10623	TRUE	RRE-containing	1	single	1	RRE-containing	9	TARA_SAMEA6005516_MAG_00000017-scaffold_7_1;TARA_SAMEA6005516_MAG_00000017-scaffold_7_2;TARA_SAMEA6005516_MAG_00000017-scaffold_7_3;TARA_SAMEA6005516_MAG_00000017-scaffold_7_4;TARA_SAMEA6005516_MAG_00000017-scaffold_7_5;TARA_SAMEA6005516_MAG_00000017-scaffold_7_6;TARA_SAMEA6005516_MAG_00000017-scaffold_7_7;TARA_SAMEA6005516_MAG_00000017-scaffold_7_8;TARA_SAMEA6005516_MAG_00000017-scaffold_7_9	TARA_SAMEA6005516_MAG_00000017-scaffold_7_1	TARA_SAMEA6005516_MAG_00000017-scaffold_7_2;TARA_SAMEA6005516_MAG_00000017-scaffold_7_4
TPAC-CORAL-MAGS	SAMEA6005516	TARA_SAMEA6005516_MAG_00000022	TARA_SAMEA6005516_MAG_00000022-scaffold_6.region001.gbk	TARA_SAMEA6005516_MAG_00000022-scaffold_6	TARA_SAMEA6005516_MAG_00000022-scaffold_6-biosynth_1	22885	TRUE	phosphonate	1	single	1	phosphonate	19	TARA_SAMEA6005516_MAG_00000022-scaffold_6_17;TARA_SAMEA6005516_MAG_00000022-scaffold_6_18;TARA_SAMEA6005516_MAG_00000022-scaffold_6_19;TARA_SAMEA6005516_MAG_00000022-scaffold_6_20;TARA_SAMEA6005516_MAG_00000022-scaffold_6_21;TARA_SAMEA6005516_MAG_00000022-scaffold_6_22;TARA_SAMEA6005516_MAG_00000022-scaffold_6_23;TARA_SAMEA6005516_MAG_00000022-scaffold_6_24;TARA_SAMEA6005516_MAG_00000022-scaffold…	TARA_SAMEA6005516_MAG_00000022-scaffold_6_34	TARA_SAMEA6005516_MAG_00000022-scaffold_6_23;TARA_SAMEA6005516_MAG_00000022-scaffold_6_29;TARA_SAMEA6005516_MAG_00000022-scaffold_6_32;TARA_SAMEA6005516_MAG_00000022-scaffold_6_33	TARA_SAMEA6005516_MAG_00000022-scaffold_6_17
TPAC-CORAL-MAGS	SAMEA6005516	TARA_SAMEA6005516_MAG_00000022	TARA_SAMEA6005516_MAG_00000022-scaffold_15.region001.gbk	TARA_SAMEA6005516_MAG_00000022-scaffold_15	TARA_SAMEA6005516_MAG_00000022-scaffold_15-biosynth_1	19148	TRUE	terpene	1	single	1	terpene	18	TARA_SAMEA6005516_MAG_00000022-scaffold_15_8;TARA_SAMEA6005516_MAG_00000022-scaffold_15_9;TARA_SAMEA6005516_MAG_00000022-scaffold_15_10;TARA_SAMEA6005516_MAG_00000022-scaffold_15_11;TARA_SAMEA6005516_MAG_00000022-scaffold_15_12;TARA_SAMEA6005516_MAG_00000022-scaffold_15_13;TARA_SAMEA6005516_MAG_00000022-scaffold_15_14;TARA_SAMEA6005516_MAG_00000022-scaffold_15_15;TARA_SAMEA6005516_MAG_00000022-sc…	TARA_SAMEA6005516_MAG_00000022-scaffold_15_16;TARA_SAMEA6005516_MAG_00000022-scaffold_15_17	TARA_SAMEA6005516_MAG_00000022-scaffold_15_14;TARA_SAMEA6005516_MAG_00000022-scaffold_15_20;TARA_SAMEA6005516_MAG_00000022-scaffold_15_21;TARA_SAMEA6005516_MAG_00000022-scaffold_15_25
TPAC-CORAL-MAGS	SAMEA6005516	TARA_SAMEA6005516_MAG_00000022	TARA_SAMEA6005516_MAG_00000022-scaffold_34.region001.gbk	TARA_SAMEA6005516_MAG_00000022-scaffold_34	TARA_SAMEA6005516_MAG_00000022-scaffold_34-biosynth_1	13811	TRUE	terpene	1	single	1	terpene	14	TARA_SAMEA6005516_MAG_00000022-scaffold_34_6;TARA_SAMEA6005516_MAG_00000022-scaffold_34_7;TARA_SAMEA6005516_MAG_00000022-scaffold_34_8;TARA_SAMEA6005516_MAG_00000022-scaffold_34_9;TARA_SAMEA6005516_MAG_00000022-scaffold_34_10;TARA_SAMEA6005516_MAG_00000022-scaffold_34_11;TARA_SAMEA6005516_MAG_00000022-scaffold_34_12;TARA_SAMEA6005516_MAG_00000022-scaffold_34_13;TARA_SAMEA6005516_MAG_00000022-scaf…	TARA_SAMEA6005516_MAG_00000022-scaffold_34_16;TARA_SAMEA6005516_MAG_00000022-scaffold_34_17	TARA_SAMEA6005516_MAG_00000022-scaffold_34_8;TARA_SAMEA6005516_MAG_00000022-scaffold_34_10;TARA_SAMEA6005516_MAG_00000022-scaffold_34_18	TARA_SAMEA6005516_MAG_00000022-scaffold_34_7
TPAC-CORAL-MAGS	SAMEA6005516	TARA_SAMEA6005516_MAG_00000022	TARA_SAMEA6005516_MAG_00000022-scaffold_135.region001.gbk	TARA_SAMEA6005516_MAG_00000022-scaffold_135	TARA_SAMEA6005516_MAG_00000022-scaffold_135-biosynth_1	7186	TRUE	redox-cofactor	1	single	1	redox-cofactor	8	TARA_SAMEA6005516_MAG_00000022-scaffold_135_1;TARA_SAMEA6005516_MAG_00000022-scaffold_135_2;TARA_SAMEA6005516_MAG_00000022-scaffold_135_3;TARA_SAMEA6005516_MAG_00000022-scaffold_135_4;TARA_SAMEA6005516_MAG_00000022-scaffold_135_5;TARA_SAMEA6005516_MAG_00000022-scaffold_135_6;TARA_SAMEA6005516_MAG_00000022-scaffold_135_7;TARA_SAMEA6005516_MAG_00000022-scaffold_135_8	TARA_SAMEA6005516_MAG_00000022-scaffold_135_6;TARA_SAMEA6005516_MAG_00000022-scaffold_135_7;TARA_SAMEA6005516_MAG_00000022-scaffold_135_8
TPAC-CORAL-MAGS	SAMEA6005960	TARA_SAMEA6005960_MAG_00000009	TARA_SAMEA6005960_MAG_00000009-scaffold_5.region001.gbk	TARA_SAMEA6005960_MAG_00000009-scaffold_5	TARA_SAMEA6005960_MAG_00000009-scaffold_5-biosynth_1	17226	TRUE	redox-cofactor	1	single	1	redox-cofactor	13	TARA_SAMEA6005960_MAG_00000009-scaffold_5_1;TARA_SAMEA6005960_MAG_00000009-scaffold_5_2;TARA_SAMEA6005960_MAG_00000009-scaffold_5_3;TARA_SAMEA6005960_MAG_00000009-scaffold_5_4;TARA_SAMEA6005960_MAG_00000009-scaffold_5_5;TARA_SAMEA6005960_MAG_00000009-scaffold_5_6;TARA_SAMEA6005960_MAG_00000009-scaffold_5_7;TARA_SAMEA6005960_MAG_00000009-scaffold_5_8;TARA_SAMEA6005960_MAG_00000009-scaffold_5_9;TAR…	TARA_SAMEA6005960_MAG_00000009-scaffold_5_4;TARA_SAMEA6005960_MAG_00000009-scaffold_5_5;TARA_SAMEA6005960_MAG_00000009-scaffold_5_6	TARA_SAMEA6005960_MAG_00000009-scaffold_5_8	TARA_SAMEA6005960_MAG_00000009-scaffold_5_1;TARA_SAMEA6005960_MAG_00000009-scaffold_5_2		TARA_SAMEA6005960_MAG_00000009-scaffold_5_13
TPAC-CORAL-MAGS	SAMEA6005960	TARA_SAMEA6005960_MAG_00000009	TARA_SAMEA6005960_MAG_00000009-scaffold_6.region001.gbk	TARA_SAMEA6005960_MAG_00000009-scaffold_6	TARA_SAMEA6005960_MAG_00000009-scaffold_6-biosynth_1	12939	TRUE	terpene	1	single	1	terpene	10	TARA_SAMEA6005960_MAG_00000009-scaffold_6_19;TARA_SAMEA6005960_MAG_00000009-scaffold_6_20;TARA_SAMEA6005960_MAG_00000009-scaffold_6_21;TARA_SAMEA6005960_MAG_00000009-scaffold_6_22;TARA_SAMEA6005960_MAG_00000009-scaffold_6_23;TARA_SAMEA6005960_MAG_00000009-scaffold_6_24;TARA_SAMEA6005960_MAG_00000009-scaffold_6_25;TARA_SAMEA6005960_MAG_00000009-scaffold_6_26;TARA_SAMEA6005960_MAG_00000009-scaffold…	TARA_SAMEA6005960_MAG_00000009-scaffold_6_27	TARA_SAMEA6005960_MAG_00000009-scaffold_6_21;TARA_SAMEA6005960_MAG_00000009-scaffold_6_28
TPAC-CORAL-MAGS	SAMEA6005960	TARA_SAMEA6005960_MAG_00000009	TARA_SAMEA6005960_MAG_00000009-scaffold_64.region001.gbk	TARA_SAMEA6005960_MAG_00000009-scaffold_64	TARA_SAMEA6005960_MAG_00000009-scaffold_64-biosynth_1	12979	TRUE	T1PKS;NRPS	1	neighbouring	2	NRPS;T1PKS	4	TARA_SAMEA6005960_MAG_00000009-scaffold_64_1;TARA_SAMEA6005960_MAG_00000009-scaffold_64_2;TARA_SAMEA6005960_MAG_00000009-scaffold_64_3;TARA_SAMEA6005960_MAG_00000009-scaffold_64_4	TARA_SAMEA6005960_MAG_00000009-scaffold_64_2;TARA_SAMEA6005960_MAG_00000009-scaffold_64_3
TPAC-CORAL-MAGS	SAMEA6005960	TARA_SAMEA6005960_MAG_00000013	TARA_SAMEA6005960_MAG_00000013-scaffold_3.region001.gbk	TARA_SAMEA6005960_MAG_00000013-scaffold_3	TARA_SAMEA6005960_MAG_00000013-scaffold_3-biosynth_1	22909	TRUE	phosphonate	1	single	1	phosphonate	19	TARA_SAMEA6005960_MAG_00000013-scaffold_3_1;TARA_SAMEA6005960_MAG_00000013-scaffold_3_2;TARA_SAMEA6005960_MAG_00000013-scaffold_3_3;TARA_SAMEA6005960_MAG_00000013-scaffold_3_4;TARA_SAMEA6005960_MAG_00000013-scaffold_3_5;TARA_SAMEA6005960_MAG_00000013-scaffold_3_6;TARA_SAMEA6005960_MAG_00000013-scaffold_3_7;TARA_SAMEA6005960_MAG_00000013-scaffold_3_8;TARA_SAMEA6005960_MAG_00000013-scaffold_3_9;TAR…	TARA_SAMEA6005960_MAG_00000013-scaffold_3_2	TARA_SAMEA6005960_MAG_00000013-scaffold_3_3;TARA_SAMEA6005960_MAG_00000013-scaffold_3_4;TARA_SAMEA6005960_MAG_00000013-scaffold_3_7;TARA_SAMEA6005960_MAG_00000013-scaffold_3_13	TARA_SAMEA6005960_MAG_00000013-scaffold_3_19
TPAC-CORAL-MAGS	SAMEA6005960	TARA_SAMEA6005960_MAG_00000013	TARA_SAMEA6005960_MAG_00000013-scaffold_4.region001.gbk	TARA_SAMEA6005960_MAG_00000013-scaffold_4	TARA_SAMEA6005960_MAG_00000013-scaffold_4-biosynth_1	19099	TRUE	terpene	1	single	1	terpene	18	TARA_SAMEA6005960_MAG_00000013-scaffold_4_20;TARA_SAMEA6005960_MAG_00000013-scaffold_4_21;TARA_SAMEA6005960_MAG_00000013-scaffold_4_22;TARA_SAMEA6005960_MAG_00000013-scaffold_4_23;TARA_SAMEA6005960_MAG_00000013-scaffold_4_24;TARA_SAMEA6005960_MAG_00000013-scaffold_4_25;TARA_SAMEA6005960_MAG_00000013-scaffold_4_26;TARA_SAMEA6005960_MAG_00000013-scaffold_4_27;TARA_SAMEA6005960_MAG_00000013-scaffold…	TARA_SAMEA6005960_MAG_00000013-scaffold_4_28;TARA_SAMEA6005960_MAG_00000013-scaffold_4_29	TARA_SAMEA6005960_MAG_00000013-scaffold_4_26;TARA_SAMEA6005960_MAG_00000013-scaffold_4_32;TARA_SAMEA6005960_MAG_00000013-scaffold_4_33;TARA_SAMEA6005960_MAG_00000013-scaffold_4_37
TPAC-CORAL-MAGS	SAMEA6005960	TARA_SAMEA6005960_MAG_00000013	TARA_SAMEA6005960_MAG_00000013-scaffold_78.region001.gbk	TARA_SAMEA6005960_MAG_00000013-scaffold_78	TARA_SAMEA6005960_MAG_00000013-scaffold_78-biosynth_1	13282	TRUE	terpene	1	single	1	terpene	19	TARA_SAMEA6005960_MAG_00000013-scaffold_78_1;TARA_SAMEA6005960_MAG_00000013-scaffold_78_2;TARA_SAMEA6005960_MAG_00000013-scaffold_78_3;TARA_SAMEA6005960_MAG_00000013-scaffold_78_4;TARA_SAMEA6005960_MAG_00000013-scaffold_78_5;TARA_SAMEA6005960_MAG_00000013-scaffold_78_6;TARA_SAMEA6005960_MAG_00000013-scaffold_78_7;TARA_SAMEA6005960_MAG_00000013-scaffold_78_8;TARA_SAMEA6005960_MAG_00000013-scaffold…	TARA_SAMEA6005960_MAG_00000013-scaffold_78_12;TARA_SAMEA6005960_MAG_00000013-scaffold_78_13	TARA_SAMEA6005960_MAG_00000013-scaffold_78_11;TARA_SAMEA6005960_MAG_00000013-scaffold_78_19
TPAC-CORAL-MAGS	SAMEA6005960	TARA_SAMEA6005960_MAG_00000013	TARA_SAMEA6005960_MAG_00000013-scaffold_134.region001.gbk	TARA_SAMEA6005960_MAG_00000013-scaffold_134	TARA_SAMEA6005960_MAG_00000013-scaffold_134-biosynth_1	7186	TRUE	redox-cofactor	1	single	1	redox-cofactor	8	TARA_SAMEA6005960_MAG_00000013-scaffold_134_1;TARA_SAMEA6005960_MAG_00000013-scaffold_134_2;TARA_SAMEA6005960_MAG_00000013-scaffold_134_3;TARA_SAMEA6005960_MAG_00000013-scaffold_134_4;TARA_SAMEA6005960_MAG_00000013-scaffold_134_5;TARA_SAMEA6005960_MAG_00000013-scaffold_134_6;TARA_SAMEA6005960_MAG_00000013-scaffold_134_7;TARA_SAMEA6005960_MAG_00000013-scaffold_134_8	TARA_SAMEA6005960_MAG_00000013-scaffold_134_1;TARA_SAMEA6005960_MAG_00000013-scaffold_134_2;TARA_SAMEA6005960_MAG_00000013-scaffold_134_3
TPAC-CORAL-MAGS	SAMEA6005960	TARA_SAMEA6005960_MAG_00000015	TARA_SAMEA6005960_MAG_00000015-scaffold_29.region001.gbk	TARA_SAMEA6005960_MAG_00000015-scaffold_29	TARA_SAMEA6005960_MAG_00000015-scaffold_29-biosynth_1	20912	FALSE	terpene	1	single	1	terpene	16	TARA_SAMEA6005960_MAG_00000015-scaffold_29_12;TARA_SAMEA6005960_MAG_00000015-scaffold_29_13;TARA_SAMEA6005960_MAG_00000015-scaffold_29_14;TARA_SAMEA6005960_MAG_00000015-scaffold_29_15;TARA_SAMEA6005960_MAG_00000015-scaffold_29_16;TARA_SAMEA6005960_MAG_00000015-scaffold_29_17;TARA_SAMEA6005960_MAG_00000015-scaffold_29_18;TARA_SAMEA6005960_MAG_00000015-scaffold_29_19;TARA_SAMEA6005960_MAG_00000015-…	TARA_SAMEA6005960_MAG_00000015-scaffold_29_20	TARA_SAMEA6005960_MAG_00000015-scaffold_29_16;TARA_SAMEA6005960_MAG_00000015-scaffold_29_18;TARA_SAMEA6005960_MAG_00000015-scaffold_29_21;TARA_SAMEA6005960_MAG_00000015-scaffold_29_26			TARA_SAMEA6005960_MAG_00000015-scaffold_29_23;TARA_SAMEA6005960_MAG_00000015-scaffold_29_24
TPAC-CORAL-MAGS	SAMEA6005969	TARA_SAMEA6005969_MAG_00000012	TARA_SAMEA6005969_MAG_00000012-scaffold_2.region001.gbk	TARA_SAMEA6005969_MAG_00000012-scaffold_2	TARA_SAMEA6005969_MAG_00000012-scaffold_2-biosynth_1	22223	FALSE	redox-cofactor	1	single	1	redox-cofactor	18	TARA_SAMEA6005969_MAG_00000012-scaffold_2_4;TARA_SAMEA6005969_MAG_00000012-scaffold_2_5;TARA_SAMEA6005969_MAG_00000012-scaffold_2_6;TARA_SAMEA6005969_MAG_00000012-scaffold_2_7;TARA_SAMEA6005969_MAG_00000012-scaffold_2_8;TARA_SAMEA6005969_MAG_00000012-scaffold_2_9;TARA_SAMEA6005969_MAG_00000012-scaffold_2_10;TARA_SAMEA6005969_MAG_00000012-scaffold_2_11;TARA_SAMEA6005969_MAG_00000012-scaffold_2_12;…	TARA_SAMEA6005969_MAG_00000012-scaffold_2_11;TARA_SAMEA6005969_MAG_00000012-scaffold_2_12;TARA_SAMEA6005969_MAG_00000012-scaffold_2_13	TARA_SAMEA6005969_MAG_00000012-scaffold_2_15	TARA_SAMEA6005969_MAG_00000012-scaffold_2_8;TARA_SAMEA6005969_MAG_00000012-scaffold_2_9		TARA_SAMEA6005969_MAG_00000012-scaffold_2_21
TPAC-CORAL-MAGS	SAMEA6005969	TARA_SAMEA6005969_MAG_00000012	TARA_SAMEA6005969_MAG_00000012-scaffold_33.region001.gbk	TARA_SAMEA6005969_MAG_00000012-scaffold_33	TARA_SAMEA6005969_MAG_00000012-scaffold_33-biosynth_1	20509	TRUE	terpene	1	single	1	terpene	17	TARA_SAMEA6005969_MAG_00000012-scaffold_33_4;TARA_SAMEA6005969_MAG_00000012-scaffold_33_5;TARA_SAMEA6005969_MAG_00000012-scaffold_33_6;TARA_SAMEA6005969_MAG_00000012-scaffold_33_7;TARA_SAMEA6005969_MAG_00000012-scaffold_33_8;TARA_SAMEA6005969_MAG_00000012-scaffold_33_9;TARA_SAMEA6005969_MAG_00000012-scaffold_33_10;TARA_SAMEA6005969_MAG_00000012-scaffold_33_11;TARA_SAMEA6005969_MAG_00000012-scaffo…	TARA_SAMEA6005969_MAG_00000012-scaffold_33_12	TARA_SAMEA6005969_MAG_00000012-scaffold_33_6;TARA_SAMEA6005969_MAG_00000012-scaffold_33_7;TARA_SAMEA6005969_MAG_00000012-scaffold_33_10;TARA_SAMEA6005969_MAG_00000012-scaffold_33_11;TARA_SAMEA6005969_MAG_00000012-scaffold_33_18
TPAC-CORAL-MAGS	SAMEA6005969	TARA_SAMEA6005969_MAG_00000012	TARA_SAMEA6005969_MAG_00000012-scaffold_45.region001.gbk	TARA_SAMEA6005969_MAG_00000012-scaffold_45	TARA_SAMEA6005969_MAG_00000012-scaffold_45-biosynth_1	20150	TRUE	NRPS	1	single	1	NRPS	13	TARA_SAMEA6005969_MAG_00000012-scaffold_45_1;TARA_SAMEA6005969_MAG_00000012-scaffold_45_2;TARA_SAMEA6005969_MAG_00000012-scaffold_45_3;TARA_SAMEA6005969_MAG_00000012-scaffold_45_4;TARA_SAMEA6005969_MAG_00000012-scaffold_45_5;TARA_SAMEA6005969_MAG_00000012-scaffold_45_6;TARA_SAMEA6005969_MAG_00000012-scaffold_45_7;TARA_SAMEA6005969_MAG_00000012-scaffold_45_8;TARA_SAMEA6005969_MAG_00000012-scaffold…	TARA_SAMEA6005969_MAG_00000012-scaffold_45_9	TARA_SAMEA6005969_MAG_00000012-scaffold_45_6;TARA_SAMEA6005969_MAG_00000012-scaffold_45_7;TARA_SAMEA6005969_MAG_00000012-scaffold_45_8;TARA_SAMEA6005969_MAG_00000012-scaffold_45_12	TARA_SAMEA6005969_MAG_00000012-scaffold_45_4
TPAC-CORAL-MAGS	SAMEA6005969	TARA_SAMEA6005969_MAG_00000015	TARA_SAMEA6005969_MAG_00000015-scaffold_49.region001.gbk	TARA_SAMEA6005969_MAG_00000015-scaffold_49	TARA_SAMEA6005969_MAG_00000015-scaffold_49-biosynth_1	11958	TRUE	terpene	1	single	1	terpene	10	TARA_SAMEA6005969_MAG_00000015-scaffold_49_1;TARA_SAMEA6005969_MAG_00000015-scaffold_49_2;TARA_SAMEA6005969_MAG_00000015-scaffold_49_3;TARA_SAMEA6005969_MAG_00000015-scaffold_49_4;TARA_SAMEA6005969_MAG_00000015-scaffold_49_5;TARA_SAMEA6005969_MAG_00000015-scaffold_49_6;TARA_SAMEA6005969_MAG_00000015-scaffold_49_7;TARA_SAMEA6005969_MAG_00000015-scaffold_49_8;TARA_SAMEA6005969_MAG_00000015-scaffold…	TARA_SAMEA6005969_MAG_00000015-scaffold_49_2	TARA_SAMEA6005969_MAG_00000015-scaffold_49_1;TARA_SAMEA6005969_MAG_00000015-scaffold_49_4;TARA_SAMEA6005969_MAG_00000015-scaffold_49_6
TPAC-CORAL-MAGS	SAMEA6005969	TARA_SAMEA6005969_MAG_00000021	TARA_SAMEA6005969_MAG_00000021-scaffold_3.region001.gbk	TARA_SAMEA6005969_MAG_00000021-scaffold_3	TARA_SAMEA6005969_MAG_00000021-scaffold_3-biosynth_1	22885	TRUE	phosphonate	1	single	1	phosphonate	19	TARA_SAMEA6005969_MAG_00000021-scaffold_3_26;TARA_SAMEA6005969_MAG_00000021-scaffold_3_27;TARA_SAMEA6005969_MAG_00000021-scaffold_3_28;TARA_SAMEA6005969_MAG_00000021-scaffold_3_29;TARA_SAMEA6005969_MAG_00000021-scaffold_3_30;TARA_SAMEA6005969_MAG_00000021-scaffold_3_31;TARA_SAMEA6005969_MAG_00000021-scaffold_3_32;TARA_SAMEA6005969_MAG_00000021-scaffold_3_33;TARA_SAMEA6005969_MAG_00000021-scaffold…	TARA_SAMEA6005969_MAG_00000021-scaffold_3_43	TARA_SAMEA6005969_MAG_00000021-scaffold_3_32;TARA_SAMEA6005969_MAG_00000021-scaffold_3_38;TARA_SAMEA6005969_MAG_00000021-scaffold_3_41;TARA_SAMEA6005969_MAG_00000021-scaffold_3_42	TARA_SAMEA6005969_MAG_00000021-scaffold_3_26
TPAC-CORAL-MAGS	SAMEA6005969	TARA_SAMEA6005969_MAG_00000021	TARA_SAMEA6005969_MAG_00000021-scaffold_19.region001.gbk	TARA_SAMEA6005969_MAG_00000021-scaffold_19	TARA_SAMEA6005969_MAG_00000021-scaffold_19-biosynth_1	20133	TRUE	terpene	1	single	1	terpene	18	TARA_SAMEA6005969_MAG_00000021-scaffold_19_8;TARA_SAMEA6005969_MAG_00000021-scaffold_19_9;TARA_SAMEA6005969_MAG_00000021-scaffold_19_10;TARA_SAMEA6005969_MAG_00000021-scaffold_19_11;TARA_SAMEA6005969_MAG_00000021-scaffold_19_12;TARA_SAMEA6005969_MAG_00000021-scaffold_19_13;TARA_SAMEA6005969_MAG_00000021-scaffold_19_14;TARA_SAMEA6005969_MAG_00000021-scaffold_19_15;TARA_SAMEA6005969_MAG_00000021-sc…	TARA_SAMEA6005969_MAG_00000021-scaffold_19_15;TARA_SAMEA6005969_MAG_00000021-scaffold_19_16	TARA_SAMEA6005969_MAG_00000021-scaffold_19_13;TARA_SAMEA6005969_MAG_00000021-scaffold_19_19;TARA_SAMEA6005969_MAG_00000021-scaffold_19_20;TARA_SAMEA6005969_MAG_00000021-scaffold_19_24
TPAC-CORAL-MAGS	SAMEA6005969	TARA_SAMEA6005969_MAG_00000021	TARA_SAMEA6005969_MAG_00000021-scaffold_23.region001.gbk	TARA_SAMEA6005969_MAG_00000021-scaffold_23	TARA_SAMEA6005969_MAG_00000021-scaffold_23-biosynth_1	19683	TRUE	terpene	1	single	1	terpene	24	TARA_SAMEA6005969_MAG_00000021-scaffold_23_6;TARA_SAMEA6005969_MAG_00000021-scaffold_23_7;TARA_SAMEA6005969_MAG_00000021-scaffold_23_8;TARA_SAMEA6005969_MAG_00000021-scaffold_23_9;TARA_SAMEA6005969_MAG_00000021-scaffold_23_10;TARA_SAMEA6005969_MAG_00000021-scaffold_23_11;TARA_SAMEA6005969_MAG_00000021-scaffold_23_12;TARA_SAMEA6005969_MAG_00000021-scaffold_23_13;TARA_SAMEA6005969_MAG_00000021-scaf…	TARA_SAMEA6005969_MAG_00000021-scaffold_23_16;TARA_SAMEA6005969_MAG_00000021-scaffold_23_17	TARA_SAMEA6005969_MAG_00000021-scaffold_23_8;TARA_SAMEA6005969_MAG_00000021-scaffold_23_10;TARA_SAMEA6005969_MAG_00000021-scaffold_23_18	TARA_SAMEA6005969_MAG_00000021-scaffold_23_7
TPAC-CORAL-MAGS	SAMEA6005969	TARA_SAMEA6005969_MAG_00000021	TARA_SAMEA6005969_MAG_00000021-scaffold_122.region001.gbk	TARA_SAMEA6005969_MAG_00000021-scaffold_122	TARA_SAMEA6005969_MAG_00000021-scaffold_122-biosynth_1	7186	TRUE	redox-cofactor	1	single	1	redox-cofactor	8	TARA_SAMEA6005969_MAG_00000021-scaffold_122_1;TARA_SAMEA6005969_MAG_00000021-scaffold_122_2;TARA_SAMEA6005969_MAG_00000021-scaffold_122_3;TARA_SAMEA6005969_MAG_00000021-scaffold_122_4;TARA_SAMEA6005969_MAG_00000021-scaffold_122_5;TARA_SAMEA6005969_MAG_00000021-scaffold_122_6;TARA_SAMEA6005969_MAG_00000021-scaffold_122_7;TARA_SAMEA6005969_MAG_00000021-scaffold_122_8	TARA_SAMEA6005969_MAG_00000021-scaffold_122_1;TARA_SAMEA6005969_MAG_00000021-scaffold_122_2;TARA_SAMEA6005969_MAG_00000021-scaffold_122_3
TPAC-CORAL-MAGS	SAMEA6006005	TARA_SAMEA6006005_MAG_00000002	TARA_SAMEA6006005_MAG_00000002-scaffold_15.region001.gbk	TARA_SAMEA6006005_MAG_00000002-scaffold_15	TARA_SAMEA6006005_MAG_00000002-scaffold_15-biosynth_1	19092	TRUE	terpene	1	single	1	terpene	19	TARA_SAMEA6006005_MAG_00000002-scaffold_15_8;TARA_SAMEA6006005_MAG_00000002-scaffold_15_9;TARA_SAMEA6006005_MAG_00000002-scaffold_15_10;TARA_SAMEA6006005_MAG_00000002-scaffold_15_11;TARA_SAMEA6006005_MAG_00000002-scaffold_15_12;TARA_SAMEA6006005_MAG_00000002-scaffold_15_13;TARA_SAMEA6006005_MAG_00000002-scaffold_15_14;TARA_SAMEA6006005_MAG_00000002-scaffold_15_15;TARA_SAMEA6006005_MAG_00000002-sc…	TARA_SAMEA6006005_MAG_00000002-scaffold_15_17;TARA_SAMEA6006005_MAG_00000002-scaffold_15_18	TARA_SAMEA6006005_MAG_00000002-scaffold_15_15;TARA_SAMEA6006005_MAG_00000002-scaffold_15_21;TARA_SAMEA6006005_MAG_00000002-scaffold_15_22;TARA_SAMEA6006005_MAG_00000002-scaffold_15_26
TPAC-CORAL-MAGS	SAMEA6006005	TARA_SAMEA6006005_MAG_00000002	TARA_SAMEA6006005_MAG_00000002-scaffold_17.region001.gbk	TARA_SAMEA6006005_MAG_00000002-scaffold_17	TARA_SAMEA6006005_MAG_00000002-scaffold_17-biosynth_1	20449	TRUE	terpene	1	single	1	terpene	25	TARA_SAMEA6006005_MAG_00000002-scaffold_17_6;TARA_SAMEA6006005_MAG_00000002-scaffold_17_7;TARA_SAMEA6006005_MAG_00000002-scaffold_17_8;TARA_SAMEA6006005_MAG_00000002-scaffold_17_9;TARA_SAMEA6006005_MAG_00000002-scaffold_17_10;TARA_SAMEA6006005_MAG_00000002-scaffold_17_11;TARA_SAMEA6006005_MAG_00000002-scaffold_17_12;TARA_SAMEA6006005_MAG_00000002-scaffold_17_13;TARA_SAMEA6006005_MAG_00000002-scaf…	TARA_SAMEA6006005_MAG_00000002-scaffold_17_16;TARA_SAMEA6006005_MAG_00000002-scaffold_17_17	TARA_SAMEA6006005_MAG_00000002-scaffold_17_8;TARA_SAMEA6006005_MAG_00000002-scaffold_17_10;TARA_SAMEA6006005_MAG_00000002-scaffold_17_18	TARA_SAMEA6006005_MAG_00000002-scaffold_17_7
TPAC-CORAL-MAGS	SAMEA6006005	TARA_SAMEA6006005_MAG_00000002	TARA_SAMEA6006005_MAG_00000002-scaffold_28.region001.gbk	TARA_SAMEA6006005_MAG_00000002-scaffold_28	TARA_SAMEA6006005_MAG_00000002-scaffold_28-biosynth_1	21546	TRUE	phosphonate	1	single	1	phosphonate	19	TARA_SAMEA6006005_MAG_00000002-scaffold_28_1;TARA_SAMEA6006005_MAG_00000002-scaffold_28_2;TARA_SAMEA6006005_MAG_00000002-scaffold_28_3;TARA_SAMEA6006005_MAG_00000002-scaffold_28_4;TARA_SAMEA6006005_MAG_00000002-scaffold_28_5;TARA_SAMEA6006005_MAG_00000002-scaffold_28_6;TARA_SAMEA6006005_MAG_00000002-scaffold_28_7;TARA_SAMEA6006005_MAG_00000002-scaffold_28_8;TARA_SAMEA6006005_MAG_00000002-scaffold…	TARA_SAMEA6006005_MAG_00000002-scaffold_28_3	TARA_SAMEA6006005_MAG_00000002-scaffold_28_1;TARA_SAMEA6006005_MAG_00000002-scaffold_28_4;TARA_SAMEA6006005_MAG_00000002-scaffold_28_5;TARA_SAMEA6006005_MAG_00000002-scaffold_28_8;TARA_SAMEA6006005_MAG_00000002-scaffold_28_14
TPAC-CORAL-MAGS	SAMEA6006005	TARA_SAMEA6006005_MAG_00000002	TARA_SAMEA6006005_MAG_00000002-scaffold_138.region001.gbk	TARA_SAMEA6006005_MAG_00000002-scaffold_138	TARA_SAMEA6006005_MAG_00000002-scaffold_138-biosynth_1	7279	TRUE	redox-cofactor	1	single	1	redox-cofactor	8	TARA_SAMEA6006005_MAG_00000002-scaffold_138_1;TARA_SAMEA6006005_MAG_00000002-scaffold_138_2;TARA_SAMEA6006005_MAG_00000002-scaffold_138_3;TARA_SAMEA6006005_MAG_00000002-scaffold_138_4;TARA_SAMEA6006005_MAG_00000002-scaffold_138_5;TARA_SAMEA6006005_MAG_00000002-scaffold_138_6;TARA_SAMEA6006005_MAG_00000002-scaffold_138_7;TARA_SAMEA6006005_MAG_00000002-scaffold_138_8	TARA_SAMEA6006005_MAG_00000002-scaffold_138_6;TARA_SAMEA6006005_MAG_00000002-scaffold_138_7;TARA_SAMEA6006005_MAG_00000002-scaffold_138_8
TPAC-CORAL-MAGS	SAMEA6006005	TARA_SAMEA6006005_MAG_00000004	TARA_SAMEA6006005_MAG_00000004-scaffold_11.region001.gbk	TARA_SAMEA6006005_MAG_00000004-scaffold_11	TARA_SAMEA6006005_MAG_00000004-scaffold_11-biosynth_1	12421	TRUE	terpene	1	single	1	terpene	13	TARA_SAMEA6006005_MAG_00000004-scaffold_11_1;TARA_SAMEA6006005_MAG_00000004-scaffold_11_2;TARA_SAMEA6006005_MAG_00000004-scaffold_11_3;TARA_SAMEA6006005_MAG_00000004-scaffold_11_4;TARA_SAMEA6006005_MAG_00000004-scaffold_11_5;TARA_SAMEA6006005_MAG_00000004-scaffold_11_6;TARA_SAMEA6006005_MAG_00000004-scaffold_11_7;TARA_SAMEA6006005_MAG_00000004-scaffold_11_8;TARA_SAMEA6006005_MAG_00000004-scaffold…	TARA_SAMEA6006005_MAG_00000004-scaffold_11_4	TARA_SAMEA6006005_MAG_00000004-scaffold_11_5;TARA_SAMEA6006005_MAG_00000004-scaffold_11_6;TARA_SAMEA6006005_MAG_00000004-scaffold_11_10	TARA_SAMEA6006005_MAG_00000004-scaffold_11_2		TARA_SAMEA6006005_MAG_00000004-scaffold_11_13
TPAC-CORAL-MAGS	SAMEA6006005	TARA_SAMEA6006005_MAG_00000004	TARA_SAMEA6006005_MAG_00000004-scaffold_168.region001.gbk	TARA_SAMEA6006005_MAG_00000004-scaffold_168	TARA_SAMEA6006005_MAG_00000004-scaffold_168-biosynth_1	5408	TRUE	lanthipeptide-class-i	1	single	1	lanthipeptide-class-i	4	TARA_SAMEA6006005_MAG_00000004-scaffold_168_1;TARA_SAMEA6006005_MAG_00000004-scaffold_168_2;TARA_SAMEA6006005_MAG_00000004-scaffold_168_3;TARA_SAMEA6006005_MAG_00000004-scaffold_168_4	TARA_SAMEA6006005_MAG_00000004-scaffold_168_1;TARA_SAMEA6006005_MAG_00000004-scaffold_168_4	TARA_SAMEA6006005_MAG_00000004-scaffold_168_3
TPAC-CORAL-MAGS	SAMEA6006005	TARA_SAMEA6006005_MAG_00000010	TARA_SAMEA6006005_MAG_00000010-scaffold_3.region001.gbk	TARA_SAMEA6006005_MAG_00000010-scaffold_3	TARA_SAMEA6006005_MAG_00000010-scaffold_3-biosynth_1	11026	FALSE	butyrolactone	1	single	1	butyrolactone	9	TARA_SAMEA6006005_MAG_00000010-scaffold_3_70;TARA_SAMEA6006005_MAG_00000010-scaffold_3_71;TARA_SAMEA6006005_MAG_00000010-scaffold_3_72;TARA_SAMEA6006005_MAG_00000010-scaffold_3_73;TARA_SAMEA6006005_MAG_00000010-scaffold_3_74;TARA_SAMEA6006005_MAG_00000010-scaffold_3_75;TARA_SAMEA6006005_MAG_00000010-scaffold_3_76;TARA_SAMEA6006005_MAG_00000010-scaffold_3_77;TARA_SAMEA6006005_MAG_00000010-scaffold…	TARA_SAMEA6006005_MAG_00000010-scaffold_3_74	TARA_SAMEA6006005_MAG_00000010-scaffold_3_78	TARA_SAMEA6006005_MAG_00000010-scaffold_3_76
TPAC-CORAL-MAGS	SAMEA6006005	TARA_SAMEA6006005_MAG_00000010	TARA_SAMEA6006005_MAG_00000010-scaffold_5.region001.gbk	TARA_SAMEA6006005_MAG_00000010-scaffold_5	TARA_SAMEA6006005_MAG_00000010-scaffold_5-biosynth_1	19227	TRUE	terpene	1	single	1	terpene	18	TARA_SAMEA6006005_MAG_00000010-scaffold_5_1;TARA_SAMEA6006005_MAG_00000010-scaffold_5_2;TARA_SAMEA6006005_MAG_00000010-scaffold_5_3;TARA_SAMEA6006005_MAG_00000010-scaffold_5_4;TARA_SAMEA6006005_MAG_00000010-scaffold_5_5;TARA_SAMEA6006005_MAG_00000010-scaffold_5_6;TARA_SAMEA6006005_MAG_00000010-scaffold_5_7;TARA_SAMEA6006005_MAG_00000010-scaffold_5_8;TARA_SAMEA6006005_MAG_00000010-scaffold_5_9;TAR…	TARA_SAMEA6006005_MAG_00000010-scaffold_5_9	TARA_SAMEA6006005_MAG_00000010-scaffold_5_1;TARA_SAMEA6006005_MAG_00000010-scaffold_5_4;TARA_SAMEA6006005_MAG_00000010-scaffold_5_13;TARA_SAMEA6006005_MAG_00000010-scaffold_5_16
TPAC-CORAL-MAGS	SAMEA6006005	TARA_SAMEA6006005_MAG_00000010	TARA_SAMEA6006005_MAG_00000010-scaffold_7.region001.gbk	TARA_SAMEA6006005_MAG_00000010-scaffold_7	TARA_SAMEA6006005_MAG_00000010-scaffold_7-biosynth_1	22586	FALSE	ranthipeptide	1	single	1	ranthipeptide	23	TARA_SAMEA6006005_MAG_00000010-scaffold_7_21;TARA_SAMEA6006005_MAG_00000010-scaffold_7_22;TARA_SAMEA6006005_MAG_00000010-scaffold_7_23;TARA_SAMEA6006005_MAG_00000010-scaffold_7_24;TARA_SAMEA6006005_MAG_00000010-scaffold_7_25;TARA_SAMEA6006005_MAG_00000010-scaffold_7_26;TARA_SAMEA6006005_MAG_00000010-scaffold_7_27;TARA_SAMEA6006005_MAG_00000010-scaffold_7_28;TARA_SAMEA6006005_MAG_00000010-scaffold…	TARA_SAMEA6006005_MAG_00000010-scaffold_7_30;TARA_SAMEA6006005_MAG_00000010-scaffold_7_31;TARA_SAMEA6006005_MAG_00000010-scaffold_7_32				TARA_SAMEA6006005_MAG_00000010-scaffold_7_42
TPAC-CORAL-MAGS	SAMEA6006005	TARA_SAMEA6006005_MAG_00000015	TARA_SAMEA6006005_MAG_00000015-scaffold_3.region001.gbk	TARA_SAMEA6006005_MAG_00000015-scaffold_3	TARA_SAMEA6006005_MAG_00000015-scaffold_3-biosynth_1	21319	FALSE	ranthipeptide	1	single	1	ranthipeptide	19	TARA_SAMEA6006005_MAG_00000015-scaffold_3_33;TARA_SAMEA6006005_MAG_00000015-scaffold_3_34;TARA_SAMEA6006005_MAG_00000015-scaffold_3_35;TARA_SAMEA6006005_MAG_00000015-scaffold_3_36;TARA_SAMEA6006005_MAG_00000015-scaffold_3_37;TARA_SAMEA6006005_MAG_00000015-scaffold_3_38;TARA_SAMEA6006005_MAG_00000015-scaffold_3_39;TARA_SAMEA6006005_MAG_00000015-scaffold_3_40;TARA_SAMEA6006005_MAG_00000015-scaffold…	TARA_SAMEA6006005_MAG_00000015-scaffold_3_41;TARA_SAMEA6006005_MAG_00000015-scaffold_3_42	TARA_SAMEA6006005_MAG_00000015-scaffold_3_50			TARA_SAMEA6006005_MAG_00000015-scaffold_3_38
TPAC-CORAL-MAGS	SAMEA6006005	TARA_SAMEA6006005_MAG_00000015	TARA_SAMEA6006005_MAG_00000015-scaffold_8.region001.gbk	TARA_SAMEA6006005_MAG_00000015-scaffold_8	TARA_SAMEA6006005_MAG_00000015-scaffold_8-biosynth_1	10999	FALSE	butyrolactone	1	single	1	butyrolactone	8	TARA_SAMEA6006005_MAG_00000015-scaffold_8_57;TARA_SAMEA6006005_MAG_00000015-scaffold_8_58;TARA_SAMEA6006005_MAG_00000015-scaffold_8_59;TARA_SAMEA6006005_MAG_00000015-scaffold_8_60;TARA_SAMEA6006005_MAG_00000015-scaffold_8_61;TARA_SAMEA6006005_MAG_00000015-scaffold_8_62;TARA_SAMEA6006005_MAG_00000015-scaffold_8_63;TARA_SAMEA6006005_MAG_00000015-scaffold_8_64	TARA_SAMEA6006005_MAG_00000015-scaffold_8_60	TARA_SAMEA6006005_MAG_00000015-scaffold_8_64	TARA_SAMEA6006005_MAG_00000015-scaffold_8_58;TARA_SAMEA6006005_MAG_00000015-scaffold_8_62
TPAC-CORAL-MAGS	SAMEA6006005	TARA_SAMEA6006005_MAG_00000015	TARA_SAMEA6006005_MAG_00000015-scaffold_50.region001.gbk	TARA_SAMEA6006005_MAG_00000015-scaffold_50	TARA_SAMEA6006005_MAG_00000015-scaffold_50-biosynth_1	9079	TRUE	terpene	1	single	1	terpene	9	TARA_SAMEA6006005_MAG_00000015-scaffold_50_1;TARA_SAMEA6006005_MAG_00000015-scaffold_50_2;TARA_SAMEA6006005_MAG_00000015-scaffold_50_3;TARA_SAMEA6006005_MAG_00000015-scaffold_50_4;TARA_SAMEA6006005_MAG_00000015-scaffold_50_5;TARA_SAMEA6006005_MAG_00000015-scaffold_50_6;TARA_SAMEA6006005_MAG_00000015-scaffold_50_7;TARA_SAMEA6006005_MAG_00000015-scaffold_50_8;TARA_SAMEA6006005_MAG_00000015-scaffold…	TARA_SAMEA6006005_MAG_00000015-scaffold_50_3	TARA_SAMEA6006005_MAG_00000015-scaffold_50_6;TARA_SAMEA6006005_MAG_00000015-scaffold_50_8;TARA_SAMEA6006005_MAG_00000015-scaffold_50_9
TPAC-CORAL-MAGS	SAMEA6006005	TARA_SAMEA6006005_MAG_00000016	TARA_SAMEA6006005_MAG_00000016-scaffold_8.region001.gbk	TARA_SAMEA6006005_MAG_00000016-scaffold_8	TARA_SAMEA6006005_MAG_00000016-scaffold_8-biosynth_1	21266	TRUE	ranthipeptide	1	single	1	ranthipeptide	19	TARA_SAMEA6006005_MAG_00000016-scaffold_8_31;TARA_SAMEA6006005_MAG_00000016-scaffold_8_32;TARA_SAMEA6006005_MAG_00000016-scaffold_8_33;TARA_SAMEA6006005_MAG_00000016-scaffold_8_34;TARA_SAMEA6006005_MAG_00000016-scaffold_8_35;TARA_SAMEA6006005_MAG_00000016-scaffold_8_36;TARA_SAMEA6006005_MAG_00000016-scaffold_8_37;TARA_SAMEA6006005_MAG_00000016-scaffold_8_38;TARA_SAMEA6006005_MAG_00000016-scaffold…	TARA_SAMEA6006005_MAG_00000016-scaffold_8_40;TARA_SAMEA6006005_MAG_00000016-scaffold_8_41	TARA_SAMEA6006005_MAG_00000016-scaffold_8_32			TARA_SAMEA6006005_MAG_00000016-scaffold_8_44
TPAC-CORAL-MAGS	SAMEA6006005	TARA_SAMEA6006005_MAG_00000016	TARA_SAMEA6006005_MAG_00000016-scaffold_15.region001.gbk	TARA_SAMEA6006005_MAG_00000016-scaffold_15	TARA_SAMEA6006005_MAG_00000016-scaffold_15-biosynth_1	16280	TRUE	terpene	1	single	1	terpene	17	TARA_SAMEA6006005_MAG_00000016-scaffold_15_28;TARA_SAMEA6006005_MAG_00000016-scaffold_15_29;TARA_SAMEA6006005_MAG_00000016-scaffold_15_30;TARA_SAMEA6006005_MAG_00000016-scaffold_15_31;TARA_SAMEA6006005_MAG_00000016-scaffold_15_32;TARA_SAMEA6006005_MAG_00000016-scaffold_15_33;TARA_SAMEA6006005_MAG_00000016-scaffold_15_34;TARA_SAMEA6006005_MAG_00000016-scaffold_15_35;TARA_SAMEA6006005_MAG_00000016-…	TARA_SAMEA6006005_MAG_00000016-scaffold_15_39	TARA_SAMEA6006005_MAG_00000016-scaffold_15_32;TARA_SAMEA6006005_MAG_00000016-scaffold_15_33;TARA_SAMEA6006005_MAG_00000016-scaffold_15_42	TARA_SAMEA6006005_MAG_00000016-scaffold_15_34;TARA_SAMEA6006005_MAG_00000016-scaffold_15_35
TPAC-CORAL-MAGS	SAMEA6006005	TARA_SAMEA6006005_MAG_00000016	TARA_SAMEA6006005_MAG_00000016-scaffold_25.region001.gbk	TARA_SAMEA6006005_MAG_00000016-scaffold_25	TARA_SAMEA6006005_MAG_00000016-scaffold_25-biosynth_1	11008	FALSE	butyrolactone	1	single	1	butyrolactone	6	TARA_SAMEA6006005_MAG_00000016-scaffold_25_12;TARA_SAMEA6006005_MAG_00000016-scaffold_25_13;TARA_SAMEA6006005_MAG_00000016-scaffold_25_14;TARA_SAMEA6006005_MAG_00000016-scaffold_25_15;TARA_SAMEA6006005_MAG_00000016-scaffold_25_16;TARA_SAMEA6006005_MAG_00000016-scaffold_25_17	TARA_SAMEA6006005_MAG_00000016-scaffold_25_14		TARA_SAMEA6006005_MAG_00000016-scaffold_25_13;TARA_SAMEA6006005_MAG_00000016-scaffold_25_16
TPAC-CORAL-MAGS	SAMEA6006005	TARA_SAMEA6006005_MAG_00000021	TARA_SAMEA6006005_MAG_00000021-scaffold_6.region001.gbk	TARA_SAMEA6006005_MAG_00000021-scaffold_6	TARA_SAMEA6006005_MAG_00000021-scaffold_6-biosynth_1	22253	FALSE	redox-cofactor	1	single	1	redox-cofactor	18	TARA_SAMEA6006005_MAG_00000021-scaffold_6_13;TARA_SAMEA6006005_MAG_00000021-scaffold_6_14;TARA_SAMEA6006005_MAG_00000021-scaffold_6_15;TARA_SAMEA6006005_MAG_00000021-scaffold_6_16;TARA_SAMEA6006005_MAG_00000021-scaffold_6_17;TARA_SAMEA6006005_MAG_00000021-scaffold_6_18;TARA_SAMEA6006005_MAG_00000021-scaffold_6_19;TARA_SAMEA6006005_MAG_00000021-scaffold_6_20;TARA_SAMEA6006005_MAG_00000021-scaffold…	TARA_SAMEA6006005_MAG_00000021-scaffold_6_21;TARA_SAMEA6006005_MAG_00000021-scaffold_6_22;TARA_SAMEA6006005_MAG_00000021-scaffold_6_23	TARA_SAMEA6006005_MAG_00000021-scaffold_6_19	TARA_SAMEA6006005_MAG_00000021-scaffold_6_25;TARA_SAMEA6006005_MAG_00000021-scaffold_6_26		TARA_SAMEA6006005_MAG_00000021-scaffold_6_13
TPAC-CORAL-MAGS	SAMEA6006005	TARA_SAMEA6006005_MAG_00000021	TARA_SAMEA6006005_MAG_00000021-scaffold_14.region001.gbk	TARA_SAMEA6006005_MAG_00000021-scaffold_14	TARA_SAMEA6006005_MAG_00000021-scaffold_14-biosynth_1	29933	TRUE	NRPS	1	single	1	NRPS	17	TARA_SAMEA6006005_MAG_00000021-scaffold_14_1;TARA_SAMEA6006005_MAG_00000021-scaffold_14_2;TARA_SAMEA6006005_MAG_00000021-scaffold_14_3;TARA_SAMEA6006005_MAG_00000021-scaffold_14_4;TARA_SAMEA6006005_MAG_00000021-scaffold_14_5;TARA_SAMEA6006005_MAG_00000021-scaffold_14_6;TARA_SAMEA6006005_MAG_00000021-scaffold_14_7;TARA_SAMEA6006005_MAG_00000021-scaffold_14_8;TARA_SAMEA6006005_MAG_00000021-scaffold…	TARA_SAMEA6006005_MAG_00000021-scaffold_14_3;TARA_SAMEA6006005_MAG_00000021-scaffold_14_4;TARA_SAMEA6006005_MAG_00000021-scaffold_14_8	TARA_SAMEA6006005_MAG_00000021-scaffold_14_5;TARA_SAMEA6006005_MAG_00000021-scaffold_14_9;TARA_SAMEA6006005_MAG_00000021-scaffold_14_10;TARA_SAMEA6006005_MAG_00000021-scaffold_14_11;TARA_SAMEA6006005_MAG_00000021-scaffold_14_12	TARA_SAMEA6006005_MAG_00000021-scaffold_14_14
TPAC-CORAL-MAGS	SAMEA6006005	TARA_SAMEA6006005_MAG_00000021	TARA_SAMEA6006005_MAG_00000021-scaffold_45.region001.gbk	TARA_SAMEA6006005_MAG_00000021-scaffold_45	TARA_SAMEA6006005_MAG_00000021-scaffold_45-biosynth_1	19703	TRUE	terpene	1	single	1	terpene	16	TARA_SAMEA6006005_MAG_00000021-scaffold_45_1;TARA_SAMEA6006005_MAG_00000021-scaffold_45_2;TARA_SAMEA6006005_MAG_00000021-scaffold_45_3;TARA_SAMEA6006005_MAG_00000021-scaffold_45_4;TARA_SAMEA6006005_MAG_00000021-scaffold_45_5;TARA_SAMEA6006005_MAG_00000021-scaffold_45_6;TARA_SAMEA6006005_MAG_00000021-scaffold_45_7;TARA_SAMEA6006005_MAG_00000021-scaffold_45_8;TARA_SAMEA6006005_MAG_00000021-scaffold…	TARA_SAMEA6006005_MAG_00000021-scaffold_45_9	TARA_SAMEA6006005_MAG_00000021-scaffold_45_3;TARA_SAMEA6006005_MAG_00000021-scaffold_45_10;TARA_SAMEA6006005_MAG_00000021-scaffold_45_12;TARA_SAMEA6006005_MAG_00000021-scaffold_45_15;TARA_SAMEA6006005_MAG_00000021-scaffold_45_16
TPAC-CORAL-MAGS	SAMEA6006005	TARA_SAMEA6006005_MAG_00000042	TARA_SAMEA6006005_MAG_00000042-scaffold_4.region001.gbk	TARA_SAMEA6006005_MAG_00000042-scaffold_4	TARA_SAMEA6006005_MAG_00000042-scaffold_4-biosynth_1	10999	FALSE	butyrolactone	1	single	1	butyrolactone	7	TARA_SAMEA6006005_MAG_00000042-scaffold_4_180;TARA_SAMEA6006005_MAG_00000042-scaffold_4_181;TARA_SAMEA6006005_MAG_00000042-scaffold_4_182;TARA_SAMEA6006005_MAG_00000042-scaffold_4_183;TARA_SAMEA6006005_MAG_00000042-scaffold_4_184;TARA_SAMEA6006005_MAG_00000042-scaffold_4_185;TARA_SAMEA6006005_MAG_00000042-scaffold_4_186	TARA_SAMEA6006005_MAG_00000042-scaffold_4_182	TARA_SAMEA6006005_MAG_00000042-scaffold_4_186	TARA_SAMEA6006005_MAG_00000042-scaffold_4_181;TARA_SAMEA6006005_MAG_00000042-scaffold_4_184
TPAC-CORAL-MAGS	SAMEA6006005	TARA_SAMEA6006005_MAG_00000042	TARA_SAMEA6006005_MAG_00000042-scaffold_8.region001.gbk	TARA_SAMEA6006005_MAG_00000042-scaffold_8	TARA_SAMEA6006005_MAG_00000042-scaffold_8-biosynth_1	20933	FALSE	terpene	1	single	1	terpene	18	TARA_SAMEA6006005_MAG_00000042-scaffold_8_7;TARA_SAMEA6006005_MAG_00000042-scaffold_8_8;TARA_SAMEA6006005_MAG_00000042-scaffold_8_9;TARA_SAMEA6006005_MAG_00000042-scaffold_8_10;TARA_SAMEA6006005_MAG_00000042-scaffold_8_11;TARA_SAMEA6006005_MAG_00000042-scaffold_8_12;TARA_SAMEA6006005_MAG_00000042-scaffold_8_13;TARA_SAMEA6006005_MAG_00000042-scaffold_8_14;TARA_SAMEA6006005_MAG_00000042-scaffold_8_…	TARA_SAMEA6006005_MAG_00000042-scaffold_8_12	TARA_SAMEA6006005_MAG_00000042-scaffold_8_19;TARA_SAMEA6006005_MAG_00000042-scaffold_8_20;TARA_SAMEA6006005_MAG_00000042-scaffold_8_21	TARA_SAMEA6006005_MAG_00000042-scaffold_8_17;TARA_SAMEA6006005_MAG_00000042-scaffold_8_18
TPAC-CORAL-MAGS	SAMEA6006005	TARA_SAMEA6006005_MAG_00000042	TARA_SAMEA6006005_MAG_00000042-scaffold_11.region001.gbk	TARA_SAMEA6006005_MAG_00000042-scaffold_11	TARA_SAMEA6006005_MAG_00000042-scaffold_11-biosynth_1	46330	FALSE	NRPS	1	single	1	NRPS	32	TARA_SAMEA6006005_MAG_00000042-scaffold_11_21;TARA_SAMEA6006005_MAG_00000042-scaffold_11_22;TARA_SAMEA6006005_MAG_00000042-scaffold_11_23;TARA_SAMEA6006005_MAG_00000042-scaffold_11_24;TARA_SAMEA6006005_MAG_00000042-scaffold_11_25;TARA_SAMEA6006005_MAG_00000042-scaffold_11_26;TARA_SAMEA6006005_MAG_00000042-scaffold_11_27;TARA_SAMEA6006005_MAG_00000042-scaffold_11_28;TARA_SAMEA6006005_MAG_00000042-…	TARA_SAMEA6006005_MAG_00000042-scaffold_11_36	TARA_SAMEA6006005_MAG_00000042-scaffold_11_29;TARA_SAMEA6006005_MAG_00000042-scaffold_11_30;TARA_SAMEA6006005_MAG_00000042-scaffold_11_33;TARA_SAMEA6006005_MAG_00000042-scaffold_11_39;TARA_SAMEA6006005_MAG_00000042-scaffold_11_43;TARA_SAMEA6006005_MAG_00000042-scaffold_11_46;TARA_SAMEA6006005_MAG_00000042-scaffold_11_47			TARA_SAMEA6006005_MAG_00000042-scaffold_11_22;TARA_SAMEA6006005_MAG_00000042-scaffold_11_25;TARA_SAMEA6006005_MAG_00000042-scaffold_11_26;TARA_SAMEA6006005_MAG_00000042-scaffold_11_28;TARA_SAMEA6006005_MAG_00000042-scaffold_11_49;TARA_SAMEA6006005_MAG_00000042-scaffold_11_50;TARA_SAMEA6006005_MAG_00000042-scaffold_11_51
TPAC-CORAL-MAGS	SAMEA6006005	TARA_SAMEA6006005_MAG_00000049	TARA_SAMEA6006005_MAG_00000049-scaffold_38.region001.gbk	TARA_SAMEA6006005_MAG_00000049-scaffold_38	TARA_SAMEA6006005_MAG_00000049-scaffold_38-biosynth_1	13169	TRUE	terpene	1	single	1	terpene	12	TARA_SAMEA6006005_MAG_00000049-scaffold_38_1;TARA_SAMEA6006005_MAG_00000049-scaffold_38_2;TARA_SAMEA6006005_MAG_00000049-scaffold_38_3;TARA_SAMEA6006005_MAG_00000049-scaffold_38_4;TARA_SAMEA6006005_MAG_00000049-scaffold_38_5;TARA_SAMEA6006005_MAG_00000049-scaffold_38_6;TARA_SAMEA6006005_MAG_00000049-scaffold_38_7;TARA_SAMEA6006005_MAG_00000049-scaffold_38_8;TARA_SAMEA6006005_MAG_00000049-scaffold…	TARA_SAMEA6006005_MAG_00000049-scaffold_38_10	TARA_SAMEA6006005_MAG_00000049-scaffold_38_8
TPAC-CORAL-MAGS	SAMEA6006566	TARA_SAMEA6006566_MAG_00000006	TARA_SAMEA6006566_MAG_00000006-scaffold_2.region001.gbk	TARA_SAMEA6006566_MAG_00000006-scaffold_2	TARA_SAMEA6006566_MAG_00000006-scaffold_2-biosynth_1	39364	TRUE	NRPS-like	1	single	1	NRPS-like	39	TARA_SAMEA6006566_MAG_00000006-scaffold_2_1;TARA_SAMEA6006566_MAG_00000006-scaffold_2_2;TARA_SAMEA6006566_MAG_00000006-scaffold_2_3;TARA_SAMEA6006566_MAG_00000006-scaffold_2_4;TARA_SAMEA6006566_MAG_00000006-scaffold_2_5;TARA_SAMEA6006566_MAG_00000006-scaffold_2_6;TARA_SAMEA6006566_MAG_00000006-scaffold_2_7;TARA_SAMEA6006566_MAG_00000006-scaffold_2_8;TARA_SAMEA6006566_MAG_00000006-scaffold_2_9;TAR…	TARA_SAMEA6006566_MAG_00000006-scaffold_2_15	TARA_SAMEA6006566_MAG_00000006-scaffold_2_3;TARA_SAMEA6006566_MAG_00000006-scaffold_2_9;TARA_SAMEA6006566_MAG_00000006-scaffold_2_14;TARA_SAMEA6006566_MAG_00000006-scaffold_2_16;TARA_SAMEA6006566_MAG_00000006-scaffold_2_17;TARA_SAMEA6006566_MAG_00000006-scaffold_2_26;TARA_SAMEA6006566_MAG_00000006-scaffold_2_29	TARA_SAMEA6006566_MAG_00000006-scaffold_2_6
TPAC-CORAL-MAGS	SAMEA6006566	TARA_SAMEA6006566_MAG_00000006	TARA_SAMEA6006566_MAG_00000006-scaffold_8.region001.gbk	TARA_SAMEA6006566_MAG_00000006-scaffold_8	TARA_SAMEA6006566_MAG_00000006-scaffold_8-biosynth_1	10891	FALSE	RiPP-like	1	single	1	RiPP-like	10	TARA_SAMEA6006566_MAG_00000006-scaffold_8_19;TARA_SAMEA6006566_MAG_00000006-scaffold_8_20;TARA_SAMEA6006566_MAG_00000006-scaffold_8_21;TARA_SAMEA6006566_MAG_00000006-scaffold_8_22;TARA_SAMEA6006566_MAG_00000006-scaffold_8_23;TARA_SAMEA6006566_MAG_00000006-scaffold_8_24;TARA_SAMEA6006566_MAG_00000006-scaffold_8_25;TARA_SAMEA6006566_MAG_00000006-scaffold_8_26;TARA_SAMEA6006566_MAG_00000006-scaffold…	TARA_SAMEA6006566_MAG_00000006-scaffold_8_23
TPAC-CORAL-MAGS	SAMEA6006566	TARA_SAMEA6006566_MAG_00000006	TARA_SAMEA6006566_MAG_00000006-scaffold_39.region001.gbk	TARA_SAMEA6006566_MAG_00000006-scaffold_39	TARA_SAMEA6006566_MAG_00000006-scaffold_39-biosynth_1	23631	TRUE	T1PKS	1	single	1	T1PKS	9	TARA_SAMEA6006566_MAG_00000006-scaffold_39_1;TARA_SAMEA6006566_MAG_00000006-scaffold_39_2;TARA_SAMEA6006566_MAG_00000006-scaffold_39_3;TARA_SAMEA6006566_MAG_00000006-scaffold_39_4;TARA_SAMEA6006566_MAG_00000006-scaffold_39_5;TARA_SAMEA6006566_MAG_00000006-scaffold_39_6;TARA_SAMEA6006566_MAG_00000006-scaffold_39_7;TARA_SAMEA6006566_MAG_00000006-scaffold_39_8;TARA_SAMEA6006566_MAG_00000006-scaffold…	TARA_SAMEA6006566_MAG_00000006-scaffold_39_6	TARA_SAMEA6006566_MAG_00000006-scaffold_39_4;TARA_SAMEA6006566_MAG_00000006-scaffold_39_5;TARA_SAMEA6006566_MAG_00000006-scaffold_39_7
TPAC-CORAL-MAGS	SAMEA6006566	TARA_SAMEA6006566_MAG_00000006	TARA_SAMEA6006566_MAG_00000006-scaffold_174.region001.gbk	TARA_SAMEA6006566_MAG_00000006-scaffold_174	TARA_SAMEA6006566_MAG_00000006-scaffold_174-biosynth_1	7431	TRUE	betalactone	1	single	1	betalactone	9	TARA_SAMEA6006566_MAG_00000006-scaffold_174_1;TARA_SAMEA6006566_MAG_00000006-scaffold_174_2;TARA_SAMEA6006566_MAG_00000006-scaffold_174_3;TARA_SAMEA6006566_MAG_00000006-scaffold_174_4;TARA_SAMEA6006566_MAG_00000006-scaffold_174_5;TARA_SAMEA6006566_MAG_00000006-scaffold_174_6;TARA_SAMEA6006566_MAG_00000006-scaffold_174_7;TARA_SAMEA6006566_MAG_00000006-scaffold_174_8;TARA_SAMEA6006566_MAG_00000006-…	TARA_SAMEA6006566_MAG_00000006-scaffold_174_7;TARA_SAMEA6006566_MAG_00000006-scaffold_174_9
TPAC-CORAL-MAGS	SAMEA6006566	TARA_SAMEA6006566_MAG_00000013	TARA_SAMEA6006566_MAG_00000013-scaffold_5.region001.gbk	TARA_SAMEA6006566_MAG_00000013-scaffold_5	TARA_SAMEA6006566_MAG_00000013-scaffold_5-biosynth_1	17661	TRUE	terpene	1	single	1	terpene	21	TARA_SAMEA6006566_MAG_00000013-scaffold_5_1;TARA_SAMEA6006566_MAG_00000013-scaffold_5_2;TARA_SAMEA6006566_MAG_00000013-scaffold_5_3;TARA_SAMEA6006566_MAG_00000013-scaffold_5_4;TARA_SAMEA6006566_MAG_00000013-scaffold_5_5;TARA_SAMEA6006566_MAG_00000013-scaffold_5_6;TARA_SAMEA6006566_MAG_00000013-scaffold_5_7;TARA_SAMEA6006566_MAG_00000013-scaffold_5_8;TARA_SAMEA6006566_MAG_00000013-scaffold_5_9;TAR…	TARA_SAMEA6006566_MAG_00000013-scaffold_5_10;TARA_SAMEA6006566_MAG_00000013-scaffold_5_11	TARA_SAMEA6006566_MAG_00000013-scaffold_5_9;TARA_SAMEA6006566_MAG_00000013-scaffold_5_17;TARA_SAMEA6006566_MAG_00000013-scaffold_5_19	TARA_SAMEA6006566_MAG_00000013-scaffold_5_20
TPAC-CORAL-MAGS	SAMEA6006566	TARA_SAMEA6006566_MAG_00000013	TARA_SAMEA6006566_MAG_00000013-scaffold_39.region001.gbk	TARA_SAMEA6006566_MAG_00000013-scaffold_39	TARA_SAMEA6006566_MAG_00000013-scaffold_39-biosynth_1	8614	TRUE	terpene	1	single	1	terpene	6	TARA_SAMEA6006566_MAG_00000013-scaffold_39_1;TARA_SAMEA6006566_MAG_00000013-scaffold_39_2;TARA_SAMEA6006566_MAG_00000013-scaffold_39_3;TARA_SAMEA6006566_MAG_00000013-scaffold_39_4;TARA_SAMEA6006566_MAG_00000013-scaffold_39_5;TARA_SAMEA6006566_MAG_00000013-scaffold_39_6	TARA_SAMEA6006566_MAG_00000013-scaffold_39_1;TARA_SAMEA6006566_MAG_00000013-scaffold_39_2	TARA_SAMEA6006566_MAG_00000013-scaffold_39_4
TPAC-CORAL-MAGS	SAMEA6006566	TARA_SAMEA6006566_MAG_00000017	TARA_SAMEA6006566_MAG_00000017-scaffold_1.region001.gbk	TARA_SAMEA6006566_MAG_00000017-scaffold_1	TARA_SAMEA6006566_MAG_00000017-scaffold_1-biosynth_1	20276	FALSE	RRE-containing	1	single	1	RRE-containing	18	TARA_SAMEA6006566_MAG_00000017-scaffold_1_22;TARA_SAMEA6006566_MAG_00000017-scaffold_1_23;TARA_SAMEA6006566_MAG_00000017-scaffold_1_24;TARA_SAMEA6006566_MAG_00000017-scaffold_1_25;TARA_SAMEA6006566_MAG_00000017-scaffold_1_26;TARA_SAMEA6006566_MAG_00000017-scaffold_1_27;TARA_SAMEA6006566_MAG_00000017-scaffold_1_28;TARA_SAMEA6006566_MAG_00000017-scaffold_1_29;TARA_SAMEA6006566_MAG_00000017-scaffold…	TARA_SAMEA6006566_MAG_00000017-scaffold_1_31	TARA_SAMEA6006566_MAG_00000017-scaffold_1_25;TARA_SAMEA6006566_MAG_00000017-scaffold_1_33;TARA_SAMEA6006566_MAG_00000017-scaffold_1_38	TARA_SAMEA6006566_MAG_00000017-scaffold_1_30		TARA_SAMEA6006566_MAG_00000017-scaffold_1_28;TARA_SAMEA6006566_MAG_00000017-scaffold_1_34;TARA_SAMEA6006566_MAG_00000017-scaffold_1_35;TARA_SAMEA6006566_MAG_00000017-scaffold_1_36;TARA_SAMEA6006566_MAG_00000017-scaffold_1_37
TPAC-CORAL-MAGS	SAMEA6006566	TARA_SAMEA6006566_MAG_00000017	TARA_SAMEA6006566_MAG_00000017-scaffold_2.region001.gbk	TARA_SAMEA6006566_MAG_00000017-scaffold_2	TARA_SAMEA6006566_MAG_00000017-scaffold_2-biosynth_1	10921	FALSE	RiPP-like	1	single	1	RiPP-like	8	TARA_SAMEA6006566_MAG_00000017-scaffold_2_41;TARA_SAMEA6006566_MAG_00000017-scaffold_2_42;TARA_SAMEA6006566_MAG_00000017-scaffold_2_43;TARA_SAMEA6006566_MAG_00000017-scaffold_2_44;TARA_SAMEA6006566_MAG_00000017-scaffold_2_45;TARA_SAMEA6006566_MAG_00000017-scaffold_2_46;TARA_SAMEA6006566_MAG_00000017-scaffold_2_47;TARA_SAMEA6006566_MAG_00000017-scaffold_2_48	TARA_SAMEA6006566_MAG_00000017-scaffold_2_45	TARA_SAMEA6006566_MAG_00000017-scaffold_2_47	TARA_SAMEA6006566_MAG_00000017-scaffold_2_48
TPAC-CORAL-MAGS	SAMEA6006566	TARA_SAMEA6006566_MAG_00000017	TARA_SAMEA6006566_MAG_00000017-scaffold_4.region001.gbk	TARA_SAMEA6006566_MAG_00000017-scaffold_4	TARA_SAMEA6006566_MAG_00000017-scaffold_4-biosynth_1	23497	TRUE	T3PKS	1	single	1	T3PKS	22	TARA_SAMEA6006566_MAG_00000017-scaffold_4_1;TARA_SAMEA6006566_MAG_00000017-scaffold_4_2;TARA_SAMEA6006566_MAG_00000017-scaffold_4_3;TARA_SAMEA6006566_MAG_00000017-scaffold_4_4;TARA_SAMEA6006566_MAG_00000017-scaffold_4_5;TARA_SAMEA6006566_MAG_00000017-scaffold_4_6;TARA_SAMEA6006566_MAG_00000017-scaffold_4_7;TARA_SAMEA6006566_MAG_00000017-scaffold_4_8;TARA_SAMEA6006566_MAG_00000017-scaffold_4_9;TAR…	TARA_SAMEA6006566_MAG_00000017-scaffold_4_2	TARA_SAMEA6006566_MAG_00000017-scaffold_4_1;TARA_SAMEA6006566_MAG_00000017-scaffold_4_3;TARA_SAMEA6006566_MAG_00000017-scaffold_4_12;TARA_SAMEA6006566_MAG_00000017-scaffold_4_15;TARA_SAMEA6006566_MAG_00000017-scaffold_4_16;TARA_SAMEA6006566_MAG_00000017-scaffold_4_18;TARA_SAMEA6006566_MAG_00000017-scaffold_4_21	TARA_SAMEA6006566_MAG_00000017-scaffold_4_5;TARA_SAMEA6006566_MAG_00000017-scaffold_4_6;TARA_SAMEA6006566_MAG_00000017-scaffold_4_11		TARA_SAMEA6006566_MAG_00000017-scaffold_4_10
TPAC-CORAL-MAGS	SAMEA6006566	TARA_SAMEA6006566_MAG_00000017	TARA_SAMEA6006566_MAG_00000017-scaffold_4.region002.gbk	TARA_SAMEA6006566_MAG_00000017-scaffold_4	TARA_SAMEA6006566_MAG_00000017-scaffold_4-biosynth_2	35139	TRUE	NRPS-like;hserlactone	2	neighbouring;single	2	NRPS-like;hserlactone	36	TARA_SAMEA6006566_MAG_00000017-scaffold_4_42;TARA_SAMEA6006566_MAG_00000017-scaffold_4_43;TARA_SAMEA6006566_MAG_00000017-scaffold_4_44;TARA_SAMEA6006566_MAG_00000017-scaffold_4_45;TARA_SAMEA6006566_MAG_00000017-scaffold_4_46;TARA_SAMEA6006566_MAG_00000017-scaffold_4_47;TARA_SAMEA6006566_MAG_00000017-scaffold_4_48;TARA_SAMEA6006566_MAG_00000017-scaffold_4_49;TARA_SAMEA6006566_MAG_00000017-scaffold…	TARA_SAMEA6006566_MAG_00000017-scaffold_4_57;TARA_SAMEA6006566_MAG_00000017-scaffold_4_61	TARA_SAMEA6006566_MAG_00000017-scaffold_4_44;TARA_SAMEA6006566_MAG_00000017-scaffold_4_60	TARA_SAMEA6006566_MAG_00000017-scaffold_4_51;TARA_SAMEA6006566_MAG_00000017-scaffold_4_54;TARA_SAMEA6006566_MAG_00000017-scaffold_4_56;TARA_SAMEA6006566_MAG_00000017-scaffold_4_72		TARA_SAMEA6006566_MAG_00000017-scaffold_4_52;TARA_SAMEA6006566_MAG_00000017-scaffold_4_64;TARA_SAMEA6006566_MAG_00000017-scaffold_4_71
TPAC-CORAL-MAGS	SAMEA6006566	TARA_SAMEA6006566_MAG_00000017	TARA_SAMEA6006566_MAG_00000017-scaffold_19.region001.gbk	TARA_SAMEA6006566_MAG_00000017-scaffold_19	TARA_SAMEA6006566_MAG_00000017-scaffold_19-biosynth_1	21122	FALSE	terpene	1	single	1	terpene	18	TARA_SAMEA6006566_MAG_00000017-scaffold_19_8;TARA_SAMEA6006566_MAG_00000017-scaffold_19_9;TARA_SAMEA6006566_MAG_00000017-scaffold_19_10;TARA_SAMEA6006566_MAG_00000017-scaffold_19_11;TARA_SAMEA6006566_MAG_00000017-scaffold_19_12;TARA_SAMEA6006566_MAG_00000017-scaffold_19_13;TARA_SAMEA6006566_MAG_00000017-scaffold_19_14;TARA_SAMEA6006566_MAG_00000017-scaffold_19_15;TARA_SAMEA6006566_MAG_00000017-sc…	TARA_SAMEA6006566_MAG_00000017-scaffold_19_16	TARA_SAMEA6006566_MAG_00000017-scaffold_19_14;TARA_SAMEA6006566_MAG_00000017-scaffold_19_15;TARA_SAMEA6006566_MAG_00000017-scaffold_19_20;TARA_SAMEA6006566_MAG_00000017-scaffold_19_21;TARA_SAMEA6006566_MAG_00000017-scaffold_19_22;TARA_SAMEA6006566_MAG_00000017-scaffold_19_23	TARA_SAMEA6006566_MAG_00000017-scaffold_19_11		TARA_SAMEA6006566_MAG_00000017-scaffold_19_8;TARA_SAMEA6006566_MAG_00000017-scaffold_19_9
TPAC-CORAL-MAGS	SAMEA6006566	TARA_SAMEA6006566_MAG_00000017	TARA_SAMEA6006566_MAG_00000017-scaffold_21.region001.gbk	TARA_SAMEA6006566_MAG_00000017-scaffold_21	TARA_SAMEA6006566_MAG_00000017-scaffold_21-biosynth_1	26377	TRUE	NRPS-like	1	single	1	NRPS-like	16	TARA_SAMEA6006566_MAG_00000017-scaffold_21_1;TARA_SAMEA6006566_MAG_00000017-scaffold_21_2;TARA_SAMEA6006566_MAG_00000017-scaffold_21_3;TARA_SAMEA6006566_MAG_00000017-scaffold_21_4;TARA_SAMEA6006566_MAG_00000017-scaffold_21_5;TARA_SAMEA6006566_MAG_00000017-scaffold_21_6;TARA_SAMEA6006566_MAG_00000017-scaffold_21_7;TARA_SAMEA6006566_MAG_00000017-scaffold_21_8;TARA_SAMEA6006566_MAG_00000017-scaffold…	TARA_SAMEA6006566_MAG_00000017-scaffold_21_3	TARA_SAMEA6006566_MAG_00000017-scaffold_21_10;TARA_SAMEA6006566_MAG_00000017-scaffold_21_12			TARA_SAMEA6006566_MAG_00000017-scaffold_21_5;TARA_SAMEA6006566_MAG_00000017-scaffold_21_6;TARA_SAMEA6006566_MAG_00000017-scaffold_21_7;TARA_SAMEA6006566_MAG_00000017-scaffold_21_8;TARA_SAMEA6006566_MAG_00000017-scaffold_21_13;TARA_SAMEA6006566_MAG_00000017-scaffold_21_14;TARA_SAMEA6006566_MAG_00000017-scaffold_21_15
TPAC-CORAL-MAGS	SAMEA6006566	TARA_SAMEA6006566_MAG_00000017	TARA_SAMEA6006566_MAG_00000017-scaffold_116.region001.gbk	TARA_SAMEA6006566_MAG_00000017-scaffold_116	TARA_SAMEA6006566_MAG_00000017-scaffold_116-biosynth_1	12712	TRUE	redox-cofactor	1	single	1	redox-cofactor	14	TARA_SAMEA6006566_MAG_00000017-scaffold_116_1;TARA_SAMEA6006566_MAG_00000017-scaffold_116_2;TARA_SAMEA6006566_MAG_00000017-scaffold_116_3;TARA_SAMEA6006566_MAG_00000017-scaffold_116_4;TARA_SAMEA6006566_MAG_00000017-scaffold_116_5;TARA_SAMEA6006566_MAG_00000017-scaffold_116_6;TARA_SAMEA6006566_MAG_00000017-scaffold_116_7;TARA_SAMEA6006566_MAG_00000017-scaffold_116_8;TARA_SAMEA6006566_MAG_00000017-…	TARA_SAMEA6006566_MAG_00000017-scaffold_116_10;TARA_SAMEA6006566_MAG_00000017-scaffold_116_11;TARA_SAMEA6006566_MAG_00000017-scaffold_116_12				TARA_SAMEA6006566_MAG_00000017-scaffold_116_1;TARA_SAMEA6006566_MAG_00000017-scaffold_116_6;TARA_SAMEA6006566_MAG_00000017-scaffold_116_7
TPAC-CORAL-MAGS	SAMEA6006566	TARA_SAMEA6006566_MAG_00000017	TARA_SAMEA6006566_MAG_00000017-scaffold_124.region001.gbk	TARA_SAMEA6006566_MAG_00000017-scaffold_124	TARA_SAMEA6006566_MAG_00000017-scaffold_124-biosynth_1	11257	TRUE	terpene	1	single	1	terpene	11	TARA_SAMEA6006566_MAG_00000017-scaffold_124_1;TARA_SAMEA6006566_MAG_00000017-scaffold_124_2;TARA_SAMEA6006566_MAG_00000017-scaffold_124_3;TARA_SAMEA6006566_MAG_00000017-scaffold_124_4;TARA_SAMEA6006566_MAG_00000017-scaffold_124_5;TARA_SAMEA6006566_MAG_00000017-scaffold_124_6;TARA_SAMEA6006566_MAG_00000017-scaffold_124_7;TARA_SAMEA6006566_MAG_00000017-scaffold_124_8;TARA_SAMEA6006566_MAG_00000017-…	TARA_SAMEA6006566_MAG_00000017-scaffold_124_4		TARA_SAMEA6006566_MAG_00000017-scaffold_124_11		TARA_SAMEA6006566_MAG_00000017-scaffold_124_3
TPAC-CORAL-MAGS	SAMEA6006566	TARA_SAMEA6006566_MAG_00000017	TARA_SAMEA6006566_MAG_00000017-scaffold_126.region001.gbk	TARA_SAMEA6006566_MAG_00000017-scaffold_126	TARA_SAMEA6006566_MAG_00000017-scaffold_126-biosynth_1	10891	TRUE	terpene	1	single	1	terpene	10	TARA_SAMEA6006566_MAG_00000017-scaffold_126_1;TARA_SAMEA6006566_MAG_00000017-scaffold_126_2;TARA_SAMEA6006566_MAG_00000017-scaffold_126_3;TARA_SAMEA6006566_MAG_00000017-scaffold_126_4;TARA_SAMEA6006566_MAG_00000017-scaffold_126_5;TARA_SAMEA6006566_MAG_00000017-scaffold_126_6;TARA_SAMEA6006566_MAG_00000017-scaffold_126_7;TARA_SAMEA6006566_MAG_00000017-scaffold_126_8;TARA_SAMEA6006566_MAG_00000017-…	TARA_SAMEA6006566_MAG_00000017-scaffold_126_1				TARA_SAMEA6006566_MAG_00000017-scaffold_126_7
TPAC-CORAL-MAGS	SAMEA6006566	TARA_SAMEA6006566_MAG_00000017	TARA_SAMEA6006566_MAG_00000017-scaffold_133.region001.gbk	TARA_SAMEA6006566_MAG_00000017-scaffold_133	TARA_SAMEA6006566_MAG_00000017-scaffold_133-biosynth_1	10147	TRUE	terpene	1	single	1	terpene	10	TARA_SAMEA6006566_MAG_00000017-scaffold_133_1;TARA_SAMEA6006566_MAG_00000017-scaffold_133_2;TARA_SAMEA6006566_MAG_00000017-scaffold_133_3;TARA_SAMEA6006566_MAG_00000017-scaffold_133_4;TARA_SAMEA6006566_MAG_00000017-scaffold_133_5;TARA_SAMEA6006566_MAG_00000017-scaffold_133_6;TARA_SAMEA6006566_MAG_00000017-scaffold_133_7;TARA_SAMEA6006566_MAG_00000017-scaffold_133_8;TARA_SAMEA6006566_MAG_00000017-…	TARA_SAMEA6006566_MAG_00000017-scaffold_133_1;TARA_SAMEA6006566_MAG_00000017-scaffold_133_4;TARA_SAMEA6006566_MAG_00000017-scaffold_133_6	TARA_SAMEA6006566_MAG_00000017-scaffold_133_3;TARA_SAMEA6006566_MAG_00000017-scaffold_133_8;TARA_SAMEA6006566_MAG_00000017-scaffold_133_9
TPAC-CORAL-MAGS	SAMEA6006566	TARA_SAMEA6006566_MAG_00000019	TARA_SAMEA6006566_MAG_00000019-scaffold_5.region001.gbk	TARA_SAMEA6006566_MAG_00000019-scaffold_5	TARA_SAMEA6006566_MAG_00000019-scaffold_5-biosynth_1	13094	TRUE	terpene	1	single	1	terpene	10	TARA_SAMEA6006566_MAG_00000019-scaffold_5_1;TARA_SAMEA6006566_MAG_00000019-scaffold_5_2;TARA_SAMEA6006566_MAG_00000019-scaffold_5_3;TARA_SAMEA6006566_MAG_00000019-scaffold_5_4;TARA_SAMEA6006566_MAG_00000019-scaffold_5_5;TARA_SAMEA6006566_MAG_00000019-scaffold_5_6;TARA_SAMEA6006566_MAG_00000019-scaffold_5_7;TARA_SAMEA6006566_MAG_00000019-scaffold_5_8;TARA_SAMEA6006566_MAG_00000019-scaffold_5_9;TAR…	TARA_SAMEA6006566_MAG_00000019-scaffold_5_2	TARA_SAMEA6006566_MAG_00000019-scaffold_5_1;TARA_SAMEA6006566_MAG_00000019-scaffold_5_8
TPAC-CORAL-MAGS	SAMEA6006566	TARA_SAMEA6006566_MAG_00000019	TARA_SAMEA6006566_MAG_00000019-scaffold_26.region001.gbk	TARA_SAMEA6006566_MAG_00000019-scaffold_26	TARA_SAMEA6006566_MAG_00000019-scaffold_26-biosynth_1	19414	TRUE	redox-cofactor	1	single	1	redox-cofactor	16	TARA_SAMEA6006566_MAG_00000019-scaffold_26_5;TARA_SAMEA6006566_MAG_00000019-scaffold_26_6;TARA_SAMEA6006566_MAG_00000019-scaffold_26_7;TARA_SAMEA6006566_MAG_00000019-scaffold_26_8;TARA_SAMEA6006566_MAG_00000019-scaffold_26_9;TARA_SAMEA6006566_MAG_00000019-scaffold_26_10;TARA_SAMEA6006566_MAG_00000019-scaffold_26_11;TARA_SAMEA6006566_MAG_00000019-scaffold_26_12;TARA_SAMEA6006566_MAG_00000019-scaff…	TARA_SAMEA6006566_MAG_00000019-scaffold_26_12;TARA_SAMEA6006566_MAG_00000019-scaffold_26_13;TARA_SAMEA6006566_MAG_00000019-scaffold_26_14	TARA_SAMEA6006566_MAG_00000019-scaffold_26_16	TARA_SAMEA6006566_MAG_00000019-scaffold_26_9;TARA_SAMEA6006566_MAG_00000019-scaffold_26_10
TPAC-CORAL-MAGS	SAMEA6006566	TARA_SAMEA6006566_MAG_00000019	TARA_SAMEA6006566_MAG_00000019-scaffold_132.region001.gbk	TARA_SAMEA6006566_MAG_00000019-scaffold_132	TARA_SAMEA6006566_MAG_00000019-scaffold_132-biosynth_1	7550	TRUE	NRPS-like;T1PKS	1	neighbouring	2	T1PKS;NRPS-like	4	TARA_SAMEA6006566_MAG_00000019-scaffold_132_1;TARA_SAMEA6006566_MAG_00000019-scaffold_132_2;TARA_SAMEA6006566_MAG_00000019-scaffold_132_3;TARA_SAMEA6006566_MAG_00000019-scaffold_132_4	TARA_SAMEA6006566_MAG_00000019-scaffold_132_1;TARA_SAMEA6006566_MAG_00000019-scaffold_132_2
TPAC-CORAL-MAGS	SAMEA6006566	TARA_SAMEA6006566_MAG_00000019	TARA_SAMEA6006566_MAG_00000019-scaffold_159.region001.gbk	TARA_SAMEA6006566_MAG_00000019-scaffold_159	TARA_SAMEA6006566_MAG_00000019-scaffold_159-biosynth_1	5954	TRUE	NRPS	1	single	1	NRPS	3	TARA_SAMEA6006566_MAG_00000019-scaffold_159_1;TARA_SAMEA6006566_MAG_00000019-scaffold_159_2;TARA_SAMEA6006566_MAG_00000019-scaffold_159_3	TARA_SAMEA6006566_MAG_00000019-scaffold_159_2	TARA_SAMEA6006566_MAG_00000019-scaffold_159_1
TPAC-CORAL-MAGS	SAMEA6006566	TARA_SAMEA6006566_MAG_00000021	TARA_SAMEA6006566_MAG_00000021-scaffold_57.region001.gbk	TARA_SAMEA6006566_MAG_00000021-scaffold_57	TARA_SAMEA6006566_MAG_00000021-scaffold_57-biosynth_1	10379	TRUE	terpene	1	single	1	terpene	11	TARA_SAMEA6006566_MAG_00000021-scaffold_57_1;TARA_SAMEA6006566_MAG_00000021-scaffold_57_2;TARA_SAMEA6006566_MAG_00000021-scaffold_57_3;TARA_SAMEA6006566_MAG_00000021-scaffold_57_4;TARA_SAMEA6006566_MAG_00000021-scaffold_57_5;TARA_SAMEA6006566_MAG_00000021-scaffold_57_6;TARA_SAMEA6006566_MAG_00000021-scaffold_57_7;TARA_SAMEA6006566_MAG_00000021-scaffold_57_8;TARA_SAMEA6006566_MAG_00000021-scaffold…	TARA_SAMEA6006566_MAG_00000021-scaffold_57_3	TARA_SAMEA6006566_MAG_00000021-scaffold_57_5;TARA_SAMEA6006566_MAG_00000021-scaffold_57_10			TARA_SAMEA6006566_MAG_00000021-scaffold_57_7;TARA_SAMEA6006566_MAG_00000021-scaffold_57_11
TPAC-CORAL-MAGS	SAMEA6006566	TARA_SAMEA6006566_MAG_00000021	TARA_SAMEA6006566_MAG_00000021-scaffold_143.region001.gbk	TARA_SAMEA6006566_MAG_00000021-scaffold_143	TARA_SAMEA6006566_MAG_00000021-scaffold_143-biosynth_1	5674	TRUE	RiPP-like	1	single	1	RiPP-like	8	TARA_SAMEA6006566_MAG_00000021-scaffold_143_1;TARA_SAMEA6006566_MAG_00000021-scaffold_143_2;TARA_SAMEA6006566_MAG_00000021-scaffold_143_3;TARA_SAMEA6006566_MAG_00000021-scaffold_143_4;TARA_SAMEA6006566_MAG_00000021-scaffold_143_5;TARA_SAMEA6006566_MAG_00000021-scaffold_143_6;TARA_SAMEA6006566_MAG_00000021-scaffold_143_7;TARA_SAMEA6006566_MAG_00000021-scaffold_143_8	TARA_SAMEA6006566_MAG_00000021-scaffold_143_1	TARA_SAMEA6006566_MAG_00000021-scaffold_143_4	TARA_SAMEA6006566_MAG_00000021-scaffold_143_6
TPAC-CORAL-MAGS	SAMEA6006566	TARA_SAMEA6006566_MAG_00000021	TARA_SAMEA6006566_MAG_00000021-scaffold_169.region001.gbk	TARA_SAMEA6006566_MAG_00000021-scaffold_169	TARA_SAMEA6006566_MAG_00000021-scaffold_169-biosynth_1	7123	TRUE	T3PKS	1	single	1	T3PKS	8	TARA_SAMEA6006566_MAG_00000021-scaffold_169_1;TARA_SAMEA6006566_MAG_00000021-scaffold_169_2;TARA_SAMEA6006566_MAG_00000021-scaffold_169_3;TARA_SAMEA6006566_MAG_00000021-scaffold_169_4;TARA_SAMEA6006566_MAG_00000021-scaffold_169_5;TARA_SAMEA6006566_MAG_00000021-scaffold_169_6;TARA_SAMEA6006566_MAG_00000021-scaffold_169_7;TARA_SAMEA6006566_MAG_00000021-scaffold_169_8	TARA_SAMEA6006566_MAG_00000021-scaffold_169_1	TARA_SAMEA6006566_MAG_00000021-scaffold_169_2;TARA_SAMEA6006566_MAG_00000021-scaffold_169_4;TARA_SAMEA6006566_MAG_00000021-scaffold_169_5
TPAC-CORAL-MAGS	SAMEA6006575	TARA_SAMEA6006575_MAG_00000005	TARA_SAMEA6006575_MAG_00000005-scaffold_13.region001.gbk	TARA_SAMEA6006575_MAG_00000005-scaffold_13	TARA_SAMEA6006575_MAG_00000005-scaffold_13-biosynth_1	20912	FALSE	terpene	1	single	1	terpene	17	TARA_SAMEA6006575_MAG_00000005-scaffold_13_16;TARA_SAMEA6006575_MAG_00000005-scaffold_13_17;TARA_SAMEA6006575_MAG_00000005-scaffold_13_18;TARA_SAMEA6006575_MAG_00000005-scaffold_13_19;TARA_SAMEA6006575_MAG_00000005-scaffold_13_20;TARA_SAMEA6006575_MAG_00000005-scaffold_13_21;TARA_SAMEA6006575_MAG_00000005-scaffold_13_22;TARA_SAMEA6006575_MAG_00000005-scaffold_13_23;TARA_SAMEA6006575_MAG_00000005-…	TARA_SAMEA6006575_MAG_00000005-scaffold_13_24	TARA_SAMEA6006575_MAG_00000005-scaffold_13_18;TARA_SAMEA6006575_MAG_00000005-scaffold_13_23;TARA_SAMEA6006575_MAG_00000005-scaffold_13_26;TARA_SAMEA6006575_MAG_00000005-scaffold_13_28			TARA_SAMEA6006575_MAG_00000005-scaffold_13_20;TARA_SAMEA6006575_MAG_00000005-scaffold_13_21
TPAC-CORAL-MAGS	SAMEA6006575	TARA_SAMEA6006575_MAG_00000007	TARA_SAMEA6006575_MAG_00000007-scaffold_47.region001.gbk	TARA_SAMEA6006575_MAG_00000007-scaffold_47	TARA_SAMEA6006575_MAG_00000007-scaffold_47-biosynth_1	24493	TRUE	T1PKS;NRPS	1	interleaved	2	T1PKS;NRPS	13	TARA_SAMEA6006575_MAG_00000007-scaffold_47_1;TARA_SAMEA6006575_MAG_00000007-scaffold_47_2;TARA_SAMEA6006575_MAG_00000007-scaffold_47_3;TARA_SAMEA6006575_MAG_00000007-scaffold_47_4;TARA_SAMEA6006575_MAG_00000007-scaffold_47_5;TARA_SAMEA6006575_MAG_00000007-scaffold_47_6;TARA_SAMEA6006575_MAG_00000007-scaffold_47_7;TARA_SAMEA6006575_MAG_00000007-scaffold_47_8;TARA_SAMEA6006575_MAG_00000007-scaffold…	TARA_SAMEA6006575_MAG_00000007-scaffold_47_6;TARA_SAMEA6006575_MAG_00000007-scaffold_47_7;TARA_SAMEA6006575_MAG_00000007-scaffold_47_12	TARA_SAMEA6006575_MAG_00000007-scaffold_47_2;TARA_SAMEA6006575_MAG_00000007-scaffold_47_3;TARA_SAMEA6006575_MAG_00000007-scaffold_47_4;TARA_SAMEA6006575_MAG_00000007-scaffold_47_5;TARA_SAMEA6006575_MAG_00000007-scaffold_47_11
TPAC-CORAL-MAGS	SAMEA6006575	TARA_SAMEA6006575_MAG_00000007	TARA_SAMEA6006575_MAG_00000007-scaffold_51.region001.gbk	TARA_SAMEA6006575_MAG_00000007-scaffold_51	TARA_SAMEA6006575_MAG_00000007-scaffold_51-biosynth_1	19380	TRUE	redox-cofactor	1	single	1	redox-cofactor	16	TARA_SAMEA6006575_MAG_00000007-scaffold_51_4;TARA_SAMEA6006575_MAG_00000007-scaffold_51_5;TARA_SAMEA6006575_MAG_00000007-scaffold_51_6;TARA_SAMEA6006575_MAG_00000007-scaffold_51_7;TARA_SAMEA6006575_MAG_00000007-scaffold_51_8;TARA_SAMEA6006575_MAG_00000007-scaffold_51_9;TARA_SAMEA6006575_MAG_00000007-scaffold_51_10;TARA_SAMEA6006575_MAG_00000007-scaffold_51_11;TARA_SAMEA6006575_MAG_00000007-scaffo…	TARA_SAMEA6006575_MAG_00000007-scaffold_51_11;TARA_SAMEA6006575_MAG_00000007-scaffold_51_12;TARA_SAMEA6006575_MAG_00000007-scaffold_51_13	TARA_SAMEA6006575_MAG_00000007-scaffold_51_15	TARA_SAMEA6006575_MAG_00000007-scaffold_51_8;TARA_SAMEA6006575_MAG_00000007-scaffold_51_9
TPAC-CORAL-MAGS	SAMEA6006575	TARA_SAMEA6006575_MAG_00000007	TARA_SAMEA6006575_MAG_00000007-scaffold_110.region001.gbk	TARA_SAMEA6006575_MAG_00000007-scaffold_110	TARA_SAMEA6006575_MAG_00000007-scaffold_110-biosynth_1	11122	TRUE	terpene	1	single	1	terpene	9	TARA_SAMEA6006575_MAG_00000007-scaffold_110_1;TARA_SAMEA6006575_MAG_00000007-scaffold_110_2;TARA_SAMEA6006575_MAG_00000007-scaffold_110_3;TARA_SAMEA6006575_MAG_00000007-scaffold_110_4;TARA_SAMEA6006575_MAG_00000007-scaffold_110_5;TARA_SAMEA6006575_MAG_00000007-scaffold_110_6;TARA_SAMEA6006575_MAG_00000007-scaffold_110_7;TARA_SAMEA6006575_MAG_00000007-scaffold_110_8;TARA_SAMEA6006575_MAG_00000007-…	TARA_SAMEA6006575_MAG_00000007-scaffold_110_2	TARA_SAMEA6006575_MAG_00000007-scaffold_110_1;TARA_SAMEA6006575_MAG_00000007-scaffold_110_8
TPAC-CORAL-MAGS	SAMEA6006609	TARA_SAMEA6006609_MAG_00000002	TARA_SAMEA6006609_MAG_00000002-scaffold_7.region001.gbk	TARA_SAMEA6006609_MAG_00000002-scaffold_7	TARA_SAMEA6006609_MAG_00000002-scaffold_7-biosynth_1	21029	FALSE	terpene	1	single	1	terpene	16	TARA_SAMEA6006609_MAG_00000002-scaffold_7_15;TARA_SAMEA6006609_MAG_00000002-scaffold_7_16;TARA_SAMEA6006609_MAG_00000002-scaffold_7_17;TARA_SAMEA6006609_MAG_00000002-scaffold_7_18;TARA_SAMEA6006609_MAG_00000002-scaffold_7_19;TARA_SAMEA6006609_MAG_00000002-scaffold_7_20;TARA_SAMEA6006609_MAG_00000002-scaffold_7_21;TARA_SAMEA6006609_MAG_00000002-scaffold_7_22;TARA_SAMEA6006609_MAG_00000002-scaffold…	TARA_SAMEA6006609_MAG_00000002-scaffold_7_23	TARA_SAMEA6006609_MAG_00000002-scaffold_7_17;TARA_SAMEA6006609_MAG_00000002-scaffold_7_24;TARA_SAMEA6006609_MAG_00000002-scaffold_7_25;TARA_SAMEA6006609_MAG_00000002-scaffold_7_28;TARA_SAMEA6006609_MAG_00000002-scaffold_7_29
TPAC-CORAL-MAGS	SAMEA6006609	TARA_SAMEA6006609_MAG_00000002	TARA_SAMEA6006609_MAG_00000002-scaffold_38.region001.gbk	TARA_SAMEA6006609_MAG_00000002-scaffold_38	TARA_SAMEA6006609_MAG_00000002-scaffold_38-biosynth_1	19414	TRUE	redox-cofactor	1	single	1	redox-cofactor	16	TARA_SAMEA6006609_MAG_00000002-scaffold_38_5;TARA_SAMEA6006609_MAG_00000002-scaffold_38_6;TARA_SAMEA6006609_MAG_00000002-scaffold_38_7;TARA_SAMEA6006609_MAG_00000002-scaffold_38_8;TARA_SAMEA6006609_MAG_00000002-scaffold_38_9;TARA_SAMEA6006609_MAG_00000002-scaffold_38_10;TARA_SAMEA6006609_MAG_00000002-scaffold_38_11;TARA_SAMEA6006609_MAG_00000002-scaffold_38_12;TARA_SAMEA6006609_MAG_00000002-scaff…	TARA_SAMEA6006609_MAG_00000002-scaffold_38_12;TARA_SAMEA6006609_MAG_00000002-scaffold_38_13;TARA_SAMEA6006609_MAG_00000002-scaffold_38_14	TARA_SAMEA6006609_MAG_00000002-scaffold_38_16	TARA_SAMEA6006609_MAG_00000002-scaffold_38_9;TARA_SAMEA6006609_MAG_00000002-scaffold_38_10
TPAC-CORAL-MAGS	SAMEA6006609	TARA_SAMEA6006609_MAG_00000017	TARA_SAMEA6006609_MAG_00000017-scaffold_79.region001.gbk	TARA_SAMEA6006609_MAG_00000017-scaffold_79	TARA_SAMEA6006609_MAG_00000017-scaffold_79-biosynth_1	8268	TRUE	redox-cofactor	1	single	1	redox-cofactor	9	TARA_SAMEA6006609_MAG_00000017-scaffold_79_1;TARA_SAMEA6006609_MAG_00000017-scaffold_79_2;TARA_SAMEA6006609_MAG_00000017-scaffold_79_3;TARA_SAMEA6006609_MAG_00000017-scaffold_79_4;TARA_SAMEA6006609_MAG_00000017-scaffold_79_5;TARA_SAMEA6006609_MAG_00000017-scaffold_79_6;TARA_SAMEA6006609_MAG_00000017-scaffold_79_7;TARA_SAMEA6006609_MAG_00000017-scaffold_79_8;TARA_SAMEA6006609_MAG_00000017-scaffold…	TARA_SAMEA6006609_MAG_00000017-scaffold_79_7;TARA_SAMEA6006609_MAG_00000017-scaffold_79_8;TARA_SAMEA6006609_MAG_00000017-scaffold_79_9	TARA_SAMEA6006609_MAG_00000017-scaffold_79_3
TPAC-CORAL-MAGS	SAMEA6006609	TARA_SAMEA6006609_MAG_00000017	TARA_SAMEA6006609_MAG_00000017-scaffold_146.region001.gbk	TARA_SAMEA6006609_MAG_00000017-scaffold_146	TARA_SAMEA6006609_MAG_00000017-scaffold_146-biosynth_1	5392	TRUE	phosphonate	1	single	1	phosphonate	4	TARA_SAMEA6006609_MAG_00000017-scaffold_146_1;TARA_SAMEA6006609_MAG_00000017-scaffold_146_2;TARA_SAMEA6006609_MAG_00000017-scaffold_146_3;TARA_SAMEA6006609_MAG_00000017-scaffold_146_4	TARA_SAMEA6006609_MAG_00000017-scaffold_146_2	TARA_SAMEA6006609_MAG_00000017-scaffold_146_3;TARA_SAMEA6006609_MAG_00000017-scaffold_146_4
TPAC-CORAL-MAGS	SAMEA6006976	TARA_SAMEA6006976_MAG_00000006	TARA_SAMEA6006976_MAG_00000006-scaffold_33.region001.gbk	TARA_SAMEA6006976_MAG_00000006-scaffold_33	TARA_SAMEA6006976_MAG_00000006-scaffold_33-biosynth_1	21131	TRUE	lassopeptide	1	single	1	lassopeptide	18	TARA_SAMEA6006976_MAG_00000006-scaffold_33_1;TARA_SAMEA6006976_MAG_00000006-scaffold_33_2;TARA_SAMEA6006976_MAG_00000006-scaffold_33_3;TARA_SAMEA6006976_MAG_00000006-scaffold_33_4;TARA_SAMEA6006976_MAG_00000006-scaffold_33_5;TARA_SAMEA6006976_MAG_00000006-scaffold_33_6;TARA_SAMEA6006976_MAG_00000006-scaffold_33_7;TARA_SAMEA6006976_MAG_00000006-scaffold_33_8;TARA_SAMEA6006976_MAG_00000006-scaffold…	TARA_SAMEA6006976_MAG_00000006-scaffold_33_12;TARA_SAMEA6006976_MAG_00000006-scaffold_33_13	TARA_SAMEA6006976_MAG_00000006-scaffold_33_3;TARA_SAMEA6006976_MAG_00000006-scaffold_33_4;TARA_SAMEA6006976_MAG_00000006-scaffold_33_11;TARA_SAMEA6006976_MAG_00000006-scaffold_33_15	TARA_SAMEA6006976_MAG_00000006-scaffold_33_9;TARA_SAMEA6006976_MAG_00000006-scaffold_33_10;TARA_SAMEA6006976_MAG_00000006-scaffold_33_18		TARA_SAMEA6006976_MAG_00000006-scaffold_33_14;TARA_SAMEA6006976_MAG_00000006-scaffold_33_16
TPAC-CORAL-MAGS	SAMEA6006976	TARA_SAMEA6006976_MAG_00000006	TARA_SAMEA6006976_MAG_00000006-scaffold_147.region001.gbk	TARA_SAMEA6006976_MAG_00000006-scaffold_147	TARA_SAMEA6006976_MAG_00000006-scaffold_147-biosynth_1	10758	TRUE	NRPS-like	1	single	1	NRPS-like	9	TARA_SAMEA6006976_MAG_00000006-scaffold_147_1;TARA_SAMEA6006976_MAG_00000006-scaffold_147_2;TARA_SAMEA6006976_MAG_00000006-scaffold_147_3;TARA_SAMEA6006976_MAG_00000006-scaffold_147_4;TARA_SAMEA6006976_MAG_00000006-scaffold_147_5;TARA_SAMEA6006976_MAG_00000006-scaffold_147_6;TARA_SAMEA6006976_MAG_00000006-scaffold_147_7;TARA_SAMEA6006976_MAG_00000006-scaffold_147_8;TARA_SAMEA6006976_MAG_00000006-…	TARA_SAMEA6006976_MAG_00000006-scaffold_147_3	TARA_SAMEA6006976_MAG_00000006-scaffold_147_2;TARA_SAMEA6006976_MAG_00000006-scaffold_147_4
TPAC-CORAL-MAGS	SAMEA6006976	TARA_SAMEA6006976_MAG_00000006	TARA_SAMEA6006976_MAG_00000006-scaffold_185.region001.gbk	TARA_SAMEA6006976_MAG_00000006-scaffold_185	TARA_SAMEA6006976_MAG_00000006-scaffold_185-biosynth_1	8486	TRUE	lassopeptide	1	single	1	lassopeptide	9	TARA_SAMEA6006976_MAG_00000006-scaffold_185_1;TARA_SAMEA6006976_MAG_00000006-scaffold_185_2;TARA_SAMEA6006976_MAG_00000006-scaffold_185_3;TARA_SAMEA6006976_MAG_00000006-scaffold_185_4;TARA_SAMEA6006976_MAG_00000006-scaffold_185_5;TARA_SAMEA6006976_MAG_00000006-scaffold_185_6;TARA_SAMEA6006976_MAG_00000006-scaffold_185_7;TARA_SAMEA6006976_MAG_00000006-scaffold_185_8;TARA_SAMEA6006976_MAG_00000006-…	TARA_SAMEA6006976_MAG_00000006-scaffold_185_3;TARA_SAMEA6006976_MAG_00000006-scaffold_185_4	TARA_SAMEA6006976_MAG_00000006-scaffold_185_1			TARA_SAMEA6006976_MAG_00000006-scaffold_185_5
TPAC-CORAL-MAGS	SAMEA6006976	TARA_SAMEA6006976_MAG_00000020	TARA_SAMEA6006976_MAG_00000020-scaffold_27.region001.gbk	TARA_SAMEA6006976_MAG_00000020-scaffold_27	TARA_SAMEA6006976_MAG_00000020-scaffold_27-biosynth_1	14112	TRUE	terpene	1	single	1	terpene	11	TARA_SAMEA6006976_MAG_00000020-scaffold_27_1;TARA_SAMEA6006976_MAG_00000020-scaffold_27_2;TARA_SAMEA6006976_MAG_00000020-scaffold_27_3;TARA_SAMEA6006976_MAG_00000020-scaffold_27_4;TARA_SAMEA6006976_MAG_00000020-scaffold_27_5;TARA_SAMEA6006976_MAG_00000020-scaffold_27_6;TARA_SAMEA6006976_MAG_00000020-scaffold_27_7;TARA_SAMEA6006976_MAG_00000020-scaffold_27_8;TARA_SAMEA6006976_MAG_00000020-scaffold…	TARA_SAMEA6006976_MAG_00000020-scaffold_27_8;TARA_SAMEA6006976_MAG_00000020-scaffold_27_10;TARA_SAMEA6006976_MAG_00000020-scaffold_27_11	TARA_SAMEA6006976_MAG_00000020-scaffold_27_1;TARA_SAMEA6006976_MAG_00000020-scaffold_27_2;TARA_SAMEA6006976_MAG_00000020-scaffold_27_3;TARA_SAMEA6006976_MAG_00000020-scaffold_27_6;TARA_SAMEA6006976_MAG_00000020-scaffold_27_9
TPAC-CORAL-MAGS	SAMEA6006976	TARA_SAMEA6006976_MAG_00000020	TARA_SAMEA6006976_MAG_00000020-scaffold_86.region001.gbk	TARA_SAMEA6006976_MAG_00000020-scaffold_86	TARA_SAMEA6006976_MAG_00000020-scaffold_86-biosynth_1	8367	TRUE	RiPP-like	1	single	1	RiPP-like	7	TARA_SAMEA6006976_MAG_00000020-scaffold_86_1;TARA_SAMEA6006976_MAG_00000020-scaffold_86_2;TARA_SAMEA6006976_MAG_00000020-scaffold_86_3;TARA_SAMEA6006976_MAG_00000020-scaffold_86_4;TARA_SAMEA6006976_MAG_00000020-scaffold_86_5;TARA_SAMEA6006976_MAG_00000020-scaffold_86_6;TARA_SAMEA6006976_MAG_00000020-scaffold_86_7	TARA_SAMEA6006976_MAG_00000020-scaffold_86_4
TPAC-CORAL-MAGS	SAMEA6006976	TARA_SAMEA6006976_MAG_00000022	TARA_SAMEA6006976_MAG_00000022-scaffold_2.region001.gbk	TARA_SAMEA6006976_MAG_00000022-scaffold_2	TARA_SAMEA6006976_MAG_00000022-scaffold_2-biosynth_1	36490	TRUE	NRPS	1	single	1	NRPS	28	TARA_SAMEA6006976_MAG_00000022-scaffold_2_144;TARA_SAMEA6006976_MAG_00000022-scaffold_2_145;TARA_SAMEA6006976_MAG_00000022-scaffold_2_146;TARA_SAMEA6006976_MAG_00000022-scaffold_2_147;TARA_SAMEA6006976_MAG_00000022-scaffold_2_148;TARA_SAMEA6006976_MAG_00000022-scaffold_2_149;TARA_SAMEA6006976_MAG_00000022-scaffold_2_150;TARA_SAMEA6006976_MAG_00000022-scaffold_2_151;TARA_SAMEA6006976_MAG_00000022-…	TARA_SAMEA6006976_MAG_00000022-scaffold_2_161	TARA_SAMEA6006976_MAG_00000022-scaffold_2_148;TARA_SAMEA6006976_MAG_00000022-scaffold_2_154	TARA_SAMEA6006976_MAG_00000022-scaffold_2_149;TARA_SAMEA6006976_MAG_00000022-scaffold_2_167		TARA_SAMEA6006976_MAG_00000022-scaffold_2_162;TARA_SAMEA6006976_MAG_00000022-scaffold_2_169
TPAC-CORAL-MAGS	SAMEA6006976	TARA_SAMEA6006976_MAG_00000022	TARA_SAMEA6006976_MAG_00000022-scaffold_5.region001.gbk	TARA_SAMEA6006976_MAG_00000022-scaffold_5	TARA_SAMEA6006976_MAG_00000022-scaffold_5-biosynth_1	29930	FALSE	betalactone	1	single	1	betalactone	32	TARA_SAMEA6006976_MAG_00000022-scaffold_5_8;TARA_SAMEA6006976_MAG_00000022-scaffold_5_9;TARA_SAMEA6006976_MAG_00000022-scaffold_5_10;TARA_SAMEA6006976_MAG_00000022-scaffold_5_11;TARA_SAMEA6006976_MAG_00000022-scaffold_5_12;TARA_SAMEA6006976_MAG_00000022-scaffold_5_13;TARA_SAMEA6006976_MAG_00000022-scaffold_5_14;TARA_SAMEA6006976_MAG_00000022-scaffold_5_15;TARA_SAMEA6006976_MAG_00000022-scaffold_5…	TARA_SAMEA6006976_MAG_00000022-scaffold_5_19;TARA_SAMEA6006976_MAG_00000022-scaffold_5_27	TARA_SAMEA6006976_MAG_00000022-scaffold_5_13;TARA_SAMEA6006976_MAG_00000022-scaffold_5_16;TARA_SAMEA6006976_MAG_00000022-scaffold_5_24;TARA_SAMEA6006976_MAG_00000022-scaffold_5_25;TARA_SAMEA6006976_MAG_00000022-scaffold_5_28;TARA_SAMEA6006976_MAG_00000022-scaffold_5_29;TARA_SAMEA6006976_MAG_00000022-scaffold_5_30	TARA_SAMEA6006976_MAG_00000022-scaffold_5_8;TARA_SAMEA6006976_MAG_00000022-scaffold_5_31;TARA_SAMEA6006976_MAG_00000022-scaffold_5_38		TARA_SAMEA6006976_MAG_00000022-scaffold_5_23
TPAC-CORAL-MAGS	SAMEA6006976	TARA_SAMEA6006976_MAG_00000022	TARA_SAMEA6006976_MAG_00000022-scaffold_7.region001.gbk	TARA_SAMEA6006976_MAG_00000022-scaffold_7	TARA_SAMEA6006976_MAG_00000022-scaffold_7-biosynth_1	20810	FALSE	hserlactone	1	single	1	hserlactone	11	TARA_SAMEA6006976_MAG_00000022-scaffold_7_59;TARA_SAMEA6006976_MAG_00000022-scaffold_7_60;TARA_SAMEA6006976_MAG_00000022-scaffold_7_61;TARA_SAMEA6006976_MAG_00000022-scaffold_7_62;TARA_SAMEA6006976_MAG_00000022-scaffold_7_63;TARA_SAMEA6006976_MAG_00000022-scaffold_7_64;TARA_SAMEA6006976_MAG_00000022-scaffold_7_65;TARA_SAMEA6006976_MAG_00000022-scaffold_7_66;TARA_SAMEA6006976_MAG_00000022-scaffold…	TARA_SAMEA6006976_MAG_00000022-scaffold_7_64	TARA_SAMEA6006976_MAG_00000022-scaffold_7_62;TARA_SAMEA6006976_MAG_00000022-scaffold_7_63
TPAC-CORAL-MAGS	SAMEA6006976	TARA_SAMEA6006976_MAG_00000022	TARA_SAMEA6006976_MAG_00000022-scaffold_11.region001.gbk	TARA_SAMEA6006976_MAG_00000022-scaffold_11	TARA_SAMEA6006976_MAG_00000022-scaffold_11-biosynth_1	25479	TRUE	terpene	1	single	1	terpene	27	TARA_SAMEA6006976_MAG_00000022-scaffold_11_65;TARA_SAMEA6006976_MAG_00000022-scaffold_11_66;TARA_SAMEA6006976_MAG_00000022-scaffold_11_67;TARA_SAMEA6006976_MAG_00000022-scaffold_11_68;TARA_SAMEA6006976_MAG_00000022-scaffold_11_69;TARA_SAMEA6006976_MAG_00000022-scaffold_11_70;TARA_SAMEA6006976_MAG_00000022-scaffold_11_71;TARA_SAMEA6006976_MAG_00000022-scaffold_11_72;TARA_SAMEA6006976_MAG_00000022-…	TARA_SAMEA6006976_MAG_00000022-scaffold_11_77;TARA_SAMEA6006976_MAG_00000022-scaffold_11_79;TARA_SAMEA6006976_MAG_00000022-scaffold_11_81	TARA_SAMEA6006976_MAG_00000022-scaffold_11_75;TARA_SAMEA6006976_MAG_00000022-scaffold_11_78;TARA_SAMEA6006976_MAG_00000022-scaffold_11_80	TARA_SAMEA6006976_MAG_00000022-scaffold_11_85		TARA_SAMEA6006976_MAG_00000022-scaffold_11_65;TARA_SAMEA6006976_MAG_00000022-scaffold_11_68
TPAC-CORAL-MAGS	SAMEA6006976	TARA_SAMEA6006976_MAG_00000022	TARA_SAMEA6006976_MAG_00000022-scaffold_16.region001.gbk	TARA_SAMEA6006976_MAG_00000022-scaffold_16	TARA_SAMEA6006976_MAG_00000022-scaffold_16-biosynth_1	16766	TRUE	terpene	1	single	1	terpene	17	TARA_SAMEA6006976_MAG_00000022-scaffold_16_64;TARA_SAMEA6006976_MAG_00000022-scaffold_16_65;TARA_SAMEA6006976_MAG_00000022-scaffold_16_66;TARA_SAMEA6006976_MAG_00000022-scaffold_16_67;TARA_SAMEA6006976_MAG_00000022-scaffold_16_68;TARA_SAMEA6006976_MAG_00000022-scaffold_16_69;TARA_SAMEA6006976_MAG_00000022-scaffold_16_70;TARA_SAMEA6006976_MAG_00000022-scaffold_16_71;TARA_SAMEA6006976_MAG_00000022-…	TARA_SAMEA6006976_MAG_00000022-scaffold_16_75	TARA_SAMEA6006976_MAG_00000022-scaffold_16_65;TARA_SAMEA6006976_MAG_00000022-scaffold_16_79			TARA_SAMEA6006976_MAG_00000022-scaffold_16_80
TPAC-CORAL-MAGS	SAMEA6006976	TARA_SAMEA6006976_MAG_00000022	TARA_SAMEA6006976_MAG_00000022-scaffold_21.region001.gbk	TARA_SAMEA6006976_MAG_00000022-scaffold_21	TARA_SAMEA6006976_MAG_00000022-scaffold_21-biosynth_1	22147	FALSE	redox-cofactor	1	single	1	redox-cofactor	20	TARA_SAMEA6006976_MAG_00000022-scaffold_21_39;TARA_SAMEA6006976_MAG_00000022-scaffold_21_40;TARA_SAMEA6006976_MAG_00000022-scaffold_21_41;TARA_SAMEA6006976_MAG_00000022-scaffold_21_42;TARA_SAMEA6006976_MAG_00000022-scaffold_21_43;TARA_SAMEA6006976_MAG_00000022-scaffold_21_44;TARA_SAMEA6006976_MAG_00000022-scaffold_21_45;TARA_SAMEA6006976_MAG_00000022-scaffold_21_46;TARA_SAMEA6006976_MAG_00000022-…	TARA_SAMEA6006976_MAG_00000022-scaffold_21_49;TARA_SAMEA6006976_MAG_00000022-scaffold_21_50;TARA_SAMEA6006976_MAG_00000022-scaffold_21_51	TARA_SAMEA6006976_MAG_00000022-scaffold_21_42;TARA_SAMEA6006976_MAG_00000022-scaffold_21_48;TARA_SAMEA6006976_MAG_00000022-scaffold_21_54
TPAC-CORAL-MAGS	SAMEA6006976	TARA_SAMEA6006976_MAG_00000022	TARA_SAMEA6006976_MAG_00000022-scaffold_52.region001.gbk	TARA_SAMEA6006976_MAG_00000022-scaffold_52	TARA_SAMEA6006976_MAG_00000022-scaffold_52-biosynth_1	10897	FALSE	RiPP-like	1	single	1	RiPP-like	7	TARA_SAMEA6006976_MAG_00000022-scaffold_52_15;TARA_SAMEA6006976_MAG_00000022-scaffold_52_16;TARA_SAMEA6006976_MAG_00000022-scaffold_52_17;TARA_SAMEA6006976_MAG_00000022-scaffold_52_18;TARA_SAMEA6006976_MAG_00000022-scaffold_52_19;TARA_SAMEA6006976_MAG_00000022-scaffold_52_20;TARA_SAMEA6006976_MAG_00000022-scaffold_52_21	TARA_SAMEA6006976_MAG_00000022-scaffold_52_18	TARA_SAMEA6006976_MAG_00000022-scaffold_52_21
TPAC-CORAL-MAGS	SAMEA6006976	TARA_SAMEA6006976_MAG_00000022	TARA_SAMEA6006976_MAG_00000022-scaffold_58.region001.gbk	TARA_SAMEA6006976_MAG_00000022-scaffold_58	TARA_SAMEA6006976_MAG_00000022-scaffold_58-biosynth_1	22687	TRUE	T3PKS	1	single	1	T3PKS	17	TARA_SAMEA6006976_MAG_00000022-scaffold_58_1;TARA_SAMEA6006976_MAG_00000022-scaffold_58_2;TARA_SAMEA6006976_MAG_00000022-scaffold_58_3;TARA_SAMEA6006976_MAG_00000022-scaffold_58_4;TARA_SAMEA6006976_MAG_00000022-scaffold_58_5;TARA_SAMEA6006976_MAG_00000022-scaffold_58_6;TARA_SAMEA6006976_MAG_00000022-scaffold_58_7;TARA_SAMEA6006976_MAG_00000022-scaffold_58_8;TARA_SAMEA6006976_MAG_00000022-scaffold…	TARA_SAMEA6006976_MAG_00000022-scaffold_58_3	TARA_SAMEA6006976_MAG_00000022-scaffold_58_2;TARA_SAMEA6006976_MAG_00000022-scaffold_58_8;TARA_SAMEA6006976_MAG_00000022-scaffold_58_14;TARA_SAMEA6006976_MAG_00000022-scaffold_58_16;TARA_SAMEA6006976_MAG_00000022-scaffold_58_17
TPAC-CORAL-MAGS	SAMEA6006976	TARA_SAMEA6006976_MAG_00000022	TARA_SAMEA6006976_MAG_00000022-scaffold_67.region001.gbk	TARA_SAMEA6006976_MAG_00000022-scaffold_67	TARA_SAMEA6006976_MAG_00000022-scaffold_67-biosynth_1	24319	TRUE	NRPS	1	single	1	NRPS	19	TARA_SAMEA6006976_MAG_00000022-scaffold_67_1;TARA_SAMEA6006976_MAG_00000022-scaffold_67_2;TARA_SAMEA6006976_MAG_00000022-scaffold_67_3;TARA_SAMEA6006976_MAG_00000022-scaffold_67_4;TARA_SAMEA6006976_MAG_00000022-scaffold_67_5;TARA_SAMEA6006976_MAG_00000022-scaffold_67_6;TARA_SAMEA6006976_MAG_00000022-scaffold_67_7;TARA_SAMEA6006976_MAG_00000022-scaffold_67_8;TARA_SAMEA6006976_MAG_00000022-scaffold…	TARA_SAMEA6006976_MAG_00000022-scaffold_67_10	TARA_SAMEA6006976_MAG_00000022-scaffold_67_5;TARA_SAMEA6006976_MAG_00000022-scaffold_67_6;TARA_SAMEA6006976_MAG_00000022-scaffold_67_11;TARA_SAMEA6006976_MAG_00000022-scaffold_67_18			TARA_SAMEA6006976_MAG_00000022-scaffold_67_2;TARA_SAMEA6006976_MAG_00000022-scaffold_67_3;TARA_SAMEA6006976_MAG_00000022-scaffold_67_4
TPAC-CORAL-MAGS	SAMEA6006976	TARA_SAMEA6006976_MAG_00000022	TARA_SAMEA6006976_MAG_00000022-scaffold_101.region001.gbk	TARA_SAMEA6006976_MAG_00000022-scaffold_101	TARA_SAMEA6006976_MAG_00000022-scaffold_101-biosynth_1	8495	TRUE	NRPS-like	1	single	1	NRPS-like	7	TARA_SAMEA6006976_MAG_00000022-scaffold_101_1;TARA_SAMEA6006976_MAG_00000022-scaffold_101_2;TARA_SAMEA6006976_MAG_00000022-scaffold_101_3;TARA_SAMEA6006976_MAG_00000022-scaffold_101_4;TARA_SAMEA6006976_MAG_00000022-scaffold_101_5;TARA_SAMEA6006976_MAG_00000022-scaffold_101_6;TARA_SAMEA6006976_MAG_00000022-scaffold_101_7	TARA_SAMEA6006976_MAG_00000022-scaffold_101_7	TARA_SAMEA6006976_MAG_00000022-scaffold_101_5	TARA_SAMEA6006976_MAG_00000022-scaffold_101_4		TARA_SAMEA6006976_MAG_00000022-scaffold_101_3
TPAC-CORAL-MAGS	SAMEA6006976	TARA_SAMEA6006976_MAG_00000024	TARA_SAMEA6006976_MAG_00000024-scaffold_5.region001.gbk	TARA_SAMEA6006976_MAG_00000024-scaffold_5	TARA_SAMEA6006976_MAG_00000024-scaffold_5-biosynth_1	22905	TRUE	betalactone	1	single	1	betalactone	20	TARA_SAMEA6006976_MAG_00000024-scaffold_5_1;TARA_SAMEA6006976_MAG_00000024-scaffold_5_2;TARA_SAMEA6006976_MAG_00000024-scaffold_5_3;TARA_SAMEA6006976_MAG_00000024-scaffold_5_4;TARA_SAMEA6006976_MAG_00000024-scaffold_5_5;TARA_SAMEA6006976_MAG_00000024-scaffold_5_6;TARA_SAMEA6006976_MAG_00000024-scaffold_5_7;TARA_SAMEA6006976_MAG_00000024-scaffold_5_8;TARA_SAMEA6006976_MAG_00000024-scaffold_5_9;TAR…	TARA_SAMEA6006976_MAG_00000024-scaffold_5_2;TARA_SAMEA6006976_MAG_00000024-scaffold_5_11	TARA_SAMEA6006976_MAG_00000024-scaffold_5_12;TARA_SAMEA6006976_MAG_00000024-scaffold_5_17;TARA_SAMEA6006976_MAG_00000024-scaffold_5_19	TARA_SAMEA6006976_MAG_00000024-scaffold_5_5		TARA_SAMEA6006976_MAG_00000024-scaffold_5_3
TPAC-CORAL-MAGS	SAMEA6006976	TARA_SAMEA6006976_MAG_00000024	TARA_SAMEA6006976_MAG_00000024-scaffold_15.region001.gbk	TARA_SAMEA6006976_MAG_00000024-scaffold_15	TARA_SAMEA6006976_MAG_00000024-scaffold_15-biosynth_1	20182	TRUE	terpene	1	single	1	terpene	19	TARA_SAMEA6006976_MAG_00000024-scaffold_15_1;TARA_SAMEA6006976_MAG_00000024-scaffold_15_2;TARA_SAMEA6006976_MAG_00000024-scaffold_15_3;TARA_SAMEA6006976_MAG_00000024-scaffold_15_4;TARA_SAMEA6006976_MAG_00000024-scaffold_15_5;TARA_SAMEA6006976_MAG_00000024-scaffold_15_6;TARA_SAMEA6006976_MAG_00000024-scaffold_15_7;TARA_SAMEA6006976_MAG_00000024-scaffold_15_8;TARA_SAMEA6006976_MAG_00000024-scaffold…	TARA_SAMEA6006976_MAG_00000024-scaffold_15_10;TARA_SAMEA6006976_MAG_00000024-scaffold_15_11	TARA_SAMEA6006976_MAG_00000024-scaffold_15_13;TARA_SAMEA6006976_MAG_00000024-scaffold_15_14			TARA_SAMEA6006976_MAG_00000024-scaffold_15_15
TPAC-CORAL-MAGS	SAMEA6006976	TARA_SAMEA6006976_MAG_00000039	TARA_SAMEA6006976_MAG_00000039-scaffold_11.region001.gbk	TARA_SAMEA6006976_MAG_00000039-scaffold_11	TARA_SAMEA6006976_MAG_00000039-scaffold_11-biosynth_1	13571	TRUE	terpene	1	single	1	terpene	12	TARA_SAMEA6006976_MAG_00000039-scaffold_11_7;TARA_SAMEA6006976_MAG_00000039-scaffold_11_8;TARA_SAMEA6006976_MAG_00000039-scaffold_11_9;TARA_SAMEA6006976_MAG_00000039-scaffold_11_10;TARA_SAMEA6006976_MAG_00000039-scaffold_11_11;TARA_SAMEA6006976_MAG_00000039-scaffold_11_12;TARA_SAMEA6006976_MAG_00000039-scaffold_11_13;TARA_SAMEA6006976_MAG_00000039-scaffold_11_14;TARA_SAMEA6006976_MAG_00000039-sca…	TARA_SAMEA6006976_MAG_00000039-scaffold_11_16;TARA_SAMEA6006976_MAG_00000039-scaffold_11_17	TARA_SAMEA6006976_MAG_00000039-scaffold_11_18
TPAC-CORAL-MAGS	SAMEA6006976	TARA_SAMEA6006976_MAG_00000039	TARA_SAMEA6006976_MAG_00000039-scaffold_28.region001.gbk	TARA_SAMEA6006976_MAG_00000039-scaffold_28	TARA_SAMEA6006976_MAG_00000039-scaffold_28-biosynth_1	14830	TRUE	NRPS	1	single	1	NRPS	2	TARA_SAMEA6006976_MAG_00000039-scaffold_28_1;TARA_SAMEA6006976_MAG_00000039-scaffold_28_2	TARA_SAMEA6006976_MAG_00000039-scaffold_28_1;TARA_SAMEA6006976_MAG_00000039-scaffold_28_2
TPAC-CORAL-MAGS	SAMEA6006976	TARA_SAMEA6006976_MAG_00000039	TARA_SAMEA6006976_MAG_00000039-scaffold_105.region001.gbk	TARA_SAMEA6006976_MAG_00000039-scaffold_105	TARA_SAMEA6006976_MAG_00000039-scaffold_105-biosynth_1	9655	TRUE	NRPS-like	1	single	1	NRPS-like	6	TARA_SAMEA6006976_MAG_00000039-scaffold_105_1;TARA_SAMEA6006976_MAG_00000039-scaffold_105_2;TARA_SAMEA6006976_MAG_00000039-scaffold_105_3;TARA_SAMEA6006976_MAG_00000039-scaffold_105_4;TARA_SAMEA6006976_MAG_00000039-scaffold_105_5;TARA_SAMEA6006976_MAG_00000039-scaffold_105_6	TARA_SAMEA6006976_MAG_00000039-scaffold_105_1
TPAC-CORAL-MAGS	SAMEA6006976	TARA_SAMEA6006976_MAG_00000039	TARA_SAMEA6006976_MAG_00000039-scaffold_115.region001.gbk	TARA_SAMEA6006976_MAG_00000039-scaffold_115	TARA_SAMEA6006976_MAG_00000039-scaffold_115-biosynth_1	9196	TRUE	T3PKS	1	single	1	T3PKS	8	TARA_SAMEA6006976_MAG_00000039-scaffold_115_1;TARA_SAMEA6006976_MAG_00000039-scaffold_115_2;TARA_SAMEA6006976_MAG_00000039-scaffold_115_3;TARA_SAMEA6006976_MAG_00000039-scaffold_115_4;TARA_SAMEA6006976_MAG_00000039-scaffold_115_5;TARA_SAMEA6006976_MAG_00000039-scaffold_115_6;TARA_SAMEA6006976_MAG_00000039-scaffold_115_7;TARA_SAMEA6006976_MAG_00000039-scaffold_115_8	TARA_SAMEA6006976_MAG_00000039-scaffold_115_3	TARA_SAMEA6006976_MAG_00000039-scaffold_115_5
TPAC-CORAL-MAGS	SAMEA6006976	TARA_SAMEA6006976_MAG_00000039	TARA_SAMEA6006976_MAG_00000039-scaffold_170.region001.gbk	TARA_SAMEA6006976_MAG_00000039-scaffold_170	TARA_SAMEA6006976_MAG_00000039-scaffold_170-biosynth_1	7786	TRUE	cyanobactin	1	single	1	cyanobactin	6	TARA_SAMEA6006976_MAG_00000039-scaffold_170_1;TARA_SAMEA6006976_MAG_00000039-scaffold_170_2;TARA_SAMEA6006976_MAG_00000039-scaffold_170_3;TARA_SAMEA6006976_MAG_00000039-scaffold_170_4;TARA_SAMEA6006976_MAG_00000039-scaffold_170_5;TARA_SAMEA6006976_MAG_00000039-scaffold_170_6	TARA_SAMEA6006976_MAG_00000039-scaffold_170_5		TARA_SAMEA6006976_MAG_00000039-scaffold_170_1
TPAC-CORAL-MAGS	SAMEA6006976	TARA_SAMEA6006976_MAG_00000039	TARA_SAMEA6006976_MAG_00000039-scaffold_233.region001.gbk	TARA_SAMEA6006976_MAG_00000039-scaffold_233	TARA_SAMEA6006976_MAG_00000039-scaffold_233-biosynth_1	6575	TRUE	RRE-containing	1	single	1	RRE-containing	6	TARA_SAMEA6006976_MAG_00000039-scaffold_233_1;TARA_SAMEA6006976_MAG_00000039-scaffold_233_2;TARA_SAMEA6006976_MAG_00000039-scaffold_233_3;TARA_SAMEA6006976_MAG_00000039-scaffold_233_4;TARA_SAMEA6006976_MAG_00000039-scaffold_233_5;TARA_SAMEA6006976_MAG_00000039-scaffold_233_6	TARA_SAMEA6006976_MAG_00000039-scaffold_233_1	TARA_SAMEA6006976_MAG_00000039-scaffold_233_2			TARA_SAMEA6006976_MAG_00000039-scaffold_233_3
TPAC-CORAL-MAGS	SAMEA6006976	TARA_SAMEA6006976_MAG_00000039	TARA_SAMEA6006976_MAG_00000039-scaffold_260.region001.gbk	TARA_SAMEA6006976_MAG_00000039-scaffold_260	TARA_SAMEA6006976_MAG_00000039-scaffold_260-biosynth_1	5692	TRUE	butyrolactone	1	single	1	butyrolactone	6	TARA_SAMEA6006976_MAG_00000039-scaffold_260_1;TARA_SAMEA6006976_MAG_00000039-scaffold_260_2;TARA_SAMEA6006976_MAG_00000039-scaffold_260_3;TARA_SAMEA6006976_MAG_00000039-scaffold_260_4;TARA_SAMEA6006976_MAG_00000039-scaffold_260_5;TARA_SAMEA6006976_MAG_00000039-scaffold_260_6	TARA_SAMEA6006976_MAG_00000039-scaffold_260_1	TARA_SAMEA6006976_MAG_00000039-scaffold_260_5			TARA_SAMEA6006976_MAG_00000039-scaffold_260_4
TPAC-CORAL-MAGS	SAMEA6006976	TARA_SAMEA6006976_MAG_00000039	TARA_SAMEA6006976_MAG_00000039-scaffold_312.region001.gbk	TARA_SAMEA6006976_MAG_00000039-scaffold_312	TARA_SAMEA6006976_MAG_00000039-scaffold_312-biosynth_1	5547	TRUE	NRPS	1	single	1	NRPS	1	TARA_SAMEA6006976_MAG_00000039-scaffold_312_1	TARA_SAMEA6006976_MAG_00000039-scaffold_312_1
TPAC-CORAL-MAGS	SAMEA6006976	TARA_SAMEA6006976_MAG_00000047	TARA_SAMEA6006976_MAG_00000047-scaffold_36.region001.gbk	TARA_SAMEA6006976_MAG_00000047-scaffold_36	TARA_SAMEA6006976_MAG_00000047-scaffold_36-biosynth_1	15392	TRUE	terpene	1	single	1	terpene	12	TARA_SAMEA6006976_MAG_00000047-scaffold_36_5;TARA_SAMEA6006976_MAG_00000047-scaffold_36_6;TARA_SAMEA6006976_MAG_00000047-scaffold_36_7;TARA_SAMEA6006976_MAG_00000047-scaffold_36_8;TARA_SAMEA6006976_MAG_00000047-scaffold_36_9;TARA_SAMEA6006976_MAG_00000047-scaffold_36_10;TARA_SAMEA6006976_MAG_00000047-scaffold_36_11;TARA_SAMEA6006976_MAG_00000047-scaffold_36_12;TARA_SAMEA6006976_MAG_00000047-scaff…	TARA_SAMEA6006976_MAG_00000047-scaffold_36_12	TARA_SAMEA6006976_MAG_00000047-scaffold_36_6;TARA_SAMEA6006976_MAG_00000047-scaffold_36_7;TARA_SAMEA6006976_MAG_00000047-scaffold_36_10;TARA_SAMEA6006976_MAG_00000047-scaffold_36_11
TPAC-CORAL-MAGS	SAMEA6006976	TARA_SAMEA6006976_MAG_00000047	TARA_SAMEA6006976_MAG_00000047-scaffold_92.region001.gbk	TARA_SAMEA6006976_MAG_00000047-scaffold_92	TARA_SAMEA6006976_MAG_00000047-scaffold_92-biosynth_1	12127	TRUE	redox-cofactor	1	single	1	redox-cofactor	10	TARA_SAMEA6006976_MAG_00000047-scaffold_92_1;TARA_SAMEA6006976_MAG_00000047-scaffold_92_2;TARA_SAMEA6006976_MAG_00000047-scaffold_92_3;TARA_SAMEA6006976_MAG_00000047-scaffold_92_4;TARA_SAMEA6006976_MAG_00000047-scaffold_92_5;TARA_SAMEA6006976_MAG_00000047-scaffold_92_6;TARA_SAMEA6006976_MAG_00000047-scaffold_92_7;TARA_SAMEA6006976_MAG_00000047-scaffold_92_8;TARA_SAMEA6006976_MAG_00000047-scaffold…	TARA_SAMEA6006976_MAG_00000047-scaffold_92_3;TARA_SAMEA6006976_MAG_00000047-scaffold_92_4;TARA_SAMEA6006976_MAG_00000047-scaffold_92_5	TARA_SAMEA6006976_MAG_00000047-scaffold_92_1	TARA_SAMEA6006976_MAG_00000047-scaffold_92_7;TARA_SAMEA6006976_MAG_00000047-scaffold_92_8
TPAC-CORAL-MAGS	SAMEA6006976	TARA_SAMEA6006976_MAG_00000047	TARA_SAMEA6006976_MAG_00000047-scaffold_151.region001.gbk	TARA_SAMEA6006976_MAG_00000047-scaffold_151	TARA_SAMEA6006976_MAG_00000047-scaffold_151-biosynth_1	8120	TRUE	NRPS	1	single	1	NRPS	3	TARA_SAMEA6006976_MAG_00000047-scaffold_151_1;TARA_SAMEA6006976_MAG_00000047-scaffold_151_2;TARA_SAMEA6006976_MAG_00000047-scaffold_151_3	TARA_SAMEA6006976_MAG_00000047-scaffold_151_2	TARA_SAMEA6006976_MAG_00000047-scaffold_151_1
TPAC-CORAL-MAGS	SAMEA6006976	TARA_SAMEA6006976_MAG_00000047	TARA_SAMEA6006976_MAG_00000047-scaffold_171.region001.gbk	TARA_SAMEA6006976_MAG_00000047-scaffold_171	TARA_SAMEA6006976_MAG_00000047-scaffold_171-biosynth_1	7030	TRUE	T1PKS	1	single	1	T1PKS	4	TARA_SAMEA6006976_MAG_00000047-scaffold_171_1;TARA_SAMEA6006976_MAG_00000047-scaffold_171_2;TARA_SAMEA6006976_MAG_00000047-scaffold_171_3;TARA_SAMEA6006976_MAG_00000047-scaffold_171_4	TARA_SAMEA6006976_MAG_00000047-scaffold_171_3	TARA_SAMEA6006976_MAG_00000047-scaffold_171_4
TPAC-CORAL-MAGS	SAMEA6006976	TARA_SAMEA6006976_MAG_00000049	TARA_SAMEA6006976_MAG_00000049-scaffold_54.region001.gbk	TARA_SAMEA6006976_MAG_00000049-scaffold_54	TARA_SAMEA6006976_MAG_00000049-scaffold_54-biosynth_1	7733	TRUE	RiPP-like	1	single	1	RiPP-like	10	TARA_SAMEA6006976_MAG_00000049-scaffold_54_1;TARA_SAMEA6006976_MAG_00000049-scaffold_54_2;TARA_SAMEA6006976_MAG_00000049-scaffold_54_3;TARA_SAMEA6006976_MAG_00000049-scaffold_54_4;TARA_SAMEA6006976_MAG_00000049-scaffold_54_5;TARA_SAMEA6006976_MAG_00000049-scaffold_54_6;TARA_SAMEA6006976_MAG_00000049-scaffold_54_7;TARA_SAMEA6006976_MAG_00000049-scaffold_54_8;TARA_SAMEA6006976_MAG_00000049-scaffold…	TARA_SAMEA6006976_MAG_00000049-scaffold_54_4
TPAC-CORAL-MAGS	SAMEA6006985	TARA_SAMEA6006985_MAG_00000002	TARA_SAMEA6006985_MAG_00000002-scaffold_8.region001.gbk	TARA_SAMEA6006985_MAG_00000002-scaffold_8	TARA_SAMEA6006985_MAG_00000002-scaffold_8-biosynth_1	19368	TRUE	terpene	1	single	1	terpene	24	TARA_SAMEA6006985_MAG_00000002-scaffold_8_16;TARA_SAMEA6006985_MAG_00000002-scaffold_8_17;TARA_SAMEA6006985_MAG_00000002-scaffold_8_18;TARA_SAMEA6006985_MAG_00000002-scaffold_8_19;TARA_SAMEA6006985_MAG_00000002-scaffold_8_20;TARA_SAMEA6006985_MAG_00000002-scaffold_8_21;TARA_SAMEA6006985_MAG_00000002-scaffold_8_22;TARA_SAMEA6006985_MAG_00000002-scaffold_8_23;TARA_SAMEA6006985_MAG_00000002-scaffold…	TARA_SAMEA6006985_MAG_00000002-scaffold_8_26;TARA_SAMEA6006985_MAG_00000002-scaffold_8_27	TARA_SAMEA6006985_MAG_00000002-scaffold_8_18;TARA_SAMEA6006985_MAG_00000002-scaffold_8_20;TARA_SAMEA6006985_MAG_00000002-scaffold_8_28	TARA_SAMEA6006985_MAG_00000002-scaffold_8_17
TPAC-CORAL-MAGS	SAMEA6006985	TARA_SAMEA6006985_MAG_00000010	TARA_SAMEA6006985_MAG_00000010-scaffold_1.region001.gbk	TARA_SAMEA6006985_MAG_00000010-scaffold_1	TARA_SAMEA6006985_MAG_00000010-scaffold_1-biosynth_1	13555	TRUE	LAP	1	single	1	LAP	26	TARA_SAMEA6006985_MAG_00000010-scaffold_1_86;TARA_SAMEA6006985_MAG_00000010-scaffold_1_87;TARA_SAMEA6006985_MAG_00000010-scaffold_1_88;TARA_SAMEA6006985_MAG_00000010-scaffold_1_89;TARA_SAMEA6006985_MAG_00000010-scaffold_1_90;TARA_SAMEA6006985_MAG_00000010-scaffold_1_91;TARA_SAMEA6006985_MAG_00000010-scaffold_1_92;TARA_SAMEA6006985_MAG_00000010-scaffold_1_93;TARA_SAMEA6006985_MAG_00000010-scaffold…	TARA_SAMEA6006985_MAG_00000010-scaffold_1_106;TARA_SAMEA6006985_MAG_00000010-scaffold_1_110				TARA_SAMEA6006985_MAG_00000010-scaffold_1_89
TPAC-CORAL-MAGS	SAMEA6006985	TARA_SAMEA6006985_MAG_00000014	TARA_SAMEA6006985_MAG_00000014-scaffold_3.region001.gbk	TARA_SAMEA6006985_MAG_00000014-scaffold_3	TARA_SAMEA6006985_MAG_00000014-scaffold_3-biosynth_1	21029	FALSE	terpene	1	single	1	terpene	16	TARA_SAMEA6006985_MAG_00000014-scaffold_3_3;TARA_SAMEA6006985_MAG_00000014-scaffold_3_4;TARA_SAMEA6006985_MAG_00000014-scaffold_3_5;TARA_SAMEA6006985_MAG_00000014-scaffold_3_6;TARA_SAMEA6006985_MAG_00000014-scaffold_3_7;TARA_SAMEA6006985_MAG_00000014-scaffold_3_8;TARA_SAMEA6006985_MAG_00000014-scaffold_3_9;TARA_SAMEA6006985_MAG_00000014-scaffold_3_10;TARA_SAMEA6006985_MAG_00000014-scaffold_3_11;T…	TARA_SAMEA6006985_MAG_00000014-scaffold_3_10	TARA_SAMEA6006985_MAG_00000014-scaffold_3_4;TARA_SAMEA6006985_MAG_00000014-scaffold_3_5;TARA_SAMEA6006985_MAG_00000014-scaffold_3_8;TARA_SAMEA6006985_MAG_00000014-scaffold_3_9;TARA_SAMEA6006985_MAG_00000014-scaffold_3_16
TPAC-CORAL-MAGS	SAMEA6006985	TARA_SAMEA6006985_MAG_00000014	TARA_SAMEA6006985_MAG_00000014-scaffold_40.region001.gbk	TARA_SAMEA6006985_MAG_00000014-scaffold_40	TARA_SAMEA6006985_MAG_00000014-scaffold_40-biosynth_1	19416	TRUE	redox-cofactor	1	single	1	redox-cofactor	16	TARA_SAMEA6006985_MAG_00000014-scaffold_40_1;TARA_SAMEA6006985_MAG_00000014-scaffold_40_2;TARA_SAMEA6006985_MAG_00000014-scaffold_40_3;TARA_SAMEA6006985_MAG_00000014-scaffold_40_4;TARA_SAMEA6006985_MAG_00000014-scaffold_40_5;TARA_SAMEA6006985_MAG_00000014-scaffold_40_6;TARA_SAMEA6006985_MAG_00000014-scaffold_40_7;TARA_SAMEA6006985_MAG_00000014-scaffold_40_8;TARA_SAMEA6006985_MAG_00000014-scaffold…	TARA_SAMEA6006985_MAG_00000014-scaffold_40_7;TARA_SAMEA6006985_MAG_00000014-scaffold_40_8;TARA_SAMEA6006985_MAG_00000014-scaffold_40_9	TARA_SAMEA6006985_MAG_00000014-scaffold_40_5	TARA_SAMEA6006985_MAG_00000014-scaffold_40_11;TARA_SAMEA6006985_MAG_00000014-scaffold_40_12
TPAC-CORAL-MAGS	SAMEA6006985	TARA_SAMEA6006985_MAG_00000014	TARA_SAMEA6006985_MAG_00000014-scaffold_171.region001.gbk	TARA_SAMEA6006985_MAG_00000014-scaffold_171	TARA_SAMEA6006985_MAG_00000014-scaffold_171-biosynth_1	5252	TRUE	NRPS-like	1	single	1	NRPS-like	4	TARA_SAMEA6006985_MAG_00000014-scaffold_171_1;TARA_SAMEA6006985_MAG_00000014-scaffold_171_2;TARA_SAMEA6006985_MAG_00000014-scaffold_171_3;TARA_SAMEA6006985_MAG_00000014-scaffold_171_4	TARA_SAMEA6006985_MAG_00000014-scaffold_171_4
TPAC-CORAL-MAGS	SAMEA6007021	TARA_SAMEA6007021_MAG_00000002	TARA_SAMEA6007021_MAG_00000002-scaffold_28.region001.gbk	TARA_SAMEA6007021_MAG_00000002-scaffold_28	TARA_SAMEA6007021_MAG_00000002-scaffold_28-biosynth_1	26906	TRUE	NRPS	1	single	1	NRPS	20	TARA_SAMEA6007021_MAG_00000002-scaffold_28_1;TARA_SAMEA6007021_MAG_00000002-scaffold_28_2;TARA_SAMEA6007021_MAG_00000002-scaffold_28_3;TARA_SAMEA6007021_MAG_00000002-scaffold_28_4;TARA_SAMEA6007021_MAG_00000002-scaffold_28_5;TARA_SAMEA6007021_MAG_00000002-scaffold_28_6;TARA_SAMEA6007021_MAG_00000002-scaffold_28_7;TARA_SAMEA6007021_MAG_00000002-scaffold_28_8;TARA_SAMEA6007021_MAG_00000002-scaffold…	TARA_SAMEA6007021_MAG_00000002-scaffold_28_4	TARA_SAMEA6007021_MAG_00000002-scaffold_28_6;TARA_SAMEA6007021_MAG_00000002-scaffold_28_7;TARA_SAMEA6007021_MAG_00000002-scaffold_28_8;TARA_SAMEA6007021_MAG_00000002-scaffold_28_9;TARA_SAMEA6007021_MAG_00000002-scaffold_28_15	TARA_SAMEA6007021_MAG_00000002-scaffold_28_11		TARA_SAMEA6007021_MAG_00000002-scaffold_28_16
TPAC-CORAL-MAGS	SAMEA6007021	TARA_SAMEA6007021_MAG_00000002	TARA_SAMEA6007021_MAG_00000002-scaffold_41.region001.gbk	TARA_SAMEA6007021_MAG_00000002-scaffold_41	TARA_SAMEA6007021_MAG_00000002-scaffold_41-biosynth_1	18888	TRUE	redox-cofactor	1	single	1	redox-cofactor	16	TARA_SAMEA6007021_MAG_00000002-scaffold_41_1;TARA_SAMEA6007021_MAG_00000002-scaffold_41_2;TARA_SAMEA6007021_MAG_00000002-scaffold_41_3;TARA_SAMEA6007021_MAG_00000002-scaffold_41_4;TARA_SAMEA6007021_MAG_00000002-scaffold_41_5;TARA_SAMEA6007021_MAG_00000002-scaffold_41_6;TARA_SAMEA6007021_MAG_00000002-scaffold_41_7;TARA_SAMEA6007021_MAG_00000002-scaffold_41_8;TARA_SAMEA6007021_MAG_00000002-scaffold…	TARA_SAMEA6007021_MAG_00000002-scaffold_41_7;TARA_SAMEA6007021_MAG_00000002-scaffold_41_8;TARA_SAMEA6007021_MAG_00000002-scaffold_41_9	TARA_SAMEA6007021_MAG_00000002-scaffold_41_5	TARA_SAMEA6007021_MAG_00000002-scaffold_41_11;TARA_SAMEA6007021_MAG_00000002-scaffold_41_12
TPAC-CORAL-MAGS	SAMEA6007021	TARA_SAMEA6007021_MAG_00000002	TARA_SAMEA6007021_MAG_00000002-scaffold_106.region001.gbk	TARA_SAMEA6007021_MAG_00000002-scaffold_106	TARA_SAMEA6007021_MAG_00000002-scaffold_106-biosynth_1	11188	TRUE	terpene	1	single	1	terpene	9	TARA_SAMEA6007021_MAG_00000002-scaffold_106_1;TARA_SAMEA6007021_MAG_00000002-scaffold_106_2;TARA_SAMEA6007021_MAG_00000002-scaffold_106_3;TARA_SAMEA6007021_MAG_00000002-scaffold_106_4;TARA_SAMEA6007021_MAG_00000002-scaffold_106_5;TARA_SAMEA6007021_MAG_00000002-scaffold_106_6;TARA_SAMEA6007021_MAG_00000002-scaffold_106_7;TARA_SAMEA6007021_MAG_00000002-scaffold_106_8;TARA_SAMEA6007021_MAG_00000002-…	TARA_SAMEA6007021_MAG_00000002-scaffold_106_2	TARA_SAMEA6007021_MAG_00000002-scaffold_106_1;TARA_SAMEA6007021_MAG_00000002-scaffold_106_8
TPAC-CORAL-MAGS	SAMEA6007021	TARA_SAMEA6007021_MAG_00000010	TARA_SAMEA6007021_MAG_00000010-scaffold_13.region001.gbk	TARA_SAMEA6007021_MAG_00000010-scaffold_13	TARA_SAMEA6007021_MAG_00000010-scaffold_13-biosynth_1	19398	TRUE	terpene	1	single	1	terpene	24	TARA_SAMEA6007021_MAG_00000010-scaffold_13_1;TARA_SAMEA6007021_MAG_00000010-scaffold_13_2;TARA_SAMEA6007021_MAG_00000010-scaffold_13_3;TARA_SAMEA6007021_MAG_00000010-scaffold_13_4;TARA_SAMEA6007021_MAG_00000010-scaffold_13_5;TARA_SAMEA6007021_MAG_00000010-scaffold_13_6;TARA_SAMEA6007021_MAG_00000010-scaffold_13_7;TARA_SAMEA6007021_MAG_00000010-scaffold_13_8;TARA_SAMEA6007021_MAG_00000010-scaffold…	TARA_SAMEA6007021_MAG_00000010-scaffold_13_13;TARA_SAMEA6007021_MAG_00000010-scaffold_13_14	TARA_SAMEA6007021_MAG_00000010-scaffold_13_12;TARA_SAMEA6007021_MAG_00000010-scaffold_13_20;TARA_SAMEA6007021_MAG_00000010-scaffold_13_22	TARA_SAMEA6007021_MAG_00000010-scaffold_13_23
TPAC-CORAL-MAGS	SAMEA6007021	TARA_SAMEA6007021_MAG_00000010	TARA_SAMEA6007021_MAG_00000010-scaffold_20.region001.gbk	TARA_SAMEA6007021_MAG_00000010-scaffold_20	TARA_SAMEA6007021_MAG_00000010-scaffold_20-biosynth_1	19312	TRUE	phosphonate	1	single	1	phosphonate	17	TARA_SAMEA6007021_MAG_00000010-scaffold_20_1;TARA_SAMEA6007021_MAG_00000010-scaffold_20_2;TARA_SAMEA6007021_MAG_00000010-scaffold_20_3;TARA_SAMEA6007021_MAG_00000010-scaffold_20_4;TARA_SAMEA6007021_MAG_00000010-scaffold_20_5;TARA_SAMEA6007021_MAG_00000010-scaffold_20_6;TARA_SAMEA6007021_MAG_00000010-scaffold_20_7;TARA_SAMEA6007021_MAG_00000010-scaffold_20_8;TARA_SAMEA6007021_MAG_00000010-scaffold…	TARA_SAMEA6007021_MAG_00000010-scaffold_20_16	TARA_SAMEA6007021_MAG_00000010-scaffold_20_5;TARA_SAMEA6007021_MAG_00000010-scaffold_20_11;TARA_SAMEA6007021_MAG_00000010-scaffold_20_14;TARA_SAMEA6007021_MAG_00000010-scaffold_20_15
TPAC-CORAL-MAGS	SAMEA6007021	TARA_SAMEA6007021_MAG_00000010	TARA_SAMEA6007021_MAG_00000010-scaffold_115.region001.gbk	TARA_SAMEA6007021_MAG_00000010-scaffold_115	TARA_SAMEA6007021_MAG_00000010-scaffold_115-biosynth_1	7338	TRUE	redox-cofactor	1	single	1	redox-cofactor	8	TARA_SAMEA6007021_MAG_00000010-scaffold_115_1;TARA_SAMEA6007021_MAG_00000010-scaffold_115_2;TARA_SAMEA6007021_MAG_00000010-scaffold_115_3;TARA_SAMEA6007021_MAG_00000010-scaffold_115_4;TARA_SAMEA6007021_MAG_00000010-scaffold_115_5;TARA_SAMEA6007021_MAG_00000010-scaffold_115_6;TARA_SAMEA6007021_MAG_00000010-scaffold_115_7;TARA_SAMEA6007021_MAG_00000010-scaffold_115_8	TARA_SAMEA6007021_MAG_00000010-scaffold_115_6;TARA_SAMEA6007021_MAG_00000010-scaffold_115_7;TARA_SAMEA6007021_MAG_00000010-scaffold_115_8
TPAC-CORAL-MAGS	SAMEA6007021	TARA_SAMEA6007021_MAG_00000010	TARA_SAMEA6007021_MAG_00000010-scaffold_177.region001.gbk	TARA_SAMEA6007021_MAG_00000010-scaffold_177	TARA_SAMEA6007021_MAG_00000010-scaffold_177-biosynth_1	5039	TRUE	terpene	1	single	1	terpene	4	TARA_SAMEA6007021_MAG_00000010-scaffold_177_1;TARA_SAMEA6007021_MAG_00000010-scaffold_177_2;TARA_SAMEA6007021_MAG_00000010-scaffold_177_3;TARA_SAMEA6007021_MAG_00000010-scaffold_177_4	TARA_SAMEA6007021_MAG_00000010-scaffold_177_3;TARA_SAMEA6007021_MAG_00000010-scaffold_177_4	TARA_SAMEA6007021_MAG_00000010-scaffold_177_1
TPAC-CORAL-MAGS	SAMEA6007417	TARA_SAMEA6007417_MAG_00000003	TARA_SAMEA6007417_MAG_00000003-scaffold_5.region001.gbk	TARA_SAMEA6007417_MAG_00000003-scaffold_5	TARA_SAMEA6007417_MAG_00000003-scaffold_5-biosynth_1	13128	TRUE	phosphonate	1	single	1	phosphonate	10	TARA_SAMEA6007417_MAG_00000003-scaffold_5_1;TARA_SAMEA6007417_MAG_00000003-scaffold_5_2;TARA_SAMEA6007417_MAG_00000003-scaffold_5_3;TARA_SAMEA6007417_MAG_00000003-scaffold_5_4;TARA_SAMEA6007417_MAG_00000003-scaffold_5_5;TARA_SAMEA6007417_MAG_00000003-scaffold_5_6;TARA_SAMEA6007417_MAG_00000003-scaffold_5_7;TARA_SAMEA6007417_MAG_00000003-scaffold_5_8;TARA_SAMEA6007417_MAG_00000003-scaffold_5_9;TAR…	TARA_SAMEA6007417_MAG_00000003-scaffold_5_1	TARA_SAMEA6007417_MAG_00000003-scaffold_5_2;TARA_SAMEA6007417_MAG_00000003-scaffold_5_3;TARA_SAMEA6007417_MAG_00000003-scaffold_5_6
TPAC-CORAL-MAGS	SAMEA6007417	TARA_SAMEA6007417_MAG_00000003	TARA_SAMEA6007417_MAG_00000003-scaffold_63.region001.gbk	TARA_SAMEA6007417_MAG_00000003-scaffold_63	TARA_SAMEA6007417_MAG_00000003-scaffold_63-biosynth_1	5508	TRUE	RRE-containing	1	single	1	RRE-containing	5	TARA_SAMEA6007417_MAG_00000003-scaffold_63_1;TARA_SAMEA6007417_MAG_00000003-scaffold_63_2;TARA_SAMEA6007417_MAG_00000003-scaffold_63_3;TARA_SAMEA6007417_MAG_00000003-scaffold_63_4;TARA_SAMEA6007417_MAG_00000003-scaffold_63_5	TARA_SAMEA6007417_MAG_00000003-scaffold_63_1	TARA_SAMEA6007417_MAG_00000003-scaffold_63_2
TPAC-CORAL-MAGS	SAMEA6007417	TARA_SAMEA6007417_MAG_00000003	TARA_SAMEA6007417_MAG_00000003-scaffold_69.region001.gbk	TARA_SAMEA6007417_MAG_00000003-scaffold_69	TARA_SAMEA6007417_MAG_00000003-scaffold_69-biosynth_1	5192	TRUE	terpene	1	single	1	terpene	8	TARA_SAMEA6007417_MAG_00000003-scaffold_69_1;TARA_SAMEA6007417_MAG_00000003-scaffold_69_2;TARA_SAMEA6007417_MAG_00000003-scaffold_69_3;TARA_SAMEA6007417_MAG_00000003-scaffold_69_4;TARA_SAMEA6007417_MAG_00000003-scaffold_69_5;TARA_SAMEA6007417_MAG_00000003-scaffold_69_6;TARA_SAMEA6007417_MAG_00000003-scaffold_69_7;TARA_SAMEA6007417_MAG_00000003-scaffold_69_8	TARA_SAMEA6007417_MAG_00000003-scaffold_69_2;TARA_SAMEA6007417_MAG_00000003-scaffold_69_3	TARA_SAMEA6007417_MAG_00000003-scaffold_69_1
TPAC-CORAL-MAGS	SAMEA6007417	TARA_SAMEA6007417_MAG_00000004	TARA_SAMEA6007417_MAG_00000004-scaffold_19.region001.gbk	TARA_SAMEA6007417_MAG_00000004-scaffold_19	TARA_SAMEA6007417_MAG_00000004-scaffold_19-biosynth_1	19414	TRUE	redox-cofactor	1	single	1	redox-cofactor	16	TARA_SAMEA6007417_MAG_00000004-scaffold_19_4;TARA_SAMEA6007417_MAG_00000004-scaffold_19_5;TARA_SAMEA6007417_MAG_00000004-scaffold_19_6;TARA_SAMEA6007417_MAG_00000004-scaffold_19_7;TARA_SAMEA6007417_MAG_00000004-scaffold_19_8;TARA_SAMEA6007417_MAG_00000004-scaffold_19_9;TARA_SAMEA6007417_MAG_00000004-scaffold_19_10;TARA_SAMEA6007417_MAG_00000004-scaffold_19_11;TARA_SAMEA6007417_MAG_00000004-scaffo…	TARA_SAMEA6007417_MAG_00000004-scaffold_19_11;TARA_SAMEA6007417_MAG_00000004-scaffold_19_12;TARA_SAMEA6007417_MAG_00000004-scaffold_19_13	TARA_SAMEA6007417_MAG_00000004-scaffold_19_15	TARA_SAMEA6007417_MAG_00000004-scaffold_19_8;TARA_SAMEA6007417_MAG_00000004-scaffold_19_9
TPAC-CORAL-MAGS	SAMEA6007417	TARA_SAMEA6007417_MAG_00000004	TARA_SAMEA6007417_MAG_00000004-scaffold_69.region001.gbk	TARA_SAMEA6007417_MAG_00000004-scaffold_69	TARA_SAMEA6007417_MAG_00000004-scaffold_69-biosynth_1	12397	TRUE	NRPS	1	single	1	NRPS	8	TARA_SAMEA6007417_MAG_00000004-scaffold_69_1;TARA_SAMEA6007417_MAG_00000004-scaffold_69_2;TARA_SAMEA6007417_MAG_00000004-scaffold_69_3;TARA_SAMEA6007417_MAG_00000004-scaffold_69_4;TARA_SAMEA6007417_MAG_00000004-scaffold_69_5;TARA_SAMEA6007417_MAG_00000004-scaffold_69_6;TARA_SAMEA6007417_MAG_00000004-scaffold_69_7;TARA_SAMEA6007417_MAG_00000004-scaffold_69_8	TARA_SAMEA6007417_MAG_00000004-scaffold_69_3	TARA_SAMEA6007417_MAG_00000004-scaffold_69_4;TARA_SAMEA6007417_MAG_00000004-scaffold_69_5;TARA_SAMEA6007417_MAG_00000004-scaffold_69_6;TARA_SAMEA6007417_MAG_00000004-scaffold_69_7
TPAC-CORAL-MAGS	SAMEA6007417	TARA_SAMEA6007417_MAG_00000004	TARA_SAMEA6007417_MAG_00000004-scaffold_79.region001.gbk	TARA_SAMEA6007417_MAG_00000004-scaffold_79	TARA_SAMEA6007417_MAG_00000004-scaffold_79-biosynth_1	11533	TRUE	terpene	1	single	1	terpene	9	TARA_SAMEA6007417_MAG_00000004-scaffold_79_1;TARA_SAMEA6007417_MAG_00000004-scaffold_79_2;TARA_SAMEA6007417_MAG_00000004-scaffold_79_3;TARA_SAMEA6007417_MAG_00000004-scaffold_79_4;TARA_SAMEA6007417_MAG_00000004-scaffold_79_5;TARA_SAMEA6007417_MAG_00000004-scaffold_79_6;TARA_SAMEA6007417_MAG_00000004-scaffold_79_7;TARA_SAMEA6007417_MAG_00000004-scaffold_79_8;TARA_SAMEA6007417_MAG_00000004-scaffold…	TARA_SAMEA6007417_MAG_00000004-scaffold_79_2	TARA_SAMEA6007417_MAG_00000004-scaffold_79_1;TARA_SAMEA6007417_MAG_00000004-scaffold_79_8
TPAC-CORAL-MAGS	SAMEA6007427	TARA_SAMEA6007427_MAG_00000001	TARA_SAMEA6007427_MAG_00000001-scaffold_37.region001.gbk	TARA_SAMEA6007427_MAG_00000001-scaffold_37	TARA_SAMEA6007427_MAG_00000001-scaffold_37-biosynth_1	9432	TRUE	RRE-containing	1	single	1	RRE-containing	8	TARA_SAMEA6007427_MAG_00000001-scaffold_37_1;TARA_SAMEA6007427_MAG_00000001-scaffold_37_2;TARA_SAMEA6007427_MAG_00000001-scaffold_37_3;TARA_SAMEA6007427_MAG_00000001-scaffold_37_4;TARA_SAMEA6007427_MAG_00000001-scaffold_37_5;TARA_SAMEA6007427_MAG_00000001-scaffold_37_6;TARA_SAMEA6007427_MAG_00000001-scaffold_37_7;TARA_SAMEA6007427_MAG_00000001-scaffold_37_8	TARA_SAMEA6007427_MAG_00000001-scaffold_37_1	TARA_SAMEA6007427_MAG_00000001-scaffold_37_5	TARA_SAMEA6007427_MAG_00000001-scaffold_37_2
TPAC-CORAL-MAGS	SAMEA6007427	TARA_SAMEA6007427_MAG_00000001	TARA_SAMEA6007427_MAG_00000001-scaffold_65.region001.gbk	TARA_SAMEA6007427_MAG_00000001-scaffold_65	TARA_SAMEA6007427_MAG_00000001-scaffold_65-biosynth_1	7900	TRUE	terpene	1	single	1	terpene	9	TARA_SAMEA6007427_MAG_00000001-scaffold_65_1;TARA_SAMEA6007427_MAG_00000001-scaffold_65_2;TARA_SAMEA6007427_MAG_00000001-scaffold_65_3;TARA_SAMEA6007427_MAG_00000001-scaffold_65_4;TARA_SAMEA6007427_MAG_00000001-scaffold_65_5;TARA_SAMEA6007427_MAG_00000001-scaffold_65_6;TARA_SAMEA6007427_MAG_00000001-scaffold_65_7;TARA_SAMEA6007427_MAG_00000001-scaffold_65_8;TARA_SAMEA6007427_MAG_00000001-scaffold…	TARA_SAMEA6007427_MAG_00000001-scaffold_65_1		TARA_SAMEA6007427_MAG_00000001-scaffold_65_9
TPAC-CORAL-MAGS	SAMEA6007427	TARA_SAMEA6007427_MAG_00000001	TARA_SAMEA6007427_MAG_00000001-scaffold_184.region001.gbk	TARA_SAMEA6007427_MAG_00000001-scaffold_184	TARA_SAMEA6007427_MAG_00000001-scaffold_184-biosynth_1	5411	TRUE	terpene	1	single	1	terpene	5	TARA_SAMEA6007427_MAG_00000001-scaffold_184_1;TARA_SAMEA6007427_MAG_00000001-scaffold_184_2;TARA_SAMEA6007427_MAG_00000001-scaffold_184_3;TARA_SAMEA6007427_MAG_00000001-scaffold_184_4;TARA_SAMEA6007427_MAG_00000001-scaffold_184_5	TARA_SAMEA6007427_MAG_00000001-scaffold_184_2	TARA_SAMEA6007427_MAG_00000001-scaffold_184_4;TARA_SAMEA6007427_MAG_00000001-scaffold_184_5
TPAC-CORAL-MAGS	SAMEA6007427	TARA_SAMEA6007427_MAG_00000013	TARA_SAMEA6007427_MAG_00000013-scaffold_6.region001.gbk	TARA_SAMEA6007427_MAG_00000013-scaffold_6	TARA_SAMEA6007427_MAG_00000013-scaffold_6-biosynth_1	19415	TRUE	redox-cofactor	1	single	1	redox-cofactor	16	TARA_SAMEA6007427_MAG_00000013-scaffold_6_1;TARA_SAMEA6007427_MAG_00000013-scaffold_6_2;TARA_SAMEA6007427_MAG_00000013-scaffold_6_3;TARA_SAMEA6007427_MAG_00000013-scaffold_6_4;TARA_SAMEA6007427_MAG_00000013-scaffold_6_5;TARA_SAMEA6007427_MAG_00000013-scaffold_6_6;TARA_SAMEA6007427_MAG_00000013-scaffold_6_7;TARA_SAMEA6007427_MAG_00000013-scaffold_6_8;TARA_SAMEA6007427_MAG_00000013-scaffold_6_9;TAR…	TARA_SAMEA6007427_MAG_00000013-scaffold_6_7;TARA_SAMEA6007427_MAG_00000013-scaffold_6_8;TARA_SAMEA6007427_MAG_00000013-scaffold_6_9	TARA_SAMEA6007427_MAG_00000013-scaffold_6_5	TARA_SAMEA6007427_MAG_00000013-scaffold_6_11;TARA_SAMEA6007427_MAG_00000013-scaffold_6_12
TPAC-CORAL-MAGS	SAMEA6007427	TARA_SAMEA6007427_MAG_00000013	TARA_SAMEA6007427_MAG_00000013-scaffold_50.region001.gbk	TARA_SAMEA6007427_MAG_00000013-scaffold_50	TARA_SAMEA6007427_MAG_00000013-scaffold_50-biosynth_1	19540	TRUE	T1PKS;NRPS	1	neighbouring	2	T1PKS;NRPS	12	TARA_SAMEA6007427_MAG_00000013-scaffold_50_1;TARA_SAMEA6007427_MAG_00000013-scaffold_50_2;TARA_SAMEA6007427_MAG_00000013-scaffold_50_3;TARA_SAMEA6007427_MAG_00000013-scaffold_50_4;TARA_SAMEA6007427_MAG_00000013-scaffold_50_5;TARA_SAMEA6007427_MAG_00000013-scaffold_50_6;TARA_SAMEA6007427_MAG_00000013-scaffold_50_7;TARA_SAMEA6007427_MAG_00000013-scaffold_50_8;TARA_SAMEA6007427_MAG_00000013-scaffold…	TARA_SAMEA6007427_MAG_00000013-scaffold_50_10;TARA_SAMEA6007427_MAG_00000013-scaffold_50_11	TARA_SAMEA6007427_MAG_00000013-scaffold_50_6;TARA_SAMEA6007427_MAG_00000013-scaffold_50_7;TARA_SAMEA6007427_MAG_00000013-scaffold_50_8;TARA_SAMEA6007427_MAG_00000013-scaffold_50_9	TARA_SAMEA6007427_MAG_00000013-scaffold_50_4
TPAC-CORAL-MAGS	SAMEA6007427	TARA_SAMEA6007427_MAG_00000013	TARA_SAMEA6007427_MAG_00000013-scaffold_111.region001.gbk	TARA_SAMEA6007427_MAG_00000013-scaffold_111	TARA_SAMEA6007427_MAG_00000013-scaffold_111-biosynth_1	11052	TRUE	terpene	1	single	1	terpene	9	TARA_SAMEA6007427_MAG_00000013-scaffold_111_1;TARA_SAMEA6007427_MAG_00000013-scaffold_111_2;TARA_SAMEA6007427_MAG_00000013-scaffold_111_3;TARA_SAMEA6007427_MAG_00000013-scaffold_111_4;TARA_SAMEA6007427_MAG_00000013-scaffold_111_5;TARA_SAMEA6007427_MAG_00000013-scaffold_111_6;TARA_SAMEA6007427_MAG_00000013-scaffold_111_7;TARA_SAMEA6007427_MAG_00000013-scaffold_111_8;TARA_SAMEA6007427_MAG_00000013-…	TARA_SAMEA6007427_MAG_00000013-scaffold_111_2	TARA_SAMEA6007427_MAG_00000013-scaffold_111_1;TARA_SAMEA6007427_MAG_00000013-scaffold_111_8
TPAC-CORAL-MAGS	SAMEA6007427	TARA_SAMEA6007427_MAG_00000013	TARA_SAMEA6007427_MAG_00000013-scaffold_152.region001.gbk	TARA_SAMEA6007427_MAG_00000013-scaffold_152	TARA_SAMEA6007427_MAG_00000013-scaffold_152-biosynth_1	7762	TRUE	NRPS	1	single	1	NRPS	3	TARA_SAMEA6007427_MAG_00000013-scaffold_152_1;TARA_SAMEA6007427_MAG_00000013-scaffold_152_2;TARA_SAMEA6007427_MAG_00000013-scaffold_152_3	TARA_SAMEA6007427_MAG_00000013-scaffold_152_2	TARA_SAMEA6007427_MAG_00000013-scaffold_152_1
TPAC-CORAL-MAGS	SAMEA6007427	TARA_SAMEA6007427_MAG_00000017	TARA_SAMEA6007427_MAG_00000017-scaffold_29.region001.gbk	TARA_SAMEA6007427_MAG_00000017-scaffold_29	TARA_SAMEA6007427_MAG_00000017-scaffold_29-biosynth_1	17188	TRUE	linaridin;lanthipeptide-class-ii;RiPP-like	4	neighbouring;single;single;single	3	linaridin;lanthipeptide-class-ii;RiPP-like	12	TARA_SAMEA6007427_MAG_00000017-scaffold_29_1;TARA_SAMEA6007427_MAG_00000017-scaffold_29_2;TARA_SAMEA6007427_MAG_00000017-scaffold_29_3;TARA_SAMEA6007427_MAG_00000017-scaffold_29_4;TARA_SAMEA6007427_MAG_00000017-scaffold_29_5;TARA_SAMEA6007427_MAG_00000017-scaffold_29_6;TARA_SAMEA6007427_MAG_00000017-scaffold_29_7;TARA_SAMEA6007427_MAG_00000017-scaffold_29_8;TARA_SAMEA6007427_MAG_00000017-scaffold…	TARA_SAMEA6007427_MAG_00000017-scaffold_29_2;TARA_SAMEA6007427_MAG_00000017-scaffold_29_4;TARA_SAMEA6007427_MAG_00000017-scaffold_29_8	TARA_SAMEA6007427_MAG_00000017-scaffold_29_5
TPAC-CORAL-MAGS	SAMEA6007427	TARA_SAMEA6007427_MAG_00000017	TARA_SAMEA6007427_MAG_00000017-scaffold_34.region001.gbk	TARA_SAMEA6007427_MAG_00000017-scaffold_34	TARA_SAMEA6007427_MAG_00000017-scaffold_34-biosynth_1	18072	TRUE	lanthipeptide-class-i	1	single	1	lanthipeptide-class-i	12	TARA_SAMEA6007427_MAG_00000017-scaffold_34_2;TARA_SAMEA6007427_MAG_00000017-scaffold_34_3;TARA_SAMEA6007427_MAG_00000017-scaffold_34_4;TARA_SAMEA6007427_MAG_00000017-scaffold_34_5;TARA_SAMEA6007427_MAG_00000017-scaffold_34_6;TARA_SAMEA6007427_MAG_00000017-scaffold_34_7;TARA_SAMEA6007427_MAG_00000017-scaffold_34_8;TARA_SAMEA6007427_MAG_00000017-scaffold_34_9;TARA_SAMEA6007427_MAG_00000017-scaffold…	TARA_SAMEA6007427_MAG_00000017-scaffold_34_9;TARA_SAMEA6007427_MAG_00000017-scaffold_34_10;TARA_SAMEA6007427_MAG_00000017-scaffold_34_11				TARA_SAMEA6007427_MAG_00000017-scaffold_34_2;TARA_SAMEA6007427_MAG_00000017-scaffold_34_4
TPAC-CORAL-MAGS	SAMEA6007427	TARA_SAMEA6007427_MAG_00000017	TARA_SAMEA6007427_MAG_00000017-scaffold_71.region001.gbk	TARA_SAMEA6007427_MAG_00000017-scaffold_71	TARA_SAMEA6007427_MAG_00000017-scaffold_71-biosynth_1	12183	TRUE	terpene	1	single	1	terpene	11	TARA_SAMEA6007427_MAG_00000017-scaffold_71_5;TARA_SAMEA6007427_MAG_00000017-scaffold_71_6;TARA_SAMEA6007427_MAG_00000017-scaffold_71_7;TARA_SAMEA6007427_MAG_00000017-scaffold_71_8;TARA_SAMEA6007427_MAG_00000017-scaffold_71_9;TARA_SAMEA6007427_MAG_00000017-scaffold_71_10;TARA_SAMEA6007427_MAG_00000017-scaffold_71_11;TARA_SAMEA6007427_MAG_00000017-scaffold_71_12;TARA_SAMEA6007427_MAG_00000017-scaff…	TARA_SAMEA6007427_MAG_00000017-scaffold_71_13	TARA_SAMEA6007427_MAG_00000017-scaffold_71_14
TPAC-CORAL-MAGS	SAMEA6007427	TARA_SAMEA6007427_MAG_00000017	TARA_SAMEA6007427_MAG_00000017-scaffold_192.region001.gbk	TARA_SAMEA6007427_MAG_00000017-scaffold_192	TARA_SAMEA6007427_MAG_00000017-scaffold_192-biosynth_1	10686	TRUE	lanthipeptide-class-v	1	single	1	lanthipeptide-class-v	11	TARA_SAMEA6007427_MAG_00000017-scaffold_192_1;TARA_SAMEA6007427_MAG_00000017-scaffold_192_2;TARA_SAMEA6007427_MAG_00000017-scaffold_192_3;TARA_SAMEA6007427_MAG_00000017-scaffold_192_4;TARA_SAMEA6007427_MAG_00000017-scaffold_192_5;TARA_SAMEA6007427_MAG_00000017-scaffold_192_6;TARA_SAMEA6007427_MAG_00000017-scaffold_192_7;TARA_SAMEA6007427_MAG_00000017-scaffold_192_8;TARA_SAMEA6007427_MAG_00000017-…	TARA_SAMEA6007427_MAG_00000017-scaffold_192_2;TARA_SAMEA6007427_MAG_00000017-scaffold_192_3	TARA_SAMEA6007427_MAG_00000017-scaffold_192_5;TARA_SAMEA6007427_MAG_00000017-scaffold_192_6
TPAC-CORAL-MAGS	SAMEA6007427	TARA_SAMEA6007427_MAG_00000017	TARA_SAMEA6007427_MAG_00000017-scaffold_317.region001.gbk	TARA_SAMEA6007427_MAG_00000017-scaffold_317	TARA_SAMEA6007427_MAG_00000017-scaffold_317-biosynth_1	8274	TRUE	proteusin	1	single	1	proteusin	7	TARA_SAMEA6007427_MAG_00000017-scaffold_317_1;TARA_SAMEA6007427_MAG_00000017-scaffold_317_2;TARA_SAMEA6007427_MAG_00000017-scaffold_317_3;TARA_SAMEA6007427_MAG_00000017-scaffold_317_4;TARA_SAMEA6007427_MAG_00000017-scaffold_317_5;TARA_SAMEA6007427_MAG_00000017-scaffold_317_6;TARA_SAMEA6007427_MAG_00000017-scaffold_317_7	TARA_SAMEA6007427_MAG_00000017-scaffold_317_2				TARA_SAMEA6007427_MAG_00000017-scaffold_317_3;TARA_SAMEA6007427_MAG_00000017-scaffold_317_4;TARA_SAMEA6007427_MAG_00000017-scaffold_317_5
TPAC-CORAL-MAGS	SAMEA6007427	TARA_SAMEA6007427_MAG_00000017	TARA_SAMEA6007427_MAG_00000017-scaffold_444.region001.gbk	TARA_SAMEA6007427_MAG_00000017-scaffold_444	TARA_SAMEA6007427_MAG_00000017-scaffold_444-biosynth_1	6712	TRUE	terpene	1	single	1	terpene	5	TARA_SAMEA6007427_MAG_00000017-scaffold_444_1;TARA_SAMEA6007427_MAG_00000017-scaffold_444_2;TARA_SAMEA6007427_MAG_00000017-scaffold_444_3;TARA_SAMEA6007427_MAG_00000017-scaffold_444_4;TARA_SAMEA6007427_MAG_00000017-scaffold_444_5	TARA_SAMEA6007427_MAG_00000017-scaffold_444_5				TARA_SAMEA6007427_MAG_00000017-scaffold_444_1
TPAC-CORAL-MAGS	SAMEA6007464	TARA_SAMEA6007464_MAG_00000014	TARA_SAMEA6007464_MAG_00000014-scaffold_44.region001.gbk	TARA_SAMEA6007464_MAG_00000014-scaffold_44	TARA_SAMEA6007464_MAG_00000014-scaffold_44-biosynth_1	19416	TRUE	redox-cofactor	1	single	1	redox-cofactor	16	TARA_SAMEA6007464_MAG_00000014-scaffold_44_4;TARA_SAMEA6007464_MAG_00000014-scaffold_44_5;TARA_SAMEA6007464_MAG_00000014-scaffold_44_6;TARA_SAMEA6007464_MAG_00000014-scaffold_44_7;TARA_SAMEA6007464_MAG_00000014-scaffold_44_8;TARA_SAMEA6007464_MAG_00000014-scaffold_44_9;TARA_SAMEA6007464_MAG_00000014-scaffold_44_10;TARA_SAMEA6007464_MAG_00000014-scaffold_44_11;TARA_SAMEA6007464_MAG_00000014-scaffo…	TARA_SAMEA6007464_MAG_00000014-scaffold_44_11;TARA_SAMEA6007464_MAG_00000014-scaffold_44_12;TARA_SAMEA6007464_MAG_00000014-scaffold_44_13	TARA_SAMEA6007464_MAG_00000014-scaffold_44_15	TARA_SAMEA6007464_MAG_00000014-scaffold_44_8;TARA_SAMEA6007464_MAG_00000014-scaffold_44_9
TPAC-CORAL-MAGS	SAMEA6007464	TARA_SAMEA6007464_MAG_00000014	TARA_SAMEA6007464_MAG_00000014-scaffold_51.region001.gbk	TARA_SAMEA6007464_MAG_00000014-scaffold_51	TARA_SAMEA6007464_MAG_00000014-scaffold_51-biosynth_1	19314	TRUE	terpene	1	single	1	terpene	15	TARA_SAMEA6007464_MAG_00000014-scaffold_51_1;TARA_SAMEA6007464_MAG_00000014-scaffold_51_2;TARA_SAMEA6007464_MAG_00000014-scaffold_51_3;TARA_SAMEA6007464_MAG_00000014-scaffold_51_4;TARA_SAMEA6007464_MAG_00000014-scaffold_51_5;TARA_SAMEA6007464_MAG_00000014-scaffold_51_6;TARA_SAMEA6007464_MAG_00000014-scaffold_51_7;TARA_SAMEA6007464_MAG_00000014-scaffold_51_8;TARA_SAMEA6007464_MAG_00000014-scaffold…	TARA_SAMEA6007464_MAG_00000014-scaffold_51_8	TARA_SAMEA6007464_MAG_00000014-scaffold_51_2;TARA_SAMEA6007464_MAG_00000014-scaffold_51_9;TARA_SAMEA6007464_MAG_00000014-scaffold_51_10;TARA_SAMEA6007464_MAG_00000014-scaffold_51_13;TARA_SAMEA6007464_MAG_00000014-scaffold_51_14
TPAC-CORAL-MAGS	SAMEA6007464	TARA_SAMEA6007464_MAG_00000014	TARA_SAMEA6007464_MAG_00000014-scaffold_144.region001.gbk	TARA_SAMEA6007464_MAG_00000014-scaffold_144	TARA_SAMEA6007464_MAG_00000014-scaffold_144-biosynth_1	7079	TRUE	NRPS-like	1	single	1	NRPS-like	6	TARA_SAMEA6007464_MAG_00000014-scaffold_144_1;TARA_SAMEA6007464_MAG_00000014-scaffold_144_2;TARA_SAMEA6007464_MAG_00000014-scaffold_144_3;TARA_SAMEA6007464_MAG_00000014-scaffold_144_4;TARA_SAMEA6007464_MAG_00000014-scaffold_144_5;TARA_SAMEA6007464_MAG_00000014-scaffold_144_6	TARA_SAMEA6007464_MAG_00000014-scaffold_144_5
TPAC-CORAL-MAGS	SAMEA6008098	TARA_SAMEA6008098_MAG_00000006	TARA_SAMEA6008098_MAG_00000006-scaffold_224.region001.gbk	TARA_SAMEA6008098_MAG_00000006-scaffold_224	TARA_SAMEA6008098_MAG_00000006-scaffold_224-biosynth_1	7110	TRUE	lanthipeptide-class-i	1	single	1	lanthipeptide-class-i	8	TARA_SAMEA6008098_MAG_00000006-scaffold_224_1;TARA_SAMEA6008098_MAG_00000006-scaffold_224_2;TARA_SAMEA6008098_MAG_00000006-scaffold_224_3;TARA_SAMEA6008098_MAG_00000006-scaffold_224_4;TARA_SAMEA6008098_MAG_00000006-scaffold_224_5;TARA_SAMEA6008098_MAG_00000006-scaffold_224_6;TARA_SAMEA6008098_MAG_00000006-scaffold_224_7;TARA_SAMEA6008098_MAG_00000006-scaffold_224_8	TARA_SAMEA6008098_MAG_00000006-scaffold_224_4;TARA_SAMEA6008098_MAG_00000006-scaffold_224_7;TARA_SAMEA6008098_MAG_00000006-scaffold_224_8	TARA_SAMEA6008098_MAG_00000006-scaffold_224_5
TPAC-CORAL-MAGS	SAMEA6008098	TARA_SAMEA6008098_MAG_00000006	TARA_SAMEA6008098_MAG_00000006-scaffold_343.region001.gbk	TARA_SAMEA6008098_MAG_00000006-scaffold_343	TARA_SAMEA6008098_MAG_00000006-scaffold_343-biosynth_1	5395	TRUE	terpene	1	single	1	terpene	4	TARA_SAMEA6008098_MAG_00000006-scaffold_343_1;TARA_SAMEA6008098_MAG_00000006-scaffold_343_2;TARA_SAMEA6008098_MAG_00000006-scaffold_343_3;TARA_SAMEA6008098_MAG_00000006-scaffold_343_4	TARA_SAMEA6008098_MAG_00000006-scaffold_343_3
TPAC-CORAL-MAGS	SAMEA6008098	TARA_SAMEA6008098_MAG_00000009	TARA_SAMEA6008098_MAG_00000009-scaffold_1.region001.gbk	TARA_SAMEA6008098_MAG_00000009-scaffold_1	TARA_SAMEA6008098_MAG_00000009-scaffold_1-biosynth_1	46759	FALSE	NRPS	1	single	1	NRPS	33	TARA_SAMEA6008098_MAG_00000009-scaffold_1_37;TARA_SAMEA6008098_MAG_00000009-scaffold_1_38;TARA_SAMEA6008098_MAG_00000009-scaffold_1_39;TARA_SAMEA6008098_MAG_00000009-scaffold_1_40;TARA_SAMEA6008098_MAG_00000009-scaffold_1_41;TARA_SAMEA6008098_MAG_00000009-scaffold_1_42;TARA_SAMEA6008098_MAG_00000009-scaffold_1_43;TARA_SAMEA6008098_MAG_00000009-scaffold_1_44;TARA_SAMEA6008098_MAG_00000009-scaffold…	TARA_SAMEA6008098_MAG_00000009-scaffold_1_53	TARA_SAMEA6008098_MAG_00000009-scaffold_1_43;TARA_SAMEA6008098_MAG_00000009-scaffold_1_44;TARA_SAMEA6008098_MAG_00000009-scaffold_1_47;TARA_SAMEA6008098_MAG_00000009-scaffold_1_50;TARA_SAMEA6008098_MAG_00000009-scaffold_1_56;TARA_SAMEA6008098_MAG_00000009-scaffold_1_59;TARA_SAMEA6008098_MAG_00000009-scaffold_1_60			TARA_SAMEA6008098_MAG_00000009-scaffold_1_39;TARA_SAMEA6008098_MAG_00000009-scaffold_1_40;TARA_SAMEA6008098_MAG_00000009-scaffold_1_41;TARA_SAMEA6008098_MAG_00000009-scaffold_1_61;TARA_SAMEA6008098_MAG_00000009-scaffold_1_63;TARA_SAMEA6008098_MAG_00000009-scaffold_1_64;TARA_SAMEA6008098_MAG_00000009-scaffold_1_68
TPAC-CORAL-MAGS	SAMEA6008098	TARA_SAMEA6008098_MAG_00000009	TARA_SAMEA6008098_MAG_00000009-scaffold_1.region002.gbk	TARA_SAMEA6008098_MAG_00000009-scaffold_1	TARA_SAMEA6008098_MAG_00000009-scaffold_1-biosynth_2	10999	FALSE	butyrolactone	1	single	1	butyrolactone	7	TARA_SAMEA6008098_MAG_00000009-scaffold_1_276;TARA_SAMEA6008098_MAG_00000009-scaffold_1_277;TARA_SAMEA6008098_MAG_00000009-scaffold_1_278;TARA_SAMEA6008098_MAG_00000009-scaffold_1_279;TARA_SAMEA6008098_MAG_00000009-scaffold_1_280;TARA_SAMEA6008098_MAG_00000009-scaffold_1_281;TARA_SAMEA6008098_MAG_00000009-scaffold_1_282	TARA_SAMEA6008098_MAG_00000009-scaffold_1_278	TARA_SAMEA6008098_MAG_00000009-scaffold_1_282	TARA_SAMEA6008098_MAG_00000009-scaffold_1_277;TARA_SAMEA6008098_MAG_00000009-scaffold_1_280
TPAC-CORAL-MAGS	SAMEA6008098	TARA_SAMEA6008098_MAG_00000009	TARA_SAMEA6008098_MAG_00000009-scaffold_1.region003.gbk	TARA_SAMEA6008098_MAG_00000009-scaffold_1	TARA_SAMEA6008098_MAG_00000009-scaffold_1-biosynth_3	20933	FALSE	terpene	1	single	1	terpene	20	TARA_SAMEA6008098_MAG_00000009-scaffold_1_320;TARA_SAMEA6008098_MAG_00000009-scaffold_1_321;TARA_SAMEA6008098_MAG_00000009-scaffold_1_322;TARA_SAMEA6008098_MAG_00000009-scaffold_1_323;TARA_SAMEA6008098_MAG_00000009-scaffold_1_324;TARA_SAMEA6008098_MAG_00000009-scaffold_1_325;TARA_SAMEA6008098_MAG_00000009-scaffold_1_326;TARA_SAMEA6008098_MAG_00000009-scaffold_1_327;TARA_SAMEA6008098_MAG_00000009-…	TARA_SAMEA6008098_MAG_00000009-scaffold_1_327	TARA_SAMEA6008098_MAG_00000009-scaffold_1_321;TARA_SAMEA6008098_MAG_00000009-scaffold_1_333;TARA_SAMEA6008098_MAG_00000009-scaffold_1_334;TARA_SAMEA6008098_MAG_00000009-scaffold_1_335	TARA_SAMEA6008098_MAG_00000009-scaffold_1_331;TARA_SAMEA6008098_MAG_00000009-scaffold_1_332
TPAC-CORAL-MAGS	SAMEA6008098	TARA_SAMEA6008098_MAG_00000015	TARA_SAMEA6008098_MAG_00000015-scaffold_3.region001.gbk	TARA_SAMEA6008098_MAG_00000015-scaffold_3	TARA_SAMEA6008098_MAG_00000015-scaffold_3-biosynth_1	14675	TRUE	betalactone	1	single	1	betalactone	13	TARA_SAMEA6008098_MAG_00000015-scaffold_3_1;TARA_SAMEA6008098_MAG_00000015-scaffold_3_2;TARA_SAMEA6008098_MAG_00000015-scaffold_3_3;TARA_SAMEA6008098_MAG_00000015-scaffold_3_4;TARA_SAMEA6008098_MAG_00000015-scaffold_3_5;TARA_SAMEA6008098_MAG_00000015-scaffold_3_6;TARA_SAMEA6008098_MAG_00000015-scaffold_3_7;TARA_SAMEA6008098_MAG_00000015-scaffold_3_8;TARA_SAMEA6008098_MAG_00000015-scaffold_3_9;TAR…	TARA_SAMEA6008098_MAG_00000015-scaffold_3_1;TARA_SAMEA6008098_MAG_00000015-scaffold_3_4		TARA_SAMEA6008098_MAG_00000015-scaffold_3_2		TARA_SAMEA6008098_MAG_00000015-scaffold_3_5;TARA_SAMEA6008098_MAG_00000015-scaffold_3_6
TPAC-CORAL-MAGS	SAMEA6008098	TARA_SAMEA6008098_MAG_00000015	TARA_SAMEA6008098_MAG_00000015-scaffold_52.region001.gbk	TARA_SAMEA6008098_MAG_00000015-scaffold_52	TARA_SAMEA6008098_MAG_00000015-scaffold_52-biosynth_1	8030	TRUE	terpene	1	single	1	terpene	7	TARA_SAMEA6008098_MAG_00000015-scaffold_52_1;TARA_SAMEA6008098_MAG_00000015-scaffold_52_2;TARA_SAMEA6008098_MAG_00000015-scaffold_52_3;TARA_SAMEA6008098_MAG_00000015-scaffold_52_4;TARA_SAMEA6008098_MAG_00000015-scaffold_52_5;TARA_SAMEA6008098_MAG_00000015-scaffold_52_6;TARA_SAMEA6008098_MAG_00000015-scaffold_52_7	TARA_SAMEA6008098_MAG_00000015-scaffold_52_7	TARA_SAMEA6008098_MAG_00000015-scaffold_52_5;TARA_SAMEA6008098_MAG_00000015-scaffold_52_6
TPAC-CORAL-MAGS	SAMEA6008107	TARA_SAMEA6008107_MAG_00000003	TARA_SAMEA6008107_MAG_00000003-scaffold_7.region001.gbk	TARA_SAMEA6008107_MAG_00000003-scaffold_7	TARA_SAMEA6008107_MAG_00000003-scaffold_7-biosynth_1	10876	FALSE	RiPP-like	1	single	1	RiPP-like	7	TARA_SAMEA6008107_MAG_00000003-scaffold_7_117;TARA_SAMEA6008107_MAG_00000003-scaffold_7_118;TARA_SAMEA6008107_MAG_00000003-scaffold_7_119;TARA_SAMEA6008107_MAG_00000003-scaffold_7_120;TARA_SAMEA6008107_MAG_00000003-scaffold_7_121;TARA_SAMEA6008107_MAG_00000003-scaffold_7_122;TARA_SAMEA6008107_MAG_00000003-scaffold_7_123	TARA_SAMEA6008107_MAG_00000003-scaffold_7_118				TARA_SAMEA6008107_MAG_00000003-scaffold_7_122;TARA_SAMEA6008107_MAG_00000003-scaffold_7_123
TPAC-CORAL-MAGS	SAMEA6008107	TARA_SAMEA6008107_MAG_00000003	TARA_SAMEA6008107_MAG_00000003-scaffold_18.region001.gbk	TARA_SAMEA6008107_MAG_00000003-scaffold_18	TARA_SAMEA6008107_MAG_00000003-scaffold_18-biosynth_1	20870	FALSE	terpene	1	single	1	terpene	18	TARA_SAMEA6008107_MAG_00000003-scaffold_18_26;TARA_SAMEA6008107_MAG_00000003-scaffold_18_27;TARA_SAMEA6008107_MAG_00000003-scaffold_18_28;TARA_SAMEA6008107_MAG_00000003-scaffold_18_29;TARA_SAMEA6008107_MAG_00000003-scaffold_18_30;TARA_SAMEA6008107_MAG_00000003-scaffold_18_31;TARA_SAMEA6008107_MAG_00000003-scaffold_18_32;TARA_SAMEA6008107_MAG_00000003-scaffold_18_33;TARA_SAMEA6008107_MAG_00000003-…	TARA_SAMEA6008107_MAG_00000003-scaffold_18_35	TARA_SAMEA6008107_MAG_00000003-scaffold_18_28;TARA_SAMEA6008107_MAG_00000003-scaffold_18_42			TARA_SAMEA6008107_MAG_00000003-scaffold_18_39;TARA_SAMEA6008107_MAG_00000003-scaffold_18_40
TPAC-CORAL-MAGS	SAMEA6008107	TARA_SAMEA6008107_MAG_00000005	TARA_SAMEA6008107_MAG_00000005-scaffold_1.region001.gbk	TARA_SAMEA6008107_MAG_00000005-scaffold_1	TARA_SAMEA6008107_MAG_00000005-scaffold_1-biosynth_1	26972	TRUE	betalactone;NRPS-like	1	chemical_hybrid	2	NRPS-like;betalactone	19	TARA_SAMEA6008107_MAG_00000005-scaffold_1_1;TARA_SAMEA6008107_MAG_00000005-scaffold_1_2;TARA_SAMEA6008107_MAG_00000005-scaffold_1_3;TARA_SAMEA6008107_MAG_00000005-scaffold_1_4;TARA_SAMEA6008107_MAG_00000005-scaffold_1_5;TARA_SAMEA6008107_MAG_00000005-scaffold_1_6;TARA_SAMEA6008107_MAG_00000005-scaffold_1_7;TARA_SAMEA6008107_MAG_00000005-scaffold_1_8;TARA_SAMEA6008107_MAG_00000005-scaffold_1_9;TAR…	TARA_SAMEA6008107_MAG_00000005-scaffold_1_7;TARA_SAMEA6008107_MAG_00000005-scaffold_1_15	TARA_SAMEA6008107_MAG_00000005-scaffold_1_2;TARA_SAMEA6008107_MAG_00000005-scaffold_1_3;TARA_SAMEA6008107_MAG_00000005-scaffold_1_5;TARA_SAMEA6008107_MAG_00000005-scaffold_1_6;TARA_SAMEA6008107_MAG_00000005-scaffold_1_8;TARA_SAMEA6008107_MAG_00000005-scaffold_1_11;TARA_SAMEA6008107_MAG_00000005-scaffold_1_13;TARA_SAMEA6008107_MAG_00000005-scaffold_1_16;TARA_SAMEA6008107_MAG_00000005-scaffold_1_17…
TPAC-CORAL-MAGS	SAMEA6008107	TARA_SAMEA6008107_MAG_00000005	TARA_SAMEA6008107_MAG_00000005-scaffold_66.region001.gbk	TARA_SAMEA6008107_MAG_00000005-scaffold_66	TARA_SAMEA6008107_MAG_00000005-scaffold_66-biosynth_1	9762	TRUE	phosphonate	1	single	1	phosphonate	8	TARA_SAMEA6008107_MAG_00000005-scaffold_66_1;TARA_SAMEA6008107_MAG_00000005-scaffold_66_2;TARA_SAMEA6008107_MAG_00000005-scaffold_66_3;TARA_SAMEA6008107_MAG_00000005-scaffold_66_4;TARA_SAMEA6008107_MAG_00000005-scaffold_66_5;TARA_SAMEA6008107_MAG_00000005-scaffold_66_6;TARA_SAMEA6008107_MAG_00000005-scaffold_66_7;TARA_SAMEA6008107_MAG_00000005-scaffold_66_8	TARA_SAMEA6008107_MAG_00000005-scaffold_66_6	TARA_SAMEA6008107_MAG_00000005-scaffold_66_1;TARA_SAMEA6008107_MAG_00000005-scaffold_66_7	TARA_SAMEA6008107_MAG_00000005-scaffold_66_8
TPAC-CORAL-MAGS	SAMEA6008107	TARA_SAMEA6008107_MAG_00000005	TARA_SAMEA6008107_MAG_00000005-scaffold_177.region001.gbk	TARA_SAMEA6008107_MAG_00000005-scaffold_177	TARA_SAMEA6008107_MAG_00000005-scaffold_177-biosynth_1	6453	TRUE	NRPS	1	single	1	NRPS	3	TARA_SAMEA6008107_MAG_00000005-scaffold_177_1;TARA_SAMEA6008107_MAG_00000005-scaffold_177_2;TARA_SAMEA6008107_MAG_00000005-scaffold_177_3	TARA_SAMEA6008107_MAG_00000005-scaffold_177_2
TPAC-CORAL-MAGS	SAMEA6008107	TARA_SAMEA6008107_MAG_00000006	TARA_SAMEA6008107_MAG_00000006-scaffold_23.region001.gbk	TARA_SAMEA6008107_MAG_00000006-scaffold_23	TARA_SAMEA6008107_MAG_00000006-scaffold_23-biosynth_1	12612	TRUE	terpene	1	single	1	terpene	12	TARA_SAMEA6008107_MAG_00000006-scaffold_23_1;TARA_SAMEA6008107_MAG_00000006-scaffold_23_2;TARA_SAMEA6008107_MAG_00000006-scaffold_23_3;TARA_SAMEA6008107_MAG_00000006-scaffold_23_4;TARA_SAMEA6008107_MAG_00000006-scaffold_23_5;TARA_SAMEA6008107_MAG_00000006-scaffold_23_6;TARA_SAMEA6008107_MAG_00000006-scaffold_23_7;TARA_SAMEA6008107_MAG_00000006-scaffold_23_8;TARA_SAMEA6008107_MAG_00000006-scaffold…	TARA_SAMEA6008107_MAG_00000006-scaffold_23_4	TARA_SAMEA6008107_MAG_00000006-scaffold_23_5;TARA_SAMEA6008107_MAG_00000006-scaffold_23_6;TARA_SAMEA6008107_MAG_00000006-scaffold_23_9			TARA_SAMEA6008107_MAG_00000006-scaffold_23_10;TARA_SAMEA6008107_MAG_00000006-scaffold_23_11
TPAC-CORAL-MAGS	SAMEA6008107	TARA_SAMEA6008107_MAG_00000006	TARA_SAMEA6008107_MAG_00000006-scaffold_24.region001.gbk	TARA_SAMEA6008107_MAG_00000006-scaffold_24	TARA_SAMEA6008107_MAG_00000006-scaffold_24-biosynth_1	19681	TRUE	redox-cofactor	1	single	1	redox-cofactor	20	TARA_SAMEA6008107_MAG_00000006-scaffold_24_1;TARA_SAMEA6008107_MAG_00000006-scaffold_24_2;TARA_SAMEA6008107_MAG_00000006-scaffold_24_3;TARA_SAMEA6008107_MAG_00000006-scaffold_24_4;TARA_SAMEA6008107_MAG_00000006-scaffold_24_5;TARA_SAMEA6008107_MAG_00000006-scaffold_24_6;TARA_SAMEA6008107_MAG_00000006-scaffold_24_7;TARA_SAMEA6008107_MAG_00000006-scaffold_24_8;TARA_SAMEA6008107_MAG_00000006-scaffold…	TARA_SAMEA6008107_MAG_00000006-scaffold_24_10;TARA_SAMEA6008107_MAG_00000006-scaffold_24_11;TARA_SAMEA6008107_MAG_00000006-scaffold_24_12		TARA_SAMEA6008107_MAG_00000006-scaffold_24_6		TARA_SAMEA6008107_MAG_00000006-scaffold_24_7;TARA_SAMEA6008107_MAG_00000006-scaffold_24_15;TARA_SAMEA6008107_MAG_00000006-scaffold_24_17;TARA_SAMEA6008107_MAG_00000006-scaffold_24_18
TPAC-CORAL-MAGS	SAMEA6008107	TARA_SAMEA6008107_MAG_00000006	TARA_SAMEA6008107_MAG_00000006-scaffold_86.region001.gbk	TARA_SAMEA6008107_MAG_00000006-scaffold_86	TARA_SAMEA6008107_MAG_00000006-scaffold_86-biosynth_1	10933	TRUE	terpene	1	single	1	terpene	10	TARA_SAMEA6008107_MAG_00000006-scaffold_86_1;TARA_SAMEA6008107_MAG_00000006-scaffold_86_2;TARA_SAMEA6008107_MAG_00000006-scaffold_86_3;TARA_SAMEA6008107_MAG_00000006-scaffold_86_4;TARA_SAMEA6008107_MAG_00000006-scaffold_86_5;TARA_SAMEA6008107_MAG_00000006-scaffold_86_6;TARA_SAMEA6008107_MAG_00000006-scaffold_86_7;TARA_SAMEA6008107_MAG_00000006-scaffold_86_8;TARA_SAMEA6008107_MAG_00000006-scaffold…	TARA_SAMEA6008107_MAG_00000006-scaffold_86_3				TARA_SAMEA6008107_MAG_00000006-scaffold_86_6
TPAC-CORAL-MAGS	SAMEA6008107	TARA_SAMEA6008107_MAG_00000006	TARA_SAMEA6008107_MAG_00000006-scaffold_91.region001.gbk	TARA_SAMEA6008107_MAG_00000006-scaffold_91	TARA_SAMEA6008107_MAG_00000006-scaffold_91-biosynth_1	10782	TRUE	phosphonate	1	single	1	phosphonate	11	TARA_SAMEA6008107_MAG_00000006-scaffold_91_1;TARA_SAMEA6008107_MAG_00000006-scaffold_91_2;TARA_SAMEA6008107_MAG_00000006-scaffold_91_3;TARA_SAMEA6008107_MAG_00000006-scaffold_91_4;TARA_SAMEA6008107_MAG_00000006-scaffold_91_5;TARA_SAMEA6008107_MAG_00000006-scaffold_91_6;TARA_SAMEA6008107_MAG_00000006-scaffold_91_7;TARA_SAMEA6008107_MAG_00000006-scaffold_91_8;TARA_SAMEA6008107_MAG_00000006-scaffold…	TARA_SAMEA6008107_MAG_00000006-scaffold_91_3	TARA_SAMEA6008107_MAG_00000006-scaffold_91_2;TARA_SAMEA6008107_MAG_00000006-scaffold_91_10	TARA_SAMEA6008107_MAG_00000006-scaffold_91_4
TPAC-CORAL-MAGS	SAMEA6008107	TARA_SAMEA6008107_MAG_00000006	TARA_SAMEA6008107_MAG_00000006-scaffold_99.region001.gbk	TARA_SAMEA6008107_MAG_00000006-scaffold_99	TARA_SAMEA6008107_MAG_00000006-scaffold_99-biosynth_1	10270	TRUE	RiPP-like	1	single	1	RiPP-like	12	TARA_SAMEA6008107_MAG_00000006-scaffold_99_2;TARA_SAMEA6008107_MAG_00000006-scaffold_99_3;TARA_SAMEA6008107_MAG_00000006-scaffold_99_4;TARA_SAMEA6008107_MAG_00000006-scaffold_99_5;TARA_SAMEA6008107_MAG_00000006-scaffold_99_6;TARA_SAMEA6008107_MAG_00000006-scaffold_99_7;TARA_SAMEA6008107_MAG_00000006-scaffold_99_8;TARA_SAMEA6008107_MAG_00000006-scaffold_99_9;TARA_SAMEA6008107_MAG_00000006-scaffold…	TARA_SAMEA6008107_MAG_00000006-scaffold_99_7
TPAC-CORAL-MAGS	SAMEA6008107	TARA_SAMEA6008107_MAG_00000006	TARA_SAMEA6008107_MAG_00000006-scaffold_170.region001.gbk	TARA_SAMEA6008107_MAG_00000006-scaffold_170	TARA_SAMEA6008107_MAG_00000006-scaffold_170-biosynth_1	8304	TRUE	acyl_amino_acids;hserlactone	1	chemical_hybrid	2	acyl_amino_acids;hserlactone	5	TARA_SAMEA6008107_MAG_00000006-scaffold_170_1;TARA_SAMEA6008107_MAG_00000006-scaffold_170_2;TARA_SAMEA6008107_MAG_00000006-scaffold_170_3;TARA_SAMEA6008107_MAG_00000006-scaffold_170_4;TARA_SAMEA6008107_MAG_00000006-scaffold_170_5	TARA_SAMEA6008107_MAG_00000006-scaffold_170_2	TARA_SAMEA6008107_MAG_00000006-scaffold_170_1;TARA_SAMEA6008107_MAG_00000006-scaffold_170_4
TPAC-CORAL-MAGS	SAMEA6008107	TARA_SAMEA6008107_MAG_00000007	TARA_SAMEA6008107_MAG_00000007-scaffold_13.region001.gbk	TARA_SAMEA6008107_MAG_00000007-scaffold_13	TARA_SAMEA6008107_MAG_00000007-scaffold_13-biosynth_1	17889	TRUE	terpene	1	single	1	terpene	16	TARA_SAMEA6008107_MAG_00000007-scaffold_13_5;TARA_SAMEA6008107_MAG_00000007-scaffold_13_6;TARA_SAMEA6008107_MAG_00000007-scaffold_13_7;TARA_SAMEA6008107_MAG_00000007-scaffold_13_8;TARA_SAMEA6008107_MAG_00000007-scaffold_13_9;TARA_SAMEA6008107_MAG_00000007-scaffold_13_10;TARA_SAMEA6008107_MAG_00000007-scaffold_13_11;TARA_SAMEA6008107_MAG_00000007-scaffold_13_12;TARA_SAMEA6008107_MAG_00000007-scaff…	TARA_SAMEA6008107_MAG_00000007-scaffold_13_16	TARA_SAMEA6008107_MAG_00000007-scaffold_13_15	TARA_SAMEA6008107_MAG_00000007-scaffold_13_14		TARA_SAMEA6008107_MAG_00000007-scaffold_13_19
TPAC-CORAL-MAGS	SAMEA6008107	TARA_SAMEA6008107_MAG_00000007	TARA_SAMEA6008107_MAG_00000007-scaffold_15.region001.gbk	TARA_SAMEA6008107_MAG_00000007-scaffold_15	TARA_SAMEA6008107_MAG_00000007-scaffold_15-biosynth_1	13436	TRUE	terpene	1	single	1	terpene	12	TARA_SAMEA6008107_MAG_00000007-scaffold_15_1;TARA_SAMEA6008107_MAG_00000007-scaffold_15_2;TARA_SAMEA6008107_MAG_00000007-scaffold_15_3;TARA_SAMEA6008107_MAG_00000007-scaffold_15_4;TARA_SAMEA6008107_MAG_00000007-scaffold_15_5;TARA_SAMEA6008107_MAG_00000007-scaffold_15_6;TARA_SAMEA6008107_MAG_00000007-scaffold_15_7;TARA_SAMEA6008107_MAG_00000007-scaffold_15_8;TARA_SAMEA6008107_MAG_00000007-scaffold…	TARA_SAMEA6008107_MAG_00000007-scaffold_15_2
TPAC-CORAL-MAGS	SAMEA6008107	TARA_SAMEA6008107_MAG_00000007	TARA_SAMEA6008107_MAG_00000007-scaffold_21.region001.gbk	TARA_SAMEA6008107_MAG_00000007-scaffold_21	TARA_SAMEA6008107_MAG_00000007-scaffold_21-biosynth_1	12021	TRUE	terpene	1	single	1	terpene	11	TARA_SAMEA6008107_MAG_00000007-scaffold_21_1;TARA_SAMEA6008107_MAG_00000007-scaffold_21_2;TARA_SAMEA6008107_MAG_00000007-scaffold_21_3;TARA_SAMEA6008107_MAG_00000007-scaffold_21_4;TARA_SAMEA6008107_MAG_00000007-scaffold_21_5;TARA_SAMEA6008107_MAG_00000007-scaffold_21_6;TARA_SAMEA6008107_MAG_00000007-scaffold_21_7;TARA_SAMEA6008107_MAG_00000007-scaffold_21_8;TARA_SAMEA6008107_MAG_00000007-scaffold…	TARA_SAMEA6008107_MAG_00000007-scaffold_21_2		TARA_SAMEA6008107_MAG_00000007-scaffold_21_4		TARA_SAMEA6008107_MAG_00000007-scaffold_21_6
TPAC-CORAL-MAGS	SAMEA6008107	TARA_SAMEA6008107_MAG_00000008	TARA_SAMEA6008107_MAG_00000008-scaffold_104.region001.gbk	TARA_SAMEA6008107_MAG_00000008-scaffold_104	TARA_SAMEA6008107_MAG_00000008-scaffold_104-biosynth_1	5521	TRUE	NRPS	1	single	1	NRPS	3	TARA_SAMEA6008107_MAG_00000008-scaffold_104_1;TARA_SAMEA6008107_MAG_00000008-scaffold_104_2;TARA_SAMEA6008107_MAG_00000008-scaffold_104_3	TARA_SAMEA6008107_MAG_00000008-scaffold_104_2
TPAC-CORAL-MAGS	SAMEA6008107	TARA_SAMEA6008107_MAG_00000015	TARA_SAMEA6008107_MAG_00000015-scaffold_58.region001.gbk	TARA_SAMEA6008107_MAG_00000015-scaffold_58	TARA_SAMEA6008107_MAG_00000015-scaffold_58-biosynth_1	11403	TRUE	ranthipeptide	1	single	1	ranthipeptide	9	TARA_SAMEA6008107_MAG_00000015-scaffold_58_5;TARA_SAMEA6008107_MAG_00000015-scaffold_58_6;TARA_SAMEA6008107_MAG_00000015-scaffold_58_7;TARA_SAMEA6008107_MAG_00000015-scaffold_58_8;TARA_SAMEA6008107_MAG_00000015-scaffold_58_9;TARA_SAMEA6008107_MAG_00000015-scaffold_58_10;TARA_SAMEA6008107_MAG_00000015-scaffold_58_11;TARA_SAMEA6008107_MAG_00000015-scaffold_58_12;TARA_SAMEA6008107_MAG_00000015-scaff…	TARA_SAMEA6008107_MAG_00000015-scaffold_58_12;TARA_SAMEA6008107_MAG_00000015-scaffold_58_13		TARA_SAMEA6008107_MAG_00000015-scaffold_58_9;TARA_SAMEA6008107_MAG_00000015-scaffold_58_10
TPAC-CORAL-MAGS	SAMEA6008107	TARA_SAMEA6008107_MAG_00000015	TARA_SAMEA6008107_MAG_00000015-scaffold_76.region001.gbk	TARA_SAMEA6008107_MAG_00000015-scaffold_76	TARA_SAMEA6008107_MAG_00000015-scaffold_76-biosynth_1	12652	TRUE	terpene	1	single	1	terpene	11	TARA_SAMEA6008107_MAG_00000015-scaffold_76_1;TARA_SAMEA6008107_MAG_00000015-scaffold_76_2;TARA_SAMEA6008107_MAG_00000015-scaffold_76_3;TARA_SAMEA6008107_MAG_00000015-scaffold_76_4;TARA_SAMEA6008107_MAG_00000015-scaffold_76_5;TARA_SAMEA6008107_MAG_00000015-scaffold_76_6;TARA_SAMEA6008107_MAG_00000015-scaffold_76_7;TARA_SAMEA6008107_MAG_00000015-scaffold_76_8;TARA_SAMEA6008107_MAG_00000015-scaffold…	TARA_SAMEA6008107_MAG_00000015-scaffold_76_3	TARA_SAMEA6008107_MAG_00000015-scaffold_76_4;TARA_SAMEA6008107_MAG_00000015-scaffold_76_5;TARA_SAMEA6008107_MAG_00000015-scaffold_76_8;TARA_SAMEA6008107_MAG_00000015-scaffold_76_9
TPAC-CORAL-MAGS	SAMEA6008107	TARA_SAMEA6008107_MAG_00000019	TARA_SAMEA6008107_MAG_00000019-scaffold_5.region001.gbk	TARA_SAMEA6008107_MAG_00000019-scaffold_5	TARA_SAMEA6008107_MAG_00000019-scaffold_5-biosynth_1	10885	TRUE	terpene	1	single	1	terpene	9	TARA_SAMEA6008107_MAG_00000019-scaffold_5_1;TARA_SAMEA6008107_MAG_00000019-scaffold_5_2;TARA_SAMEA6008107_MAG_00000019-scaffold_5_3;TARA_SAMEA6008107_MAG_00000019-scaffold_5_4;TARA_SAMEA6008107_MAG_00000019-scaffold_5_5;TARA_SAMEA6008107_MAG_00000019-scaffold_5_6;TARA_SAMEA6008107_MAG_00000019-scaffold_5_7;TARA_SAMEA6008107_MAG_00000019-scaffold_5_8;TARA_SAMEA6008107_MAG_00000019-scaffold_5_9	TARA_SAMEA6008107_MAG_00000019-scaffold_5_1	TARA_SAMEA6008107_MAG_00000019-scaffold_5_4
TPAC-CORAL-MAGS	SAMEA6008107	TARA_SAMEA6008107_MAG_00000020	TARA_SAMEA6008107_MAG_00000020-scaffold_1.region001.gbk	TARA_SAMEA6008107_MAG_00000020-scaffold_1	TARA_SAMEA6008107_MAG_00000020-scaffold_1-biosynth_1	11914	TRUE	hserlactone	1	single	1	hserlactone	15	TARA_SAMEA6008107_MAG_00000020-scaffold_1_1;TARA_SAMEA6008107_MAG_00000020-scaffold_1_2;TARA_SAMEA6008107_MAG_00000020-scaffold_1_3;TARA_SAMEA6008107_MAG_00000020-scaffold_1_4;TARA_SAMEA6008107_MAG_00000020-scaffold_1_5;TARA_SAMEA6008107_MAG_00000020-scaffold_1_6;TARA_SAMEA6008107_MAG_00000020-scaffold_1_7;TARA_SAMEA6008107_MAG_00000020-scaffold_1_8;TARA_SAMEA6008107_MAG_00000020-scaffold_1_9;TAR…	TARA_SAMEA6008107_MAG_00000020-scaffold_1_2		TARA_SAMEA6008107_MAG_00000020-scaffold_1_3
TPAC-CORAL-MAGS	SAMEA6008107	TARA_SAMEA6008107_MAG_00000020	TARA_SAMEA6008107_MAG_00000020-scaffold_11.region001.gbk	TARA_SAMEA6008107_MAG_00000020-scaffold_11	TARA_SAMEA6008107_MAG_00000020-scaffold_11-biosynth_1	13573	TRUE	terpene	1	single	1	terpene	13	TARA_SAMEA6008107_MAG_00000020-scaffold_11_1;TARA_SAMEA6008107_MAG_00000020-scaffold_11_2;TARA_SAMEA6008107_MAG_00000020-scaffold_11_3;TARA_SAMEA6008107_MAG_00000020-scaffold_11_4;TARA_SAMEA6008107_MAG_00000020-scaffold_11_5;TARA_SAMEA6008107_MAG_00000020-scaffold_11_6;TARA_SAMEA6008107_MAG_00000020-scaffold_11_7;TARA_SAMEA6008107_MAG_00000020-scaffold_11_8;TARA_SAMEA6008107_MAG_00000020-scaffold…	TARA_SAMEA6008107_MAG_00000020-scaffold_11_4	TARA_SAMEA6008107_MAG_00000020-scaffold_11_1;TARA_SAMEA6008107_MAG_00000020-scaffold_11_5;TARA_SAMEA6008107_MAG_00000020-scaffold_11_9;TARA_SAMEA6008107_MAG_00000020-scaffold_11_11
TPAC-CORAL-MAGS	SAMEA6008107	TARA_SAMEA6008107_MAG_00000020	TARA_SAMEA6008107_MAG_00000020-scaffold_23.region001.gbk	TARA_SAMEA6008107_MAG_00000020-scaffold_23	TARA_SAMEA6008107_MAG_00000020-scaffold_23-biosynth_1	11258	TRUE	hserlactone	1	single	1	hserlactone	13	TARA_SAMEA6008107_MAG_00000020-scaffold_23_23;TARA_SAMEA6008107_MAG_00000020-scaffold_23_24;TARA_SAMEA6008107_MAG_00000020-scaffold_23_25;TARA_SAMEA6008107_MAG_00000020-scaffold_23_26;TARA_SAMEA6008107_MAG_00000020-scaffold_23_27;TARA_SAMEA6008107_MAG_00000020-scaffold_23_28;TARA_SAMEA6008107_MAG_00000020-scaffold_23_29;TARA_SAMEA6008107_MAG_00000020-scaffold_23_30;TARA_SAMEA6008107_MAG_00000020-…	TARA_SAMEA6008107_MAG_00000020-scaffold_23_35	TARA_SAMEA6008107_MAG_00000020-scaffold_23_30
TPAC-CORAL-MAGS	SAMEA6008107	TARA_SAMEA6008107_MAG_00000020	TARA_SAMEA6008107_MAG_00000020-scaffold_181.region001.gbk	TARA_SAMEA6008107_MAG_00000020-scaffold_181	TARA_SAMEA6008107_MAG_00000020-scaffold_181-biosynth_1	6072	TRUE	RiPP-like	1	single	1	RiPP-like	6	TARA_SAMEA6008107_MAG_00000020-scaffold_181_1;TARA_SAMEA6008107_MAG_00000020-scaffold_181_2;TARA_SAMEA6008107_MAG_00000020-scaffold_181_3;TARA_SAMEA6008107_MAG_00000020-scaffold_181_4;TARA_SAMEA6008107_MAG_00000020-scaffold_181_5;TARA_SAMEA6008107_MAG_00000020-scaffold_181_6	TARA_SAMEA6008107_MAG_00000020-scaffold_181_1
TPAC-CORAL-MAGS	SAMEA6008107	TARA_SAMEA6008107_MAG_00000023	TARA_SAMEA6008107_MAG_00000023-scaffold_27.region001.gbk	TARA_SAMEA6008107_MAG_00000023-scaffold_27	TARA_SAMEA6008107_MAG_00000023-scaffold_27-biosynth_1	7786	TRUE	phosphonate	1	single	1	phosphonate	6	TARA_SAMEA6008107_MAG_00000023-scaffold_27_1;TARA_SAMEA6008107_MAG_00000023-scaffold_27_2;TARA_SAMEA6008107_MAG_00000023-scaffold_27_3;TARA_SAMEA6008107_MAG_00000023-scaffold_27_4;TARA_SAMEA6008107_MAG_00000023-scaffold_27_5;TARA_SAMEA6008107_MAG_00000023-scaffold_27_6	TARA_SAMEA6008107_MAG_00000023-scaffold_27_4	TARA_SAMEA6008107_MAG_00000023-scaffold_27_1;TARA_SAMEA6008107_MAG_00000023-scaffold_27_2;TARA_SAMEA6008107_MAG_00000023-scaffold_27_5	TARA_SAMEA6008107_MAG_00000023-scaffold_27_6
TPAC-CORAL-MAGS	SAMEA6008107	TARA_SAMEA6008107_MAG_00000023	TARA_SAMEA6008107_MAG_00000023-scaffold_115.region001.gbk	TARA_SAMEA6008107_MAG_00000023-scaffold_115	TARA_SAMEA6008107_MAG_00000023-scaffold_115-biosynth_1	5324	TRUE	hserlactone	1	single	1	hserlactone	5	TARA_SAMEA6008107_MAG_00000023-scaffold_115_1;TARA_SAMEA6008107_MAG_00000023-scaffold_115_2;TARA_SAMEA6008107_MAG_00000023-scaffold_115_3;TARA_SAMEA6008107_MAG_00000023-scaffold_115_4;TARA_SAMEA6008107_MAG_00000023-scaffold_115_5	TARA_SAMEA6008107_MAG_00000023-scaffold_115_1		TARA_SAMEA6008107_MAG_00000023-scaffold_115_2;TARA_SAMEA6008107_MAG_00000023-scaffold_115_3
TPAC-CORAL-MAGS	SAMEA6008107	TARA_SAMEA6008107_MAG_00000023	TARA_SAMEA6008107_MAG_00000023-scaffold_122.region001.gbk	TARA_SAMEA6008107_MAG_00000023-scaffold_122	TARA_SAMEA6008107_MAG_00000023-scaffold_122-biosynth_1	5236	TRUE	RiPP-like	1	single	1	RiPP-like	7	TARA_SAMEA6008107_MAG_00000023-scaffold_122_1;TARA_SAMEA6008107_MAG_00000023-scaffold_122_2;TARA_SAMEA6008107_MAG_00000023-scaffold_122_3;TARA_SAMEA6008107_MAG_00000023-scaffold_122_4;TARA_SAMEA6008107_MAG_00000023-scaffold_122_5;TARA_SAMEA6008107_MAG_00000023-scaffold_122_6;TARA_SAMEA6008107_MAG_00000023-scaffold_122_7	TARA_SAMEA6008107_MAG_00000023-scaffold_122_4
TPAC-CORAL-MAGS	SAMEA6008143	TARA_SAMEA6008143_MAG_00000006	TARA_SAMEA6008143_MAG_00000006-scaffold_49.region001.gbk	TARA_SAMEA6008143_MAG_00000006-scaffold_49	TARA_SAMEA6008143_MAG_00000006-scaffold_49-biosynth_1	8920	TRUE	phosphonate	1	single	1	phosphonate	8	TARA_SAMEA6008143_MAG_00000006-scaffold_49_1;TARA_SAMEA6008143_MAG_00000006-scaffold_49_2;TARA_SAMEA6008143_MAG_00000006-scaffold_49_3;TARA_SAMEA6008143_MAG_00000006-scaffold_49_4;TARA_SAMEA6008143_MAG_00000006-scaffold_49_5;TARA_SAMEA6008143_MAG_00000006-scaffold_49_6;TARA_SAMEA6008143_MAG_00000006-scaffold_49_7;TARA_SAMEA6008143_MAG_00000006-scaffold_49_8	TARA_SAMEA6008143_MAG_00000006-scaffold_49_2				TARA_SAMEA6008143_MAG_00000006-scaffold_49_5;TARA_SAMEA6008143_MAG_00000006-scaffold_49_6;TARA_SAMEA6008143_MAG_00000006-scaffold_49_7;TARA_SAMEA6008143_MAG_00000006-scaffold_49_8
TPAC-CORAL-MAGS	SAMEA6008143	TARA_SAMEA6008143_MAG_00000006	TARA_SAMEA6008143_MAG_00000006-scaffold_125.region001.gbk	TARA_SAMEA6008143_MAG_00000006-scaffold_125	TARA_SAMEA6008143_MAG_00000006-scaffold_125-biosynth_1	6591	TRUE	terpene	1	single	1	terpene	7	TARA_SAMEA6008143_MAG_00000006-scaffold_125_1;TARA_SAMEA6008143_MAG_00000006-scaffold_125_2;TARA_SAMEA6008143_MAG_00000006-scaffold_125_3;TARA_SAMEA6008143_MAG_00000006-scaffold_125_4;TARA_SAMEA6008143_MAG_00000006-scaffold_125_5;TARA_SAMEA6008143_MAG_00000006-scaffold_125_6;TARA_SAMEA6008143_MAG_00000006-scaffold_125_7	TARA_SAMEA6008143_MAG_00000006-scaffold_125_1	TARA_SAMEA6008143_MAG_00000006-scaffold_125_5;TARA_SAMEA6008143_MAG_00000006-scaffold_125_6;TARA_SAMEA6008143_MAG_00000006-scaffold_125_7
TPAC-CORAL-MAGS	SAMEA6008504	TARA_SAMEA6008504_MAG_00000013	TARA_SAMEA6008504_MAG_00000013-scaffold_1.region001.gbk	TARA_SAMEA6008504_MAG_00000013-scaffold_1	TARA_SAMEA6008504_MAG_00000013-scaffold_1-biosynth_1	21319	FALSE	ranthipeptide	1	single	1	ranthipeptide	19	TARA_SAMEA6008504_MAG_00000013-scaffold_1_104;TARA_SAMEA6008504_MAG_00000013-scaffold_1_105;TARA_SAMEA6008504_MAG_00000013-scaffold_1_106;TARA_SAMEA6008504_MAG_00000013-scaffold_1_107;TARA_SAMEA6008504_MAG_00000013-scaffold_1_108;TARA_SAMEA6008504_MAG_00000013-scaffold_1_109;TARA_SAMEA6008504_MAG_00000013-scaffold_1_110;TARA_SAMEA6008504_MAG_00000013-scaffold_1_111;TARA_SAMEA6008504_MAG_00000013-…	TARA_SAMEA6008504_MAG_00000013-scaffold_1_113;TARA_SAMEA6008504_MAG_00000013-scaffold_1_114	TARA_SAMEA6008504_MAG_00000013-scaffold_1_105			TARA_SAMEA6008504_MAG_00000013-scaffold_1_117
TPAC-CORAL-MAGS	SAMEA6008504	TARA_SAMEA6008504_MAG_00000013	TARA_SAMEA6008504_MAG_00000013-scaffold_2.region001.gbk	TARA_SAMEA6008504_MAG_00000013-scaffold_2	TARA_SAMEA6008504_MAG_00000013-scaffold_2-biosynth_1	20933	FALSE	terpene	1	single	1	terpene	17	TARA_SAMEA6008504_MAG_00000013-scaffold_2_7;TARA_SAMEA6008504_MAG_00000013-scaffold_2_8;TARA_SAMEA6008504_MAG_00000013-scaffold_2_9;TARA_SAMEA6008504_MAG_00000013-scaffold_2_10;TARA_SAMEA6008504_MAG_00000013-scaffold_2_11;TARA_SAMEA6008504_MAG_00000013-scaffold_2_12;TARA_SAMEA6008504_MAG_00000013-scaffold_2_13;TARA_SAMEA6008504_MAG_00000013-scaffold_2_14;TARA_SAMEA6008504_MAG_00000013-scaffold_2_…	TARA_SAMEA6008504_MAG_00000013-scaffold_2_17	TARA_SAMEA6008504_MAG_00000013-scaffold_2_9;TARA_SAMEA6008504_MAG_00000013-scaffold_2_21;TARA_SAMEA6008504_MAG_00000013-scaffold_2_23
TPAC-CORAL-MAGS	SAMEA6008504	TARA_SAMEA6008504_MAG_00000013	TARA_SAMEA6008504_MAG_00000013-scaffold_2.region002.gbk	TARA_SAMEA6008504_MAG_00000013-scaffold_2	TARA_SAMEA6008504_MAG_00000013-scaffold_2-biosynth_2	31250	FALSE	LAP;butyrolactone	3	neighbouring;single;single	2	LAP;butyrolactone	24	TARA_SAMEA6008504_MAG_00000013-scaffold_2_52;TARA_SAMEA6008504_MAG_00000013-scaffold_2_53;TARA_SAMEA6008504_MAG_00000013-scaffold_2_54;TARA_SAMEA6008504_MAG_00000013-scaffold_2_55;TARA_SAMEA6008504_MAG_00000013-scaffold_2_56;TARA_SAMEA6008504_MAG_00000013-scaffold_2_57;TARA_SAMEA6008504_MAG_00000013-scaffold_2_58;TARA_SAMEA6008504_MAG_00000013-scaffold_2_59;TARA_SAMEA6008504_MAG_00000013-scaffold…	TARA_SAMEA6008504_MAG_00000013-scaffold_2_61;TARA_SAMEA6008504_MAG_00000013-scaffold_2_73	TARA_SAMEA6008504_MAG_00000013-scaffold_2_54;TARA_SAMEA6008504_MAG_00000013-scaffold_2_55;TARA_SAMEA6008504_MAG_00000013-scaffold_2_58;TARA_SAMEA6008504_MAG_00000013-scaffold_2_63;TARA_SAMEA6008504_MAG_00000013-scaffold_2_69	TARA_SAMEA6008504_MAG_00000013-scaffold_2_52;TARA_SAMEA6008504_MAG_00000013-scaffold_2_71;TARA_SAMEA6008504_MAG_00000013-scaffold_2_75		TARA_SAMEA6008504_MAG_00000013-scaffold_2_56
TPAC-CORAL-MAGS	SAMEA6008551	TARA_SAMEA6008551_MAG_00000013	TARA_SAMEA6008551_MAG_00000013-scaffold_6.region001.gbk	TARA_SAMEA6008551_MAG_00000013-scaffold_6	TARA_SAMEA6008551_MAG_00000013-scaffold_6-biosynth_1	20468	FALSE	RRE-containing	1	single	1	RRE-containing	10	TARA_SAMEA6008551_MAG_00000013-scaffold_6_200;TARA_SAMEA6008551_MAG_00000013-scaffold_6_201;TARA_SAMEA6008551_MAG_00000013-scaffold_6_202;TARA_SAMEA6008551_MAG_00000013-scaffold_6_203;TARA_SAMEA6008551_MAG_00000013-scaffold_6_204;TARA_SAMEA6008551_MAG_00000013-scaffold_6_205;TARA_SAMEA6008551_MAG_00000013-scaffold_6_206;TARA_SAMEA6008551_MAG_00000013-scaffold_6_207;TARA_SAMEA6008551_MAG_00000013-…	TARA_SAMEA6008551_MAG_00000013-scaffold_6_203	TARA_SAMEA6008551_MAG_00000013-scaffold_6_205;TARA_SAMEA6008551_MAG_00000013-scaffold_6_209			TARA_SAMEA6008551_MAG_00000013-scaffold_6_204
TPAC-CORAL-MAGS	SAMEA6008551	TARA_SAMEA6008551_MAG_00000013	TARA_SAMEA6008551_MAG_00000013-scaffold_8.region001.gbk	TARA_SAMEA6008551_MAG_00000013-scaffold_8	TARA_SAMEA6008551_MAG_00000013-scaffold_8-biosynth_1	21761	FALSE	terpene	1	single	1	terpene	15	TARA_SAMEA6008551_MAG_00000013-scaffold_8_77;TARA_SAMEA6008551_MAG_00000013-scaffold_8_78;TARA_SAMEA6008551_MAG_00000013-scaffold_8_79;TARA_SAMEA6008551_MAG_00000013-scaffold_8_80;TARA_SAMEA6008551_MAG_00000013-scaffold_8_81;TARA_SAMEA6008551_MAG_00000013-scaffold_8_82;TARA_SAMEA6008551_MAG_00000013-scaffold_8_83;TARA_SAMEA6008551_MAG_00000013-scaffold_8_84;TARA_SAMEA6008551_MAG_00000013-scaffold…	TARA_SAMEA6008551_MAG_00000013-scaffold_8_84	TARA_SAMEA6008551_MAG_00000013-scaffold_8_79;TARA_SAMEA6008551_MAG_00000013-scaffold_8_85	TARA_SAMEA6008551_MAG_00000013-scaffold_8_77;TARA_SAMEA6008551_MAG_00000013-scaffold_8_78		TARA_SAMEA6008551_MAG_00000013-scaffold_8_80
TPAC-CORAL-MAGS	SAMEA6008551	TARA_SAMEA6008551_MAG_00000013	TARA_SAMEA6008551_MAG_00000013-scaffold_24.region001.gbk	TARA_SAMEA6008551_MAG_00000013-scaffold_24	TARA_SAMEA6008551_MAG_00000013-scaffold_24-biosynth_1	36473	TRUE	NRPS-like	1	single	1	NRPS-like	25	TARA_SAMEA6008551_MAG_00000013-scaffold_24_29;TARA_SAMEA6008551_MAG_00000013-scaffold_24_30;TARA_SAMEA6008551_MAG_00000013-scaffold_24_31;TARA_SAMEA6008551_MAG_00000013-scaffold_24_32;TARA_SAMEA6008551_MAG_00000013-scaffold_24_33;TARA_SAMEA6008551_MAG_00000013-scaffold_24_34;TARA_SAMEA6008551_MAG_00000013-scaffold_24_35;TARA_SAMEA6008551_MAG_00000013-scaffold_24_36;TARA_SAMEA6008551_MAG_00000013-…	TARA_SAMEA6008551_MAG_00000013-scaffold_24_43	TARA_SAMEA6008551_MAG_00000013-scaffold_24_40;TARA_SAMEA6008551_MAG_00000013-scaffold_24_47			TARA_SAMEA6008551_MAG_00000013-scaffold_24_50
TPAC-CORAL-MAGS	SAMEA6008551	TARA_SAMEA6008551_MAG_00000014	TARA_SAMEA6008551_MAG_00000014-scaffold_41.region001.gbk	TARA_SAMEA6008551_MAG_00000014-scaffold_41	TARA_SAMEA6008551_MAG_00000014-scaffold_41-biosynth_1	7185	TRUE	RRE-containing	1	single	1	RRE-containing	6	TARA_SAMEA6008551_MAG_00000014-scaffold_41_1;TARA_SAMEA6008551_MAG_00000014-scaffold_41_2;TARA_SAMEA6008551_MAG_00000014-scaffold_41_3;TARA_SAMEA6008551_MAG_00000014-scaffold_41_4;TARA_SAMEA6008551_MAG_00000014-scaffold_41_5;TARA_SAMEA6008551_MAG_00000014-scaffold_41_6	TARA_SAMEA6008551_MAG_00000014-scaffold_41_4	TARA_SAMEA6008551_MAG_00000014-scaffold_41_5			TARA_SAMEA6008551_MAG_00000014-scaffold_41_6
TPAC-CORAL-MAGS	SAMEA6008551	TARA_SAMEA6008551_MAG_00000018	TARA_SAMEA6008551_MAG_00000018-scaffold_12.region001.gbk	TARA_SAMEA6008551_MAG_00000018-scaffold_12	TARA_SAMEA6008551_MAG_00000018-scaffold_12-biosynth_1	8815	TRUE	terpene	1	single	1	terpene	14	TARA_SAMEA6008551_MAG_00000018-scaffold_12_1;TARA_SAMEA6008551_MAG_00000018-scaffold_12_2;TARA_SAMEA6008551_MAG_00000018-scaffold_12_3;TARA_SAMEA6008551_MAG_00000018-scaffold_12_4;TARA_SAMEA6008551_MAG_00000018-scaffold_12_5;TARA_SAMEA6008551_MAG_00000018-scaffold_12_6;TARA_SAMEA6008551_MAG_00000018-scaffold_12_7;TARA_SAMEA6008551_MAG_00000018-scaffold_12_8;TARA_SAMEA6008551_MAG_00000018-scaffold…	TARA_SAMEA6008551_MAG_00000018-scaffold_12_7;TARA_SAMEA6008551_MAG_00000018-scaffold_12_8	TARA_SAMEA6008551_MAG_00000018-scaffold_12_1
TPAC-CORAL-MAGS	SAMEA6008551	TARA_SAMEA6008551_MAG_00000021	TARA_SAMEA6008551_MAG_00000021-scaffold_7.region001.gbk	TARA_SAMEA6008551_MAG_00000021-scaffold_7	TARA_SAMEA6008551_MAG_00000021-scaffold_7-biosynth_1	22120	TRUE	redox-cofactor	1	single	1	redox-cofactor	18	TARA_SAMEA6008551_MAG_00000021-scaffold_7_26;TARA_SAMEA6008551_MAG_00000021-scaffold_7_27;TARA_SAMEA6008551_MAG_00000021-scaffold_7_28;TARA_SAMEA6008551_MAG_00000021-scaffold_7_29;TARA_SAMEA6008551_MAG_00000021-scaffold_7_30;TARA_SAMEA6008551_MAG_00000021-scaffold_7_31;TARA_SAMEA6008551_MAG_00000021-scaffold_7_32;TARA_SAMEA6008551_MAG_00000021-scaffold_7_33;TARA_SAMEA6008551_MAG_00000021-scaffold…	TARA_SAMEA6008551_MAG_00000021-scaffold_7_33;TARA_SAMEA6008551_MAG_00000021-scaffold_7_34;TARA_SAMEA6008551_MAG_00000021-scaffold_7_35	TARA_SAMEA6008551_MAG_00000021-scaffold_7_37	TARA_SAMEA6008551_MAG_00000021-scaffold_7_30;TARA_SAMEA6008551_MAG_00000021-scaffold_7_31		TARA_SAMEA6008551_MAG_00000021-scaffold_7_43
TPAC-CORAL-MAGS	SAMEA6008551	TARA_SAMEA6008551_MAG_00000021	TARA_SAMEA6008551_MAG_00000021-scaffold_10.region001.gbk	TARA_SAMEA6008551_MAG_00000021-scaffold_10	TARA_SAMEA6008551_MAG_00000021-scaffold_10-biosynth_1	29602	TRUE	NRPS	1	single	1	NRPS	24	TARA_SAMEA6008551_MAG_00000021-scaffold_10_19;TARA_SAMEA6008551_MAG_00000021-scaffold_10_20;TARA_SAMEA6008551_MAG_00000021-scaffold_10_21;TARA_SAMEA6008551_MAG_00000021-scaffold_10_22;TARA_SAMEA6008551_MAG_00000021-scaffold_10_23;TARA_SAMEA6008551_MAG_00000021-scaffold_10_24;TARA_SAMEA6008551_MAG_00000021-scaffold_10_25;TARA_SAMEA6008551_MAG_00000021-scaffold_10_26;TARA_SAMEA6008551_MAG_00000021-…	TARA_SAMEA6008551_MAG_00000021-scaffold_10_37	TARA_SAMEA6008551_MAG_00000021-scaffold_10_24;TARA_SAMEA6008551_MAG_00000021-scaffold_10_33;TARA_SAMEA6008551_MAG_00000021-scaffold_10_34;TARA_SAMEA6008551_MAG_00000021-scaffold_10_35;TARA_SAMEA6008551_MAG_00000021-scaffold_10_36	TARA_SAMEA6008551_MAG_00000021-scaffold_10_31		TARA_SAMEA6008551_MAG_00000021-scaffold_10_23
TPAC-CORAL-MAGS	SAMEA6008551	TARA_SAMEA6008551_MAG_00000021	TARA_SAMEA6008551_MAG_00000021-scaffold_162.region001.gbk	TARA_SAMEA6008551_MAG_00000021-scaffold_162	TARA_SAMEA6008551_MAG_00000021-scaffold_162-biosynth_1	5489	TRUE	terpene	1	single	1	terpene	5	TARA_SAMEA6008551_MAG_00000021-scaffold_162_1;TARA_SAMEA6008551_MAG_00000021-scaffold_162_2;TARA_SAMEA6008551_MAG_00000021-scaffold_162_3;TARA_SAMEA6008551_MAG_00000021-scaffold_162_4;TARA_SAMEA6008551_MAG_00000021-scaffold_162_5	TARA_SAMEA6008551_MAG_00000021-scaffold_162_3	TARA_SAMEA6008551_MAG_00000021-scaffold_162_4;TARA_SAMEA6008551_MAG_00000021-scaffold_162_5
TPAC-CORAL-MAGS	SAMEA6008551	TARA_SAMEA6008551_MAG_00000022	TARA_SAMEA6008551_MAG_00000022-scaffold_1.region001.gbk	TARA_SAMEA6008551_MAG_00000022-scaffold_1	TARA_SAMEA6008551_MAG_00000022-scaffold_1-biosynth_1	21343	FALSE	RRE-containing	1	single	1	RRE-containing	18	TARA_SAMEA6008551_MAG_00000022-scaffold_1_3;TARA_SAMEA6008551_MAG_00000022-scaffold_1_4;TARA_SAMEA6008551_MAG_00000022-scaffold_1_5;TARA_SAMEA6008551_MAG_00000022-scaffold_1_6;TARA_SAMEA6008551_MAG_00000022-scaffold_1_7;TARA_SAMEA6008551_MAG_00000022-scaffold_1_8;TARA_SAMEA6008551_MAG_00000022-scaffold_1_9;TARA_SAMEA6008551_MAG_00000022-scaffold_1_10;TARA_SAMEA6008551_MAG_00000022-scaffold_1_11;T…	TARA_SAMEA6008551_MAG_00000022-scaffold_1_13;TARA_SAMEA6008551_MAG_00000022-scaffold_1_14				TARA_SAMEA6008551_MAG_00000022-scaffold_1_20
TPAC-CORAL-MAGS	SAMEA6008551	TARA_SAMEA6008551_MAG_00000022	TARA_SAMEA6008551_MAG_00000022-scaffold_1.region002.gbk	TARA_SAMEA6008551_MAG_00000022-scaffold_1	TARA_SAMEA6008551_MAG_00000022-scaffold_1-biosynth_2	22573	FALSE	lassopeptide	1	single	1	lassopeptide	19	TARA_SAMEA6008551_MAG_00000022-scaffold_1_34;TARA_SAMEA6008551_MAG_00000022-scaffold_1_35;TARA_SAMEA6008551_MAG_00000022-scaffold_1_36;TARA_SAMEA6008551_MAG_00000022-scaffold_1_37;TARA_SAMEA6008551_MAG_00000022-scaffold_1_38;TARA_SAMEA6008551_MAG_00000022-scaffold_1_39;TARA_SAMEA6008551_MAG_00000022-scaffold_1_40;TARA_SAMEA6008551_MAG_00000022-scaffold_1_41;TARA_SAMEA6008551_MAG_00000022-scaffold…	TARA_SAMEA6008551_MAG_00000022-scaffold_1_42;TARA_SAMEA6008551_MAG_00000022-scaffold_1_44;TARA_SAMEA6008551_MAG_00000022-scaffold_1_45;TARA_SAMEA6008551_MAG_00000022-scaffold_1_48	TARA_SAMEA6008551_MAG_00000022-scaffold_1_37;TARA_SAMEA6008551_MAG_00000022-scaffold_1_38;TARA_SAMEA6008551_MAG_00000022-scaffold_1_41;TARA_SAMEA6008551_MAG_00000022-scaffold_1_43	TARA_SAMEA6008551_MAG_00000022-scaffold_1_36		TARA_SAMEA6008551_MAG_00000022-scaffold_1_46;TARA_SAMEA6008551_MAG_00000022-scaffold_1_47
TPAC-CORAL-MAGS	SAMEA6008551	TARA_SAMEA6008551_MAG_00000022	TARA_SAMEA6008551_MAG_00000022-scaffold_1.region003.gbk	TARA_SAMEA6008551_MAG_00000022-scaffold_1	TARA_SAMEA6008551_MAG_00000022-scaffold_1-biosynth_3	22547	FALSE	lanthipeptide-class-iv	1	single	1	lanthipeptide-class-iv	23	TARA_SAMEA6008551_MAG_00000022-scaffold_1_60;TARA_SAMEA6008551_MAG_00000022-scaffold_1_61;TARA_SAMEA6008551_MAG_00000022-scaffold_1_62;TARA_SAMEA6008551_MAG_00000022-scaffold_1_63;TARA_SAMEA6008551_MAG_00000022-scaffold_1_64;TARA_SAMEA6008551_MAG_00000022-scaffold_1_65;TARA_SAMEA6008551_MAG_00000022-scaffold_1_66;TARA_SAMEA6008551_MAG_00000022-scaffold_1_67;TARA_SAMEA6008551_MAG_00000022-scaffold…	TARA_SAMEA6008551_MAG_00000022-scaffold_1_70
TPAC-CORAL-MAGS	SAMEA6008551	TARA_SAMEA6008551_MAG_00000022	TARA_SAMEA6008551_MAG_00000022-scaffold_68.region001.gbk	TARA_SAMEA6008551_MAG_00000022-scaffold_68	TARA_SAMEA6008551_MAG_00000022-scaffold_68-biosynth_1	18210	TRUE	terpene	1	single	1	terpene	19	TARA_SAMEA6008551_MAG_00000022-scaffold_68_1;TARA_SAMEA6008551_MAG_00000022-scaffold_68_2;TARA_SAMEA6008551_MAG_00000022-scaffold_68_3;TARA_SAMEA6008551_MAG_00000022-scaffold_68_4;TARA_SAMEA6008551_MAG_00000022-scaffold_68_5;TARA_SAMEA6008551_MAG_00000022-scaffold_68_6;TARA_SAMEA6008551_MAG_00000022-scaffold_68_7;TARA_SAMEA6008551_MAG_00000022-scaffold_68_8;TARA_SAMEA6008551_MAG_00000022-scaffold…	TARA_SAMEA6008551_MAG_00000022-scaffold_68_10	TARA_SAMEA6008551_MAG_00000022-scaffold_68_5;TARA_SAMEA6008551_MAG_00000022-scaffold_68_8;TARA_SAMEA6008551_MAG_00000022-scaffold_68_11;TARA_SAMEA6008551_MAG_00000022-scaffold_68_12;TARA_SAMEA6008551_MAG_00000022-scaffold_68_18;TARA_SAMEA6008551_MAG_00000022-scaffold_68_19
TPAC-CORAL-MAGS	SAMEA6008551	TARA_SAMEA6008551_MAG_00000022	TARA_SAMEA6008551_MAG_00000022-scaffold_75.region001.gbk	TARA_SAMEA6008551_MAG_00000022-scaffold_75	TARA_SAMEA6008551_MAG_00000022-scaffold_75-biosynth_1	18146	TRUE	terpene	1	single	1	terpene	12	TARA_SAMEA6008551_MAG_00000022-scaffold_75_5;TARA_SAMEA6008551_MAG_00000022-scaffold_75_6;TARA_SAMEA6008551_MAG_00000022-scaffold_75_7;TARA_SAMEA6008551_MAG_00000022-scaffold_75_8;TARA_SAMEA6008551_MAG_00000022-scaffold_75_9;TARA_SAMEA6008551_MAG_00000022-scaffold_75_10;TARA_SAMEA6008551_MAG_00000022-scaffold_75_11;TARA_SAMEA6008551_MAG_00000022-scaffold_75_12;TARA_SAMEA6008551_MAG_00000022-scaff…	TARA_SAMEA6008551_MAG_00000022-scaffold_75_11	TARA_SAMEA6008551_MAG_00000022-scaffold_75_5;TARA_SAMEA6008551_MAG_00000022-scaffold_75_8;TARA_SAMEA6008551_MAG_00000022-scaffold_75_12	TARA_SAMEA6008551_MAG_00000022-scaffold_75_6;TARA_SAMEA6008551_MAG_00000022-scaffold_75_7		TARA_SAMEA6008551_MAG_00000022-scaffold_75_9
TPAC-CORAL-MAGS	SAMEA6008551	TARA_SAMEA6008551_MAG_00000022	TARA_SAMEA6008551_MAG_00000022-scaffold_78.region001.gbk	TARA_SAMEA6008551_MAG_00000022-scaffold_78	TARA_SAMEA6008551_MAG_00000022-scaffold_78-biosynth_1	23420	TRUE	ladderane	1	single	1	ladderane	22	TARA_SAMEA6008551_MAG_00000022-scaffold_78_1;TARA_SAMEA6008551_MAG_00000022-scaffold_78_2;TARA_SAMEA6008551_MAG_00000022-scaffold_78_3;TARA_SAMEA6008551_MAG_00000022-scaffold_78_4;TARA_SAMEA6008551_MAG_00000022-scaffold_78_5;TARA_SAMEA6008551_MAG_00000022-scaffold_78_6;TARA_SAMEA6008551_MAG_00000022-scaffold_78_7;TARA_SAMEA6008551_MAG_00000022-scaffold_78_8;TARA_SAMEA6008551_MAG_00000022-scaffold…	TARA_SAMEA6008551_MAG_00000022-scaffold_78_6	TARA_SAMEA6008551_MAG_00000022-scaffold_78_3;TARA_SAMEA6008551_MAG_00000022-scaffold_78_7;TARA_SAMEA6008551_MAG_00000022-scaffold_78_9;TARA_SAMEA6008551_MAG_00000022-scaffold_78_10;TARA_SAMEA6008551_MAG_00000022-scaffold_78_18
TPAC-CORAL-MAGS	SAMEA6008551	TARA_SAMEA6008551_MAG_00000022	TARA_SAMEA6008551_MAG_00000022-scaffold_115.region001.gbk	TARA_SAMEA6008551_MAG_00000022-scaffold_115	TARA_SAMEA6008551_MAG_00000022-scaffold_115-biosynth_1	17790	TRUE	NRPS-like	1	single	1	NRPS-like	12	TARA_SAMEA6008551_MAG_00000022-scaffold_115_1;TARA_SAMEA6008551_MAG_00000022-scaffold_115_2;TARA_SAMEA6008551_MAG_00000022-scaffold_115_3;TARA_SAMEA6008551_MAG_00000022-scaffold_115_4;TARA_SAMEA6008551_MAG_00000022-scaffold_115_5;TARA_SAMEA6008551_MAG_00000022-scaffold_115_6;TARA_SAMEA6008551_MAG_00000022-scaffold_115_7;TARA_SAMEA6008551_MAG_00000022-scaffold_115_8;TARA_SAMEA6008551_MAG_00000022-…	TARA_SAMEA6008551_MAG_00000022-scaffold_115_1	TARA_SAMEA6008551_MAG_00000022-scaffold_115_2;TARA_SAMEA6008551_MAG_00000022-scaffold_115_5
TPAC-CORAL-MAGS	SAMEA6008551	TARA_SAMEA6008551_MAG_00000022	TARA_SAMEA6008551_MAG_00000022-scaffold_238.region001.gbk	TARA_SAMEA6008551_MAG_00000022-scaffold_238	TARA_SAMEA6008551_MAG_00000022-scaffold_238-biosynth_1	7203	TRUE	RRE-containing	1	single	1	RRE-containing	5	TARA_SAMEA6008551_MAG_00000022-scaffold_238_1;TARA_SAMEA6008551_MAG_00000022-scaffold_238_2;TARA_SAMEA6008551_MAG_00000022-scaffold_238_3;TARA_SAMEA6008551_MAG_00000022-scaffold_238_4;TARA_SAMEA6008551_MAG_00000022-scaffold_238_5	TARA_SAMEA6008551_MAG_00000022-scaffold_238_5
TPAC-CORAL-MAGS	SAMEA6008802	TARA_SAMEA6008802_MAG_00000008	TARA_SAMEA6008802_MAG_00000008-scaffold_38.region001.gbk	TARA_SAMEA6008802_MAG_00000008-scaffold_38	TARA_SAMEA6008802_MAG_00000008-scaffold_38-biosynth_1	11843	TRUE	terpene	1	single	1	terpene	11	TARA_SAMEA6008802_MAG_00000008-scaffold_38_9;TARA_SAMEA6008802_MAG_00000008-scaffold_38_10;TARA_SAMEA6008802_MAG_00000008-scaffold_38_11;TARA_SAMEA6008802_MAG_00000008-scaffold_38_12;TARA_SAMEA6008802_MAG_00000008-scaffold_38_13;TARA_SAMEA6008802_MAG_00000008-scaffold_38_14;TARA_SAMEA6008802_MAG_00000008-scaffold_38_15;TARA_SAMEA6008802_MAG_00000008-scaffold_38_16;TARA_SAMEA6008802_MAG_00000008-s…	TARA_SAMEA6008802_MAG_00000008-scaffold_38_18	TARA_SAMEA6008802_MAG_00000008-scaffold_38_14;TARA_SAMEA6008802_MAG_00000008-scaffold_38_16;TARA_SAMEA6008802_MAG_00000008-scaffold_38_19
TPAC-CORAL-MAGS	SAMEA6009507	TARA_SAMEA6009507_MAG_00000002	TARA_SAMEA6009507_MAG_00000002-scaffold_6.region001.gbk	TARA_SAMEA6009507_MAG_00000002-scaffold_6	TARA_SAMEA6009507_MAG_00000002-scaffold_6-biosynth_1	46790	TRUE	NRPS	1	single	1	NRPS	20	TARA_SAMEA6009507_MAG_00000002-scaffold_6_1;TARA_SAMEA6009507_MAG_00000002-scaffold_6_2;TARA_SAMEA6009507_MAG_00000002-scaffold_6_3;TARA_SAMEA6009507_MAG_00000002-scaffold_6_4;TARA_SAMEA6009507_MAG_00000002-scaffold_6_5;TARA_SAMEA6009507_MAG_00000002-scaffold_6_6;TARA_SAMEA6009507_MAG_00000002-scaffold_6_7;TARA_SAMEA6009507_MAG_00000002-scaffold_6_8;TARA_SAMEA6009507_MAG_00000002-scaffold_6_9;TAR…	TARA_SAMEA6009507_MAG_00000002-scaffold_6_1;TARA_SAMEA6009507_MAG_00000002-scaffold_6_2;TARA_SAMEA6009507_MAG_00000002-scaffold_6_4;TARA_SAMEA6009507_MAG_00000002-scaffold_6_5;TARA_SAMEA6009507_MAG_00000002-scaffold_6_6	TARA_SAMEA6009507_MAG_00000002-scaffold_6_3;TARA_SAMEA6009507_MAG_00000002-scaffold_6_7;TARA_SAMEA6009507_MAG_00000002-scaffold_6_8;TARA_SAMEA6009507_MAG_00000002-scaffold_6_10;TARA_SAMEA6009507_MAG_00000002-scaffold_6_11;TARA_SAMEA6009507_MAG_00000002-scaffold_6_14;TARA_SAMEA6009507_MAG_00000002-scaffold_6_17
TPAC-CORAL-MAGS	SAMEA6009507	TARA_SAMEA6009507_MAG_00000002	TARA_SAMEA6009507_MAG_00000002-scaffold_13.region001.gbk	TARA_SAMEA6009507_MAG_00000002-scaffold_13	TARA_SAMEA6009507_MAG_00000002-scaffold_13-biosynth_1	40234	TRUE	T1PKS	1	single	1	T1PKS	28	TARA_SAMEA6009507_MAG_00000002-scaffold_13_13;TARA_SAMEA6009507_MAG_00000002-scaffold_13_14;TARA_SAMEA6009507_MAG_00000002-scaffold_13_15;TARA_SAMEA6009507_MAG_00000002-scaffold_13_16;TARA_SAMEA6009507_MAG_00000002-scaffold_13_17;TARA_SAMEA6009507_MAG_00000002-scaffold_13_18;TARA_SAMEA6009507_MAG_00000002-scaffold_13_19;TARA_SAMEA6009507_MAG_00000002-scaffold_13_20;TARA_SAMEA6009507_MAG_00000002-…	TARA_SAMEA6009507_MAG_00000002-scaffold_13_30	TARA_SAMEA6009507_MAG_00000002-scaffold_13_17;TARA_SAMEA6009507_MAG_00000002-scaffold_13_29;TARA_SAMEA6009507_MAG_00000002-scaffold_13_36;TARA_SAMEA6009507_MAG_00000002-scaffold_13_40	TARA_SAMEA6009507_MAG_00000002-scaffold_13_20;TARA_SAMEA6009507_MAG_00000002-scaffold_13_24		TARA_SAMEA6009507_MAG_00000002-scaffold_13_13
TPAC-CORAL-MAGS	SAMEA6009507	TARA_SAMEA6009507_MAG_00000002	TARA_SAMEA6009507_MAG_00000002-scaffold_37.region001.gbk	TARA_SAMEA6009507_MAG_00000002-scaffold_37	TARA_SAMEA6009507_MAG_00000002-scaffold_37-biosynth_1	34968	TRUE	NRPS	1	single	1	NRPS	25	TARA_SAMEA6009507_MAG_00000002-scaffold_37_1;TARA_SAMEA6009507_MAG_00000002-scaffold_37_2;TARA_SAMEA6009507_MAG_00000002-scaffold_37_3;TARA_SAMEA6009507_MAG_00000002-scaffold_37_4;TARA_SAMEA6009507_MAG_00000002-scaffold_37_5;TARA_SAMEA6009507_MAG_00000002-scaffold_37_6;TARA_SAMEA6009507_MAG_00000002-scaffold_37_7;TARA_SAMEA6009507_MAG_00000002-scaffold_37_8;TARA_SAMEA6009507_MAG_00000002-scaffold…	TARA_SAMEA6009507_MAG_00000002-scaffold_37_5;TARA_SAMEA6009507_MAG_00000002-scaffold_37_13	TARA_SAMEA6009507_MAG_00000002-scaffold_37_3;TARA_SAMEA6009507_MAG_00000002-scaffold_37_4;TARA_SAMEA6009507_MAG_00000002-scaffold_37_6;TARA_SAMEA6009507_MAG_00000002-scaffold_37_7;TARA_SAMEA6009507_MAG_00000002-scaffold_37_8;TARA_SAMEA6009507_MAG_00000002-scaffold_37_9;TARA_SAMEA6009507_MAG_00000002-scaffold_37_11;TARA_SAMEA6009507_MAG_00000002-scaffold_37_15;TARA_SAMEA6009507_MAG_00000002-scaffo…			TARA_SAMEA6009507_MAG_00000002-scaffold_37_10
TPAC-CORAL-MAGS	SAMEA6009507	TARA_SAMEA6009507_MAG_00000002	TARA_SAMEA6009507_MAG_00000002-scaffold_68.region001.gbk	TARA_SAMEA6009507_MAG_00000002-scaffold_68	TARA_SAMEA6009507_MAG_00000002-scaffold_68-biosynth_1	28135	TRUE	resorcinol	1	single	1	resorcinol	26	TARA_SAMEA6009507_MAG_00000002-scaffold_68_1;TARA_SAMEA6009507_MAG_00000002-scaffold_68_2;TARA_SAMEA6009507_MAG_00000002-scaffold_68_3;TARA_SAMEA6009507_MAG_00000002-scaffold_68_4;TARA_SAMEA6009507_MAG_00000002-scaffold_68_5;TARA_SAMEA6009507_MAG_00000002-scaffold_68_6;TARA_SAMEA6009507_MAG_00000002-scaffold_68_7;TARA_SAMEA6009507_MAG_00000002-scaffold_68_8;TARA_SAMEA6009507_MAG_00000002-scaffold…	TARA_SAMEA6009507_MAG_00000002-scaffold_68_17	TARA_SAMEA6009507_MAG_00000002-scaffold_68_9			TARA_SAMEA6009507_MAG_00000002-scaffold_68_8;TARA_SAMEA6009507_MAG_00000002-scaffold_68_10
TPAC-CORAL-MAGS	SAMEA6009507	TARA_SAMEA6009507_MAG_00000002	TARA_SAMEA6009507_MAG_00000002-scaffold_83.region001.gbk	TARA_SAMEA6009507_MAG_00000002-scaffold_83	TARA_SAMEA6009507_MAG_00000002-scaffold_83-biosynth_1	25262	TRUE	NRPS	1	single	1	NRPS	10	TARA_SAMEA6009507_MAG_00000002-scaffold_83_1;TARA_SAMEA6009507_MAG_00000002-scaffold_83_2;TARA_SAMEA6009507_MAG_00000002-scaffold_83_3;TARA_SAMEA6009507_MAG_00000002-scaffold_83_4;TARA_SAMEA6009507_MAG_00000002-scaffold_83_5;TARA_SAMEA6009507_MAG_00000002-scaffold_83_6;TARA_SAMEA6009507_MAG_00000002-scaffold_83_7;TARA_SAMEA6009507_MAG_00000002-scaffold_83_8;TARA_SAMEA6009507_MAG_00000002-scaffold…	TARA_SAMEA6009507_MAG_00000002-scaffold_83_2;TARA_SAMEA6009507_MAG_00000002-scaffold_83_4	TARA_SAMEA6009507_MAG_00000002-scaffold_83_5
TPAC-CORAL-MAGS	SAMEA6009507	TARA_SAMEA6009507_MAG_00000002	TARA_SAMEA6009507_MAG_00000002-scaffold_116.region001.gbk	TARA_SAMEA6009507_MAG_00000002-scaffold_116	TARA_SAMEA6009507_MAG_00000002-scaffold_116-biosynth_1	20971	TRUE	T3PKS	1	single	1	T3PKS	16	TARA_SAMEA6009507_MAG_00000002-scaffold_116_1;TARA_SAMEA6009507_MAG_00000002-scaffold_116_2;TARA_SAMEA6009507_MAG_00000002-scaffold_116_3;TARA_SAMEA6009507_MAG_00000002-scaffold_116_4;TARA_SAMEA6009507_MAG_00000002-scaffold_116_5;TARA_SAMEA6009507_MAG_00000002-scaffold_116_6;TARA_SAMEA6009507_MAG_00000002-scaffold_116_7;TARA_SAMEA6009507_MAG_00000002-scaffold_116_8;TARA_SAMEA6009507_MAG_00000002-…	TARA_SAMEA6009507_MAG_00000002-scaffold_116_14	TARA_SAMEA6009507_MAG_00000002-scaffold_116_1;TARA_SAMEA6009507_MAG_00000002-scaffold_116_2;TARA_SAMEA6009507_MAG_00000002-scaffold_116_10;TARA_SAMEA6009507_MAG_00000002-scaffold_116_12;TARA_SAMEA6009507_MAG_00000002-scaffold_116_16
TPAC-CORAL-MAGS	SAMEA6009507	TARA_SAMEA6009507_MAG_00000002	TARA_SAMEA6009507_MAG_00000002-scaffold_204.region001.gbk	TARA_SAMEA6009507_MAG_00000002-scaffold_204	TARA_SAMEA6009507_MAG_00000002-scaffold_204-biosynth_1	14292	TRUE	terpene	1	single	1	terpene	12	TARA_SAMEA6009507_MAG_00000002-scaffold_204_1;TARA_SAMEA6009507_MAG_00000002-scaffold_204_2;TARA_SAMEA6009507_MAG_00000002-scaffold_204_3;TARA_SAMEA6009507_MAG_00000002-scaffold_204_4;TARA_SAMEA6009507_MAG_00000002-scaffold_204_5;TARA_SAMEA6009507_MAG_00000002-scaffold_204_6;TARA_SAMEA6009507_MAG_00000002-scaffold_204_7;TARA_SAMEA6009507_MAG_00000002-scaffold_204_8;TARA_SAMEA6009507_MAG_00000002-…	TARA_SAMEA6009507_MAG_00000002-scaffold_204_6	TARA_SAMEA6009507_MAG_00000002-scaffold_204_2;TARA_SAMEA6009507_MAG_00000002-scaffold_204_10;TARA_SAMEA6009507_MAG_00000002-scaffold_204_11			TARA_SAMEA6009507_MAG_00000002-scaffold_204_1;TARA_SAMEA6009507_MAG_00000002-scaffold_204_9
TPAC-CORAL-MAGS	SAMEA6009507	TARA_SAMEA6009507_MAG_00000002	TARA_SAMEA6009507_MAG_00000002-scaffold_230.region001.gbk	TARA_SAMEA6009507_MAG_00000002-scaffold_230	TARA_SAMEA6009507_MAG_00000002-scaffold_230-biosynth_1	13076	TRUE	lanthipeptide-class-iv	1	single	1	lanthipeptide-class-iv	13	TARA_SAMEA6009507_MAG_00000002-scaffold_230_1;TARA_SAMEA6009507_MAG_00000002-scaffold_230_2;TARA_SAMEA6009507_MAG_00000002-scaffold_230_3;TARA_SAMEA6009507_MAG_00000002-scaffold_230_4;TARA_SAMEA6009507_MAG_00000002-scaffold_230_5;TARA_SAMEA6009507_MAG_00000002-scaffold_230_6;TARA_SAMEA6009507_MAG_00000002-scaffold_230_7;TARA_SAMEA6009507_MAG_00000002-scaffold_230_8;TARA_SAMEA6009507_MAG_00000002-…	TARA_SAMEA6009507_MAG_00000002-scaffold_230_7	TARA_SAMEA6009507_MAG_00000002-scaffold_230_4			TARA_SAMEA6009507_MAG_00000002-scaffold_230_12
TPAC-CORAL-MAGS	SAMEA6009507	TARA_SAMEA6009507_MAG_00000002	TARA_SAMEA6009507_MAG_00000002-scaffold_263.region001.gbk	TARA_SAMEA6009507_MAG_00000002-scaffold_263	TARA_SAMEA6009507_MAG_00000002-scaffold_263-biosynth_1	11691	TRUE	terpene	1	single	1	terpene	14	TARA_SAMEA6009507_MAG_00000002-scaffold_263_1;TARA_SAMEA6009507_MAG_00000002-scaffold_263_2;TARA_SAMEA6009507_MAG_00000002-scaffold_263_3;TARA_SAMEA6009507_MAG_00000002-scaffold_263_4;TARA_SAMEA6009507_MAG_00000002-scaffold_263_5;TARA_SAMEA6009507_MAG_00000002-scaffold_263_6;TARA_SAMEA6009507_MAG_00000002-scaffold_263_7;TARA_SAMEA6009507_MAG_00000002-scaffold_263_8;TARA_SAMEA6009507_MAG_00000002-…	TARA_SAMEA6009507_MAG_00000002-scaffold_263_5	TARA_SAMEA6009507_MAG_00000002-scaffold_263_4;TARA_SAMEA6009507_MAG_00000002-scaffold_263_10
TPAC-CORAL-MAGS	SAMEA6009507	TARA_SAMEA6009507_MAG_00000005	TARA_SAMEA6009507_MAG_00000005-scaffold_1.region001.gbk	TARA_SAMEA6009507_MAG_00000005-scaffold_1	TARA_SAMEA6009507_MAG_00000005-scaffold_1-biosynth_1	42844	FALSE	NRPS-like	1	single	1	NRPS-like	34	TARA_SAMEA6009507_MAG_00000005-scaffold_1_162;TARA_SAMEA6009507_MAG_00000005-scaffold_1_163;TARA_SAMEA6009507_MAG_00000005-scaffold_1_164;TARA_SAMEA6009507_MAG_00000005-scaffold_1_165;TARA_SAMEA6009507_MAG_00000005-scaffold_1_166;TARA_SAMEA6009507_MAG_00000005-scaffold_1_167;TARA_SAMEA6009507_MAG_00000005-scaffold_1_168;TARA_SAMEA6009507_MAG_00000005-scaffold_1_169;TARA_SAMEA6009507_MAG_00000005-…	TARA_SAMEA6009507_MAG_00000005-scaffold_1_180	TARA_SAMEA6009507_MAG_00000005-scaffold_1_168;TARA_SAMEA6009507_MAG_00000005-scaffold_1_174;TARA_SAMEA6009507_MAG_00000005-scaffold_1_181;TARA_SAMEA6009507_MAG_00000005-scaffold_1_187;TARA_SAMEA6009507_MAG_00000005-scaffold_1_190	TARA_SAMEA6009507_MAG_00000005-scaffold_1_170;TARA_SAMEA6009507_MAG_00000005-scaffold_1_176;TARA_SAMEA6009507_MAG_00000005-scaffold_1_182		TARA_SAMEA6009507_MAG_00000005-scaffold_1_191;TARA_SAMEA6009507_MAG_00000005-scaffold_1_195
TPAC-CORAL-MAGS	SAMEA6009507	TARA_SAMEA6009507_MAG_00000005	TARA_SAMEA6009507_MAG_00000005-scaffold_6.region001.gbk	TARA_SAMEA6009507_MAG_00000005-scaffold_6	TARA_SAMEA6009507_MAG_00000005-scaffold_6-biosynth_1	20627	FALSE	hserlactone	1	single	1	hserlactone	20	TARA_SAMEA6009507_MAG_00000005-scaffold_6_81;TARA_SAMEA6009507_MAG_00000005-scaffold_6_82;TARA_SAMEA6009507_MAG_00000005-scaffold_6_83;TARA_SAMEA6009507_MAG_00000005-scaffold_6_84;TARA_SAMEA6009507_MAG_00000005-scaffold_6_85;TARA_SAMEA6009507_MAG_00000005-scaffold_6_86;TARA_SAMEA6009507_MAG_00000005-scaffold_6_87;TARA_SAMEA6009507_MAG_00000005-scaffold_6_88;TARA_SAMEA6009507_MAG_00000005-scaffold…	TARA_SAMEA6009507_MAG_00000005-scaffold_6_91	TARA_SAMEA6009507_MAG_00000005-scaffold_6_90	TARA_SAMEA6009507_MAG_00000005-scaffold_6_92		TARA_SAMEA6009507_MAG_00000005-scaffold_6_83;TARA_SAMEA6009507_MAG_00000005-scaffold_6_87;TARA_SAMEA6009507_MAG_00000005-scaffold_6_88
TPAC-CORAL-MAGS	SAMEA6009507	TARA_SAMEA6009507_MAG_00000005	TARA_SAMEA6009507_MAG_00000005-scaffold_7.region001.gbk	TARA_SAMEA6009507_MAG_00000005-scaffold_7	TARA_SAMEA6009507_MAG_00000005-scaffold_7-biosynth_1	21092	FALSE	terpene	1	single	1	terpene	17	TARA_SAMEA6009507_MAG_00000005-scaffold_7_46;TARA_SAMEA6009507_MAG_00000005-scaffold_7_47;TARA_SAMEA6009507_MAG_00000005-scaffold_7_48;TARA_SAMEA6009507_MAG_00000005-scaffold_7_49;TARA_SAMEA6009507_MAG_00000005-scaffold_7_50;TARA_SAMEA6009507_MAG_00000005-scaffold_7_51;TARA_SAMEA6009507_MAG_00000005-scaffold_7_52;TARA_SAMEA6009507_MAG_00000005-scaffold_7_53;TARA_SAMEA6009507_MAG_00000005-scaffold…	TARA_SAMEA6009507_MAG_00000005-scaffold_7_53	TARA_SAMEA6009507_MAG_00000005-scaffold_7_46;TARA_SAMEA6009507_MAG_00000005-scaffold_7_51;TARA_SAMEA6009507_MAG_00000005-scaffold_7_52;TARA_SAMEA6009507_MAG_00000005-scaffold_7_57;TARA_SAMEA6009507_MAG_00000005-scaffold_7_58;TARA_SAMEA6009507_MAG_00000005-scaffold_7_59;TARA_SAMEA6009507_MAG_00000005-scaffold_7_60
TPAC-CORAL-MAGS	SAMEA6009507	TARA_SAMEA6009507_MAG_00000005	TARA_SAMEA6009507_MAG_00000005-scaffold_11.region001.gbk	TARA_SAMEA6009507_MAG_00000005-scaffold_11	TARA_SAMEA6009507_MAG_00000005-scaffold_11-biosynth_1	47314	FALSE	T1PKS	1	single	1	T1PKS	33	TARA_SAMEA6009507_MAG_00000005-scaffold_11_24;TARA_SAMEA6009507_MAG_00000005-scaffold_11_25;TARA_SAMEA6009507_MAG_00000005-scaffold_11_26;TARA_SAMEA6009507_MAG_00000005-scaffold_11_27;TARA_SAMEA6009507_MAG_00000005-scaffold_11_28;TARA_SAMEA6009507_MAG_00000005-scaffold_11_29;TARA_SAMEA6009507_MAG_00000005-scaffold_11_30;TARA_SAMEA6009507_MAG_00000005-scaffold_11_31;TARA_SAMEA6009507_MAG_00000005-…	TARA_SAMEA6009507_MAG_00000005-scaffold_11_39	TARA_SAMEA6009507_MAG_00000005-scaffold_11_24;TARA_SAMEA6009507_MAG_00000005-scaffold_11_25;TARA_SAMEA6009507_MAG_00000005-scaffold_11_30;TARA_SAMEA6009507_MAG_00000005-scaffold_11_31;TARA_SAMEA6009507_MAG_00000005-scaffold_11_37;TARA_SAMEA6009507_MAG_00000005-scaffold_11_38;TARA_SAMEA6009507_MAG_00000005-scaffold_11_40;TARA_SAMEA6009507_MAG_00000005-scaffold_11_41;TARA_SAMEA6009507_MAG_00000005-…	TARA_SAMEA6009507_MAG_00000005-scaffold_11_29;TARA_SAMEA6009507_MAG_00000005-scaffold_11_49;TARA_SAMEA6009507_MAG_00000005-scaffold_11_55		TARA_SAMEA6009507_MAG_00000005-scaffold_11_33;TARA_SAMEA6009507_MAG_00000005-scaffold_11_35;TARA_SAMEA6009507_MAG_00000005-scaffold_11_56
TPAC-CORAL-MAGS	SAMEA6009507	TARA_SAMEA6009507_MAG_00000005	TARA_SAMEA6009507_MAG_00000005-scaffold_15.region001.gbk	TARA_SAMEA6009507_MAG_00000005-scaffold_15	TARA_SAMEA6009507_MAG_00000005-scaffold_15-biosynth_1	22107	FALSE	redox-cofactor	1	single	1	redox-cofactor	26	TARA_SAMEA6009507_MAG_00000005-scaffold_15_14;TARA_SAMEA6009507_MAG_00000005-scaffold_15_15;TARA_SAMEA6009507_MAG_00000005-scaffold_15_16;TARA_SAMEA6009507_MAG_00000005-scaffold_15_17;TARA_SAMEA6009507_MAG_00000005-scaffold_15_18;TARA_SAMEA6009507_MAG_00000005-scaffold_15_19;TARA_SAMEA6009507_MAG_00000005-scaffold_15_20;TARA_SAMEA6009507_MAG_00000005-scaffold_15_21;TARA_SAMEA6009507_MAG_00000005-…	TARA_SAMEA6009507_MAG_00000005-scaffold_15_26;TARA_SAMEA6009507_MAG_00000005-scaffold_15_27;TARA_SAMEA6009507_MAG_00000005-scaffold_15_28	TARA_SAMEA6009507_MAG_00000005-scaffold_15_14;TARA_SAMEA6009507_MAG_00000005-scaffold_15_34			TARA_SAMEA6009507_MAG_00000005-scaffold_15_31;TARA_SAMEA6009507_MAG_00000005-scaffold_15_32
TPAC-CORAL-MAGS	SAMEA6009507	TARA_SAMEA6009507_MAG_00000005	TARA_SAMEA6009507_MAG_00000005-scaffold_16.region001.gbk	TARA_SAMEA6009507_MAG_00000005-scaffold_16	TARA_SAMEA6009507_MAG_00000005-scaffold_16-biosynth_1	20861	FALSE	terpene	1	single	1	terpene	18	TARA_SAMEA6009507_MAG_00000005-scaffold_16_18;TARA_SAMEA6009507_MAG_00000005-scaffold_16_19;TARA_SAMEA6009507_MAG_00000005-scaffold_16_20;TARA_SAMEA6009507_MAG_00000005-scaffold_16_21;TARA_SAMEA6009507_MAG_00000005-scaffold_16_22;TARA_SAMEA6009507_MAG_00000005-scaffold_16_23;TARA_SAMEA6009507_MAG_00000005-scaffold_16_24;TARA_SAMEA6009507_MAG_00000005-scaffold_16_25;TARA_SAMEA6009507_MAG_00000005-…	TARA_SAMEA6009507_MAG_00000005-scaffold_16_25	TARA_SAMEA6009507_MAG_00000005-scaffold_16_19;TARA_SAMEA6009507_MAG_00000005-scaffold_16_32			TARA_SAMEA6009507_MAG_00000005-scaffold_16_21
TPAC-CORAL-MAGS	SAMEA6009507	TARA_SAMEA6009507_MAG_00000005	TARA_SAMEA6009507_MAG_00000005-scaffold_48.region001.gbk	TARA_SAMEA6009507_MAG_00000005-scaffold_48	TARA_SAMEA6009507_MAG_00000005-scaffold_48-biosynth_1	10927	FALSE	RiPP-like	1	single	1	RiPP-like	11	TARA_SAMEA6009507_MAG_00000005-scaffold_48_13;TARA_SAMEA6009507_MAG_00000005-scaffold_48_14;TARA_SAMEA6009507_MAG_00000005-scaffold_48_15;TARA_SAMEA6009507_MAG_00000005-scaffold_48_16;TARA_SAMEA6009507_MAG_00000005-scaffold_48_17;TARA_SAMEA6009507_MAG_00000005-scaffold_48_18;TARA_SAMEA6009507_MAG_00000005-scaffold_48_19;TARA_SAMEA6009507_MAG_00000005-scaffold_48_20;TARA_SAMEA6009507_MAG_00000005-…	TARA_SAMEA6009507_MAG_00000005-scaffold_48_19	TARA_SAMEA6009507_MAG_00000005-scaffold_48_14;TARA_SAMEA6009507_MAG_00000005-scaffold_48_15
TPAC-CORAL-MAGS	SAMEA6009507	TARA_SAMEA6009507_MAG_00000011	TARA_SAMEA6009507_MAG_00000011-scaffold_5.region001.gbk	TARA_SAMEA6009507_MAG_00000011-scaffold_5	TARA_SAMEA6009507_MAG_00000011-scaffold_5-biosynth_1	21077	FALSE	terpene	1	single	1	terpene	18	TARA_SAMEA6009507_MAG_00000011-scaffold_5_16;TARA_SAMEA6009507_MAG_00000011-scaffold_5_17;TARA_SAMEA6009507_MAG_00000011-scaffold_5_18;TARA_SAMEA6009507_MAG_00000011-scaffold_5_19;TARA_SAMEA6009507_MAG_00000011-scaffold_5_20;TARA_SAMEA6009507_MAG_00000011-scaffold_5_21;TARA_SAMEA6009507_MAG_00000011-scaffold_5_22;TARA_SAMEA6009507_MAG_00000011-scaffold_5_23;TARA_SAMEA6009507_MAG_00000011-scaffold…	TARA_SAMEA6009507_MAG_00000011-scaffold_5_22	TARA_SAMEA6009507_MAG_00000011-scaffold_5_16;TARA_SAMEA6009507_MAG_00000011-scaffold_5_17;TARA_SAMEA6009507_MAG_00000011-scaffold_5_20;TARA_SAMEA6009507_MAG_00000011-scaffold_5_21;TARA_SAMEA6009507_MAG_00000011-scaffold_5_26;TARA_SAMEA6009507_MAG_00000011-scaffold_5_27;TARA_SAMEA6009507_MAG_00000011-scaffold_5_28
TPAC-CORAL-MAGS	SAMEA6009507	TARA_SAMEA6009507_MAG_00000011	TARA_SAMEA6009507_MAG_00000011-scaffold_28.region001.gbk	TARA_SAMEA6009507_MAG_00000011-scaffold_28	TARA_SAMEA6009507_MAG_00000011-scaffold_28-biosynth_1	17944	TRUE	T1PKS	1	single	1	T1PKS	13	TARA_SAMEA6009507_MAG_00000011-scaffold_28_1;TARA_SAMEA6009507_MAG_00000011-scaffold_28_2;TARA_SAMEA6009507_MAG_00000011-scaffold_28_3;TARA_SAMEA6009507_MAG_00000011-scaffold_28_4;TARA_SAMEA6009507_MAG_00000011-scaffold_28_5;TARA_SAMEA6009507_MAG_00000011-scaffold_28_6;TARA_SAMEA6009507_MAG_00000011-scaffold_28_7;TARA_SAMEA6009507_MAG_00000011-scaffold_28_8;TARA_SAMEA6009507_MAG_00000011-scaffold…	TARA_SAMEA6009507_MAG_00000011-scaffold_28_2	TARA_SAMEA6009507_MAG_00000011-scaffold_28_8;TARA_SAMEA6009507_MAG_00000011-scaffold_28_9;TARA_SAMEA6009507_MAG_00000011-scaffold_28_10;TARA_SAMEA6009507_MAG_00000011-scaffold_28_11;TARA_SAMEA6009507_MAG_00000011-scaffold_28_13
TPAC-CORAL-MAGS	SAMEA6009507	TARA_SAMEA6009507_MAG_00000011	TARA_SAMEA6009507_MAG_00000011-scaffold_45.region001.gbk	TARA_SAMEA6009507_MAG_00000011-scaffold_45	TARA_SAMEA6009507_MAG_00000011-scaffold_45-biosynth_1	12237	TRUE	terpene	1	single	1	terpene	12	TARA_SAMEA6009507_MAG_00000011-scaffold_45_6;TARA_SAMEA6009507_MAG_00000011-scaffold_45_7;TARA_SAMEA6009507_MAG_00000011-scaffold_45_8;TARA_SAMEA6009507_MAG_00000011-scaffold_45_9;TARA_SAMEA6009507_MAG_00000011-scaffold_45_10;TARA_SAMEA6009507_MAG_00000011-scaffold_45_11;TARA_SAMEA6009507_MAG_00000011-scaffold_45_12;TARA_SAMEA6009507_MAG_00000011-scaffold_45_13;TARA_SAMEA6009507_MAG_00000011-scaf…	TARA_SAMEA6009507_MAG_00000011-scaffold_45_16	TARA_SAMEA6009507_MAG_00000011-scaffold_45_9
[truncated: 35,283 more rows]

## Sheet: Sheet 2
bgc	gcf	dataset
TARA-SAMEA6002065-MAG-00000008-scaffold-19-biosynth-1	5148	RMD
TARA-SAMEA6002065-MAG-00000014-scaffold-32-biosynth-1	4447	RMD
TARA-SAMEA6002065-MAG-00000014-scaffold-68-biosynth-1	7397	RMD
TARA-SAMEA6002074-MAG-00000003-scaffold-6-biosynth-1	7397	RMD
TARA-SAMEA6002074-MAG-00000003-scaffold-45-biosynth-1	8712	RMD
TARA-SAMEA6002074-MAG-00000003-scaffold-105-biosynth-1	9941	RMD
TARA-SAMEA6002110-MAG-00000041-scaffold-42-biosynth-1	7397	RMD
TARA-SAMEA6002110-MAG-00000041-scaffold-57-biosynth-1	9943	RMD
TARA-SAMEA6002110-MAG-00000041-scaffold-66-biosynth-1	4447	RMD
[truncated: 77,296 more rows]

## Sheet: Sheet 3
Class	Proportion of OMD GCFs (seq. identity)	Proportion of RMD GCFs (seq. identity)	Diff.
[truncated: 6 more rows]

[truncated: 1 more sheets: Sheet 4]
