# Supplementary material for: Coral microbiomes as reservoirs of unknown genomic and biosynthetic diversity
Source: Nature. 2026 Feb 25;652(8110):686–93. doi: 10.1038/s41586-026-10159-6 (PMC13083261; doi:10.1038/s41586-026-10159-6)
Supplement: Supplementary file 3 — Supplementary Tables 1–12. [file 41586_2026_10159_MOESM3_ESM.zip › 2023-11-20683E-s3/supplementary-table-6.xlsx]

## Sheet: README
Natural products isolated from corals
Sheet 1: Summary of natural products isolated from any of the 15 coral genera for which we predicted microbially encoded BGCs

## Sheet: Sheet1
coral genus	bioactive compound	structures
Millepora	sterols (2)
Goniastrea	NA
Porites	NA
Montipora	montiporic acid variants (19)
Eunicella	eunicellane-type terpenes (43)
Isopora	terpenes, in addition several compounds from microbial isolates
Mussismilia	NA
Pocillopora	NA
Platygyra	NA
Leptogorgia	leptogorgin-type terpenes (3)
Orbicella	only compounds from isolated fungi
Callogorgia	NA
Pseudodiploria	NA
Paramuricea	NA
Heliopora	helioporin-type terpenes (9)
