# Supplementary material for: Coral microbiomes as reservoirs of unknown genomic and biosynthetic diversity
Source: Nature. 2026 Feb 25;652(8110):686–93. doi: 10.1038/s41586-026-10159-6 (PMC13083261; doi:10.1038/s41586-026-10159-6)
Supplement: Supplementary file 3 — Supplementary Tables 1–12. [file 41586_2026_10159_MOESM3_ESM.zip › 2023-11-20683E-s3/supplementary-table-7.xlsx]

## Sheet: README
Candidate BGC-rich lineages
Sheet 1: Summary of the candidate BGC-rich MAGs identified in the RMD

## Sheet: Sheet 1
genome	biosample	biome_detail	species	GTDBTK_TAXONOMY	phylum	number of BGCs	BGCs on contig edge	N50	QSCORE	COMPLETENESS	CONTAMINATION	norm_n50	norm_bgcs	index
TARA_SAMEA6027814_MAG_00000024	SAMEA6027814	fire coral	10_0	d__Bacteria;p__Cyanobacteria;c__Cyanobacteriia;o__Cyanobacteriales;f__Nostocaceae;g__Mastigocoleus;s__	Cyanobacteria	37	35	14219	79.84	96.89	3.41	100	100	279.84
CARD22-1_SAMN24292839_MAG_00000009	SAMN24292839	stony coral	18_1	d__Bacteria;p__Cyanobacteria;c__Cyanobacteriia;o__Phormidesmiales;f__Phormidesmiaceae;g__;s__	Cyanobacteria	21	19	36093	87.88	98.73	2.17	100	100	287.88
TARA_SAMEA6025823_MAG_00000013	SAMEA6025823	fire coral	1867_0	d__Bacteria;p__Proteobacteria;c__Gammaproteobacteria;o__Pseudomonadales;f__Cellvibrionaceae;g__Exilibacterium;s__	Proteobacteria	15	4	148039	90.13	97.18	1.41	100	100	290.13
NGUY21-1_SAMN17524318_MAG_00000157	SAMN17524318	sponge	2075_2	d__Bacteria;p__Acidobacteriota;c__Vicinamibacteria;o__Vicinamibacterales;f__UBA8438;g__WTFV01;s__	Acidobacteriota	15	4	66139	81.67	95.77	2.82	100	100	281.67
TARA_SAMEA6035815_MAG_00000013	SAMEA6035815	fire coral	2085_1	d__Bacteria;p__Acidobacteriota;c__UBA6911;o__RPQK01;f__;g__;s__	Acidobacteriota	50	27	106747	69.03	97.18	5.63	100	98.0707	267.101
TARA_SAMEA6034818_MAG_00000020	SAMEA6034818	fire coral	2087_0	d__Bacteria;p__Acidobacteriota;c__Holophagae;o__Acanthopleuribacterales;f__Acanthopleuribacteraceae;g__;s__	Acidobacteriota	38	18	157610	97.18	97.18	0	100	100	297.18
DHAR22-1_SAMN20209033_MAG_00000032	SAMN20209033	sponge	2088_0	d__Bacteria;p__Myxococcota;c__Polyangia;o__Nannocystales;f__Nannocystaceae;g__;s__	Myxococcota	28	25	12658	78.85	100	4.23	100	100	278.85
TARA_SAMEA6017928_MAG_00000048	SAMEA6017928	fire coral	2089_0	d__Bacteria;p__Myxococcota;c__Polyangia;o__Nannocystales;f__Nannocystaceae;g__;s__	Myxococcota	19	16	14663	90.14	90.14	0	100	100	290.14
ENGE22-1_SAMN26001779_MAG_00000007	SAMN26001779	sponge	2092_0	d__Bacteria;p__Acidobacteriota;c__Thermoanaerobaculia;o__UBA5704;f__UBA5704;g__;s__	Acidobacteriota	15	12	59794	80.27	94.37	2.82	100	100	280.27
TARA_SAMEA6036885_MAG_00000012	SAMEA6036885	fire coral	21_0	d__Bacteria;p__Cyanobacteria;c__Cyanobacteriia;o__Phormidesmiales;f__Phormidesmiaceae;g__SIO1E4;s__	Cyanobacteria	22	19	22728	79.37	98.37	3.8	100	100	279.37
TARA_SAMEA6017985_MAG_00000015	SAMEA6017985	fire coral	2101_0	d__Bacteria;p__Acidobacteriota;c__Thermoanaerobaculia;o__UBA5704;f__UBA5704;g__;s__	Acidobacteriota	59	56	24175	49.29	98.59	9.86	100	100	249.29
TARA_SAMEA6034818_MAG_00000048	SAMEA6034818	fire coral	2104_0	d__Bacteria;p__Acidobacteriota;c__Thermoanaerobaculia;o__UBA5704;f__UBA5704;g__;s__	Acidobacteriota	30	4	156132	97.18	97.18	0	100	100	297.18
PANK22-1_SAMN20741626_MAG_00000017	SAMN20741626	sponge	2224_1	d__Bacteria;p__Proteobacteria;c__Gammaproteobacteria;o__Pseudomonadales;f__HTCC2089;g__VXNE01;s__	Proteobacteria	15	3	178152	92.95	100	1.41	100	97.6723	290.622
TARA_SAMEA6011564_MAG_00000060	SAMEA6011564	fire coral	23_0	d__Bacteria;p__Cyanobacteria;c__Cyanobacteriia;o__Phormidesmiales;f__Phormidesmiaceae;g__Halomicronema;s__	Cyanobacteria	26	23	32114	61.21	99.46	7.65	100	100	261.21
CARD22-1_SAMN24292826_MAG_00000006	SAMN24292826	stony coral	2475_1	d__Bacteria;p__Proteobacteria;c__Alphaproteobacteria;o__Kiloniellales;f__J153;g__;s__	Proteobacteria	19	10	204884	85.9	100	2.82	99.5789	95.2572	280.736
TARA_SAMEA6034021_MAG_00000011	SAMEA6034021	fire coral	318_0	d__Bacteria;p__Chloroflexota;c__Chloroflexia;o__Chloroflexales;f__Roseiflexaceae;g__AL-N1;s__	Chloroflexota	29	22	44979	90.13	97.18	1.41	100	100	290.13
DHAR22-1_SAMN20209033_MAG_00000083	SAMN20209033	sponge	377_0	d__Bacteria;p__Acidobacteriota;c__Thermoanaerobaculia;o__UBA5704;f__UBA5704;g__;s__	Acidobacteriota	24	10	202096	92.95	100	1.41	100	100	292.95
TARA_SAMEA6036876_MAG_00000002	SAMEA6036876	fire coral	4_1	d__Bacteria;p__Cyanobacteria;c__Cyanobacteriia;o__Cyanobacteriales;f__Desertifilaceae;g__;s__	Cyanobacteria	30	22	43926	93.38	96.93	0.71	100	97.2741	290.654
TARA_SAMEA6048358_MAG_00000033	SAMEA6048358	stony coral	5_0	d__Bacteria;p__Cyanobacteria;c__Cyanobacteriia;o__Cyanobacteriales;f__Desertifilaceae;g__;s__	Cyanobacteria	22	19	18762	88.88	96.53	1.53	100	100	288.88
TARA_SAMEA6023884_MAG_00000019	SAMEA6023884	fire coral	9_2	d__Bacteria;p__Cyanobacteria;c__Cyanobacteriia;o__Cyanobacteriales;f__Nostocaceae;g__Mastigocoleus;s__	Cyanobacteria	29	25	41296	77.9	99	4.22	100	100	277.9
