# Supplementary material for: Coral microbiomes as reservoirs of unknown genomic and biosynthetic diversity
Source: Nature. 2026 Feb 25;652(8110):686–93. doi: 10.1038/s41586-026-10159-6 (PMC13083261; doi:10.1038/s41586-026-10159-6)
Supplement: Supplementary file 3 — Supplementary Tables 1–12. [file 41586_2026_10159_MOESM3_ESM.zip › 2023-11-20683E-s3/supplementary-table-8.xlsx]

## Sheet: README
Coral host transcriptomics and generalised dissimilarity models
Sheet 1: Map between the sample names across data type
Sheet 2: Environmental and biomarker variables used in the models

## Sheet: Sheet 1
INDV	Used in full GDM	Used in simple GDM	cluster_nomiss	SVDQ	MLL	ramets	Island/site	N_MISSING loci	F_MISSING loci	sampling-design_label_ext	dataset_16S_sample_id	dataset_18S_sample_id	dataset_ITS2_sample_id	dataset_health_sample_id	dataset_telomer_sample_id	dataset_rnaPOC_sample_id	dataset_rnaCLAD_sample_id
I05S01C010POC	FALSE	FALSE	0	SVD1		x	I05S01	7254	0.37646	OA000-I05-S01-C010_POC	TARA_CO-0000826	TARA_CO-0000826	TARA_CO-0000826	TARA_SAMPLE_20160913T1640Z_OA000-I05-S01-C010_C-CORAL_HOLOB_SEQ-CS40_R01_CO-1012250	TARA_CO-1012250	I05S01C010POC	I05S01C010POC
I05S02C010POC	FALSE	FALSE	0	SVD1	0_5		I05S02	7170	0.3721	OA000-I05-S02-C010_POC	TARA_CO-0000927	TARA_CO-0000927	TARA_CO-0000927	TARA_SAMPLE_20160914T1630Z_OA000-I05-S02-C010_C-CORAL_HOLOB_SEQ-CS40_R01_CO-1012300	TARA_CO-1012300	I05S02C010POC	I05S02C010POC
I05S02C002POC	FALSE	FALSE	0	SVD1		x	I05S02	7149	0.37101	OA000-I05-S02-C002_POC	TARA_CO-0000919	TARA_CO-0000919	TARA_CO-0000919	TARA_SAMPLE_20160914T1630Z_OA000-I05-S02-C002_C-CORAL_HOLOB_SEQ-CS40_R01_CO-1012292		I05S02C002POC
I05S02C006POC	FALSE	TRUE	0	SVD1	0_5	x	I05S02	7129	0.369972	OA000-I05-S02-C006_POC	TARA_CO-0000923	TARA_CO-0000923	TARA_CO-0000923	TARA_SAMPLE_20160914T1630Z_OA000-I05-S02-C006_C-CORAL_HOLOB_SEQ-CS40_R01_CO-1012296	TARA_CO-1012296	I05S02C006POC	I05S02C006POC
I06S01C006POC	FALSE	FALSE	0	SVD1		x	I06S01	7258	0.376667	OA000-I06-S01-C006_POC	TARA_CO-0002061	TARA_CO-0002061	TARA_CO-0002061	TARA_SAMPLE_20160921T1900Z_OA000-I06-S01-C006_C-CORAL_HOLOB_SEQ-CS40_R01_CO-1012543		I06S01C006POC	I06S01C006POC
I06S01C001POC	FALSE	FALSE	0	SVD1		x	I06S01	7130	0.370024	OA000-I06-S01-C001_POC	TARA_CO-0002056	TARA_CO-0002056	TARA_CO-0002056	TARA_SAMPLE_20160921T1900Z_OA000-I06-S01-C001_C-CORAL_HOLOB_SEQ-CS40_R01_CO-1012538		I06S01C001POC	I06S01C001POC
I06S02C001POC	FALSE	FALSE	0	SVD1		x	I06S02	7399	0.383985	OA000-I06-S02-C001_POC	TARA_CO-0002126	TARA_CO-0002126	TARA_CO-0002126	TARA_SAMPLE_20160923T1740Z_OA000-I06-S02-C001_C-CORAL_HOLOB_SEQ-CS40_R01_CO-1012602		I06S02C001POC	I06S02C001POC
I06S02C006POC	FALSE	TRUE	0	SVD1		x	I06S02	7072	0.367014	OA000-I06-S02-C006_POC	TARA_CO-0002131	TARA_CO-0002131	TARA_CO-0002131	TARA_SAMPLE_20160923T1740Z_OA000-I06-S02-C006_C-CORAL_HOLOB_SEQ-CS40_R01_CO-1012607	TARA_CO-1012607	I06S02C006POC	I06S02C006POC
I06S03C001POC	FALSE	FALSE	0	SVD1		x	I06S03	7616	0.395246	OA000-I06-S03-C001_POC	TARA_CO-0002286	TARA_CO-0002286	TARA_CO-0002286	TARA_SAMPLE_20160924T1800Z_OA000-I06-S03-C001_C-CORAL_HOLOB_SEQ-CS40_R01_CO-1012781		I06S03C001POC	I06S03C001POC
I06S03C006POC	FALSE	TRUE	0	SVD1		x	I06S03	7341	0.380975	OA000-I06-S03-C006_POC	TARA_CO-0002291	TARA_CO-0002291	TARA_CO-0002291	TARA_SAMPLE_20160924T1800Z_OA000-I06-S03-C006_C-CORAL_HOLOB_SEQ-CS40_R01_CO-1012786	TARA_CO-1012786	I06S03C006POC	I06S03C006POC
I06S03C010POC	FALSE	FALSE	0	SVD1		x	I06S03	7245	0.375993	OA000-I06-S03-C010_POC	TARA_CO-0002295	TARA_CO-0002295	TARA_CO-0002295	TARA_SAMPLE_20160924T1800Z_OA000-I06-S03-C010_C-CORAL_HOLOB_SEQ-CS40_R01_CO-1012790	TARA_CO-1012790	I06S03C010POC	I06S03C010POC
I07S03C010POC	FALSE	FALSE	0	SVD1		x	I07S03	7364	0.382168	OA000-I07-S03-C010_POC		TARA_CO-0002576	TARA_CO-0002576	TARA_SAMPLE_20161108T1829Z_OA000-I07-S03-C010_C-CORAL_HOLOB_SEQ-CS40_R01_CO-1010110	TARA_CO-1010110	I07S03C010POC	I07S03C010POC
I01S01C006POC	FALSE	FALSE	1	SVD4	1_10		I01S01	897	0.0465515	OA000-I01-S01-C006_POC	TARA_CO-0000019	TARA_CO-0000019	TARA_CO-0000019	TARA_SAMPLE_20160717T1545Z_OA000-I01-S01-C006_C-CORAL_HOLOB_SEQ-CS40_R01_CO-1000023		I01S01C006POC
I01S01C001POC	FALSE	TRUE	1	SVD4		x	I01S01	887	0.0460325	OA000-I01-S01-C001_POC	TARA_CO-0000002	TARA_CO-0000002	TARA_CO-0000002	TARA_SAMPLE_20160717T1545Z_OA000-I01-S01-C001_C-CORAL_HOLOB_SEQ-CS40_R01_CO-1000003	TARA_CO-1000003	I01S01C001POC
I01S01C010POC	FALSE	FALSE	1	SVD4	1_10	x	I01S01	760	0.0394416	OA000-I01-S01-C010_POC	TARA_CO-0000032	TARA_CO-0000032	TARA_CO-0000032	TARA_SAMPLE_20160717T1545Z_OA000-I01-S01-C010_C-CORAL_HOLOB_SEQ-CS40_R01_CO-1000039		I01S01C010POC
I01S02C006POC	FALSE	TRUE	1	SVD4		x	I01S02	941	0.0488349	OA000-I01-S02-C006_POC	TARA_CO-0000070	TARA_CO-0000070	TARA_CO-0000070	TARA_SAMPLE_20160718T1353Z_OA000-I01-S02-C006_C-CORAL_HOLOB_SEQ-CS40_R01_CO-1000148	TARA_CO-1000148	I01S02C006POC	I01S02C006POC
I01S02C001POC	FALSE	FALSE	1	SVD4		x	I01S02	893	0.0463439	OA000-I01-S02-C001_POC				TARA_SAMPLE_20160718T1353Z_OA000-I01-S02-C001_C-CORAL_HOLOB_SEQ-CS40_R01_CO-1000143	TARA_CO-1000143	I01S02C001POC	I01S02C001POC
I01S02C010POC	FALSE	FALSE	1	SVD4		x	I01S02	717	0.03721	OA000-I01-S02-C010_POC	TARA_CO-0000074	TARA_CO-0000074	TARA_CO-0000074	TARA_SAMPLE_20160718T1353Z_OA000-I01-S02-C010_C-CORAL_HOLOB_SEQ-CS40_R01_CO-1000152		I01S02C010POC
I01S03C010POC	TRUE	TRUE	1	SVD4		x	I01S03	1016	0.0527272	OA000-I01-S03-C010_POC	TARA_CO-0000504	TARA_CO-0000504	TARA_CO-0000504	TARA_SAMPLE_20160725T1503Z_OA000-I01-S03-C010_C-CORAL_HOLOB_SEQ-CS40_R01_CO-1000638	TARA_CO-1000638	I01S03C010POC	I01S03C010POC
I01S03C006POC	FALSE	TRUE	1	SVD4		x	I01S03	1000	0.0518968	OA000-I01-S03-C006_POC	TARA_CO-0000500	TARA_CO-0000500	TARA_CO-0000500	TARA_SAMPLE_20160725T1503Z_OA000-I01-S03-C006_C-CORAL_HOLOB_SEQ-CS40_R01_CO-1000634	TARA_CO-1000634	I01S03C006POC	I01S03C006POC
I01S03C001POC	FALSE	FALSE	1	SVD4		x	I01S03	806	0.0418288	OA000-I01-S03-C001_POC				TARA_SAMPLE_20160725T1503Z_OA000-I01-S03-C001_C-CORAL_HOLOB_SEQ-CS40_R01_CO-1000629	TARA_CO-1000629	I01S03C001POC
I02S01C001POC	FALSE	TRUE	1	SVD4		x	I02S01	7237	0.375577	OA000-I02-S01-C001_POC	TARA_CO-0000140	TARA_CO-0000140	TARA_CO-0000140	TARA_SAMPLE_20160720T1431Z_OA000-I02-S01-C001_C-CORAL_HOLOB_SEQ-CS40_R01_CO-1000242	TARA_CO-1000242	I02S01C001POC
I02S01C006POC	FALSE	TRUE	1	SVD4		x	I02S01	7085	0.367689	OA000-I02-S01-C006_POC	TARA_CO-0000145	TARA_CO-0000145	TARA_CO-0000145	TARA_SAMPLE_20160720T1431Z_OA000-I02-S01-C006_C-CORAL_HOLOB_SEQ-CS40_R01_CO-1000247	TARA_CO-1000247	I02S01C006POC
I02S01C010POC	FALSE	TRUE	1	SVD4		x	I02S01	7056	0.366184	OA000-I02-S01-C010_POC	TARA_CO-0000149	TARA_CO-0000149	TARA_CO-0000149	TARA_SAMPLE_20160720T1431Z_OA000-I02-S01-C010_C-CORAL_HOLOB_SEQ-CS40_R01_CO-1000251	TARA_CO-1000251	I02S01C010POC
I02S02C010POC	FALSE	FALSE	1	SVD4		x	I02S02	7096	0.36826	OA000-I02-S02-C010_POC	TARA_CO-0000229	TARA_CO-0000229	TARA_CO-0000229	TARA_SAMPLE_20160721T1508Z_OA000-I02-S02-C010_C-CORAL_HOLOB_SEQ-CS40_R01_CO-1000342		I02S02C010POC	I02S02C010POC
I02S02C006POC	FALSE	TRUE	1	SVD4		x	I02S02	7044	0.365561	OA000-I02-S02-C006_POC	TARA_CO-0000225	TARA_CO-0000225	TARA_CO-0000225	TARA_SAMPLE_20160721T1508Z_OA000-I02-S02-C006_C-CORAL_HOLOB_SEQ-CS40_R01_CO-1000338	TARA_CO-1000338	I02S02C006POC
I02S02C001POC	FALSE	TRUE	1	SVD4		x	I02S02	7018	0.364212	OA000-I02-S02-C001_POC	TARA_CO-0000220	TARA_CO-0000220	TARA_CO-0000220	TARA_SAMPLE_20160721T1508Z_OA000-I02-S02-C001_C-CORAL_HOLOB_SEQ-CS40_R01_CO-1000333	TARA_CO-1000333	I02S02C001POC	I02S02C001POC
I02S03C006POC	FALSE	FALSE	1	SVD4		x	I02S03	7107	0.368831	OA000-I02-S03-C006_POC	TARA_CO-0000390	TARA_CO-0000390	TARA_CO-0000390	TARA_SAMPLE_20160723T1328Z_OA000-I02-S03-C006_C-CORAL_HOLOB_SEQ-CS40_R01_CO-1000504	TARA_CO-1000504	I02S03C006POC
I02S03C001POC	FALSE	FALSE	1	SVD4		x	I02S03	7076	0.367222	OA000-I02-S03-C001_POC	TARA_CO-0000385	TARA_CO-0000385	TARA_CO-0000385	TARA_SAMPLE_20160723T1328Z_OA000-I02-S03-C001_C-CORAL_HOLOB_SEQ-CS40_R01_CO-1000499		I02S03C001POC
I02S03C010POC	TRUE	TRUE	1	SVD4		x	I02S03	7047	0.365717	OA000-I02-S03-C010_POC	TARA_CO-0000394	TARA_CO-0000394	TARA_CO-0000394	TARA_SAMPLE_20160723T1328Z_OA000-I02-S03-C010_C-CORAL_HOLOB_SEQ-CS40_R01_CO-1000508	TARA_CO-1000508	I02S03C010POC
I03S01C014POC	FALSE	FALSE	1	SVD4		x	I03S01	7434	0.385801	OA000-I03-S01-C014_POC	TARA_CO-0000558	TARA_CO-0000558	TARA_CO-0000558			I03S01C014POC
I03S01C016POC	FALSE	FALSE	1	SVD4	1_24		I03S01	7253	0.376408	OA000-I03-S01-C016_POC	TARA_CO-0000560	TARA_CO-0000560	TARA_CO-0000560			I03S01C016POC
I03S01C015POC	FALSE	FALSE	1	SVD4	1_24	x	I03S01	7249	0.3762	OA000-I03-S01-C015_POC	TARA_CO-0000559	TARA_CO-0000559	TARA_CO-0000559			I03S01C015POC
I03S01C011POC	FALSE	FALSE	1	SVD4	1_26		I03S01	7147	0.370907	OA000-I03-S01-C011_POC	TARA_CO-0000555	TARA_CO-0000555	TARA_CO-0000555			I03S01C011POC
I03S01C012POC	FALSE	FALSE	1	SVD4	1_26	x	I03S01	7108	0.368883	OA000-I03-S01-C012_POC	TARA_CO-0000556	TARA_CO-0000556	TARA_CO-0000556			I03S01C012POC
I03S01C018POC	FALSE	FALSE	1	SVD4	1_8		I03S01	7046	0.365665	OA000-I03-S01-C018_POC	TARA_CO-0000562	TARA_CO-0000562	TARA_CO-0000562			I03S01C018POC	I03S01C018POC
I03S01C020POC	FALSE	FALSE	1	SVD4	1_8		I03S01	7030	0.364835	OA000-I03-S01-C020_POC	TARA_CO-0000564	TARA_CO-0000564	TARA_CO-0000564			I03S01C020POC
I03S01C019POC	FALSE	FALSE	1	SVD4	1_8		I03S01	7013	0.363952	OA000-I03-S01-C019_POC	TARA_CO-0000563	TARA_CO-0000563	TARA_CO-0000563			I03S01C019POC	I03S01C019POC
I03S01C013POC	FALSE	FALSE	1	SVD4		x	I03S01	6988	0.362655	OA000-I03-S01-C013_POC	TARA_CO-0000557	TARA_CO-0000557	TARA_CO-0000557			I03S01C013POC	I03S01C013POC
I03S01C017POC	FALSE	FALSE	1	SVD4	1_8	x	I03S01	6935	0.359905	OA000-I03-S01-C017_POC	TARA_CO-0000561	TARA_CO-0000561	TARA_CO-0000561			I03S01C017POC	I03S01C017POC
I05S01C006POC	FALSE	FALSE	1	SVD4		x	I05S01	7214	0.374384	OA000-I05-S01-C006_POC	TARA_CO-0000822	TARA_CO-0000822	TARA_CO-0000822	TARA_SAMPLE_20160913T1640Z_OA000-I05-S01-C006_C-CORAL_HOLOB_SEQ-CS40_R01_CO-1012246	TARA_CO-1012246	I05S01C006POC	I05S01C006POC
I05S01C001POC	FALSE	FALSE	1	SVD4		x	I05S01	7200	0.373657	OA000-I05-S01-C001_POC	TARA_CO-0000817	TARA_CO-0000817	TARA_CO-0000817	TARA_SAMPLE_20160913T1640Z_OA000-I05-S01-C001_C-CORAL_HOLOB_SEQ-CS40_R01_CO-1012241		I05S01C001POC	I05S01C001POC
I05S03C010POC	FALSE	FALSE	1	SVD4		x	I05S03	7180	0.372619	OA000-I05-S03-C010_POC	TARA_CO-0000957	TARA_CO-0000957	TARA_CO-0000957	TARA_SAMPLE_20160915T1630Z_OA000-I05-S03-C010_C-CORAL_HOLOB_SEQ-CS40_R01_CO-1012410	TARA_CO-1012410	I05S03C010POC	I05S03C010POC
I06S01C010POC	TRUE	TRUE	1	SVD4		x	I06S01	7028	0.364731	OA000-I06-S01-C010_POC	TARA_CO-0002065	TARA_CO-0002065	TARA_CO-0002065	TARA_SAMPLE_20160921T1900Z_OA000-I06-S01-C010_C-CORAL_HOLOB_SEQ-CS40_R01_CO-1012547	TARA_CO-1012547	I06S01C010POC	I06S01C010POC
I06S02C010POC	FALSE	FALSE	1	SVD4		x	I06S02	7172	0.372204	OA000-I06-S02-C010_POC	TARA_CO-0002135	TARA_CO-0002135	TARA_CO-0002135	TARA_SAMPLE_20160923T1740Z_OA000-I06-S02-C010_C-CORAL_HOLOB_SEQ-CS40_R01_CO-1012611		I06S02C010POC	I06S02C010POC
I07S02C010POC	TRUE	TRUE	2	SVD2		x	I07S02	7242	0.375837	OA000-I07-S02-C010_POC	TARA_CO-0002465	TARA_CO-0002465	TARA_CO-0002465	TARA_SAMPLE_20161107T1847Z_OA000-I07-S02-C010_C-CORAL_HOLOB_SEQ-CS40_R01_CO-1012901	TARA_CO-1012901	I07S02C010POC	I07S02C010POC
I08S01C006POC	FALSE	TRUE	2	SVD2		x	I08S01	9109	0.472728	OA000-I08-S01-C006_POC	TARA_CO-0002601	TARA_CO-0002601	TARA_CO-0002601	TARA_SAMPLE_20161113T1753Z_OA000-I08-S01-C006_C-CORAL_HOLOB_SEQ-CS40_R01_CO-1010237	TARA_CO-1010237	I08S01C006POC	I08S01C006POC
I08S02C006POC	FALSE	TRUE	2	SVD2		x	I08S02	9156	0.475167	OA000-I08-S02-C006_POC	TARA_CO-0002691	TARA_CO-0002691	TARA_CO-0002691	TARA_SAMPLE_20161115T1836Z_OA000-I08-S02-C006_C-CORAL_HOLOB_SEQ-CS40_R01_CO-1010407	TARA_CO-1010407	I08S02C006POC	I08S02C006POC
I08S02C010POC	TRUE	TRUE	2	SVD2		x	I08S02	9103	0.472417	OA000-I08-S02-C010_POC	TARA_CO-0002695	TARA_CO-0002695	TARA_CO-0002695	TARA_SAMPLE_20161115T1836Z_OA000-I08-S02-C010_C-CORAL_HOLOB_SEQ-CS40_R01_CO-1010411	TARA_CO-1010411	I08S02C010POC	I08S02C010POC
I08S03C006POC	FALSE	FALSE	2	SVD2		x	I08S03	9152	0.47496	OA000-I08-S03-C006_POC	TARA_OA-0002262	TARA_OA-0002262	TARA_OA-0002262	TARA_SAMPLE_20161116T1721Z_OA000-I08-S03-C006_C-CORAL_HOLOB_SEQ-CS40_R01_CO-1010437		I08S03C006POC	I08S03C006POC
I09S01C010POC	FALSE	FALSE	2	SVD2		x	I09S01	679	0.0352379	OA000-I09-S01-C010_POC	TARA_OA-0002332	TARA_OA-0002332	TARA_OA-0002332	TARA_SAMPLE_20161122T1940Z_OA000-I09-S01-C010_C-CORAL_HOLOB_SEQ-CS40_R01_CO-1010650		I09S01C010POC	I09S01C010POC
I09S01C006POC	FALSE	TRUE	2	SVD2		x	I09S01	615	0.0319165	OA000-I09-S01-C006_POC	TARA_OA-0002328	TARA_OA-0002328	TARA_OA-0002328	TARA_SAMPLE_20161122T1940Z_OA000-I09-S01-C006_C-CORAL_HOLOB_SEQ-CS40_R01_CO-1010646	TARA_CO-1010646	I09S01C006POC	I09S01C006POC
I09S03C001POC	TRUE	TRUE	2	SVD2		x	I09S03	735	0.0381442	OA000-I09-S03-C001_POC	TARA_OA-0002451	TARA_OA-0002451	TARA_OA-0002451	TARA_SAMPLE_20161124T1925Z_OA000-I09-S03-C001_C-CORAL_HOLOB_SEQ-CS40_R01_CO-1010791	TARA_CO-1010791	I09S03C001POC	I09S03C001POC
I10S01C001POC	TRUE	TRUE	2	SVD2		x	I10S01	746	0.038715	OA000-I10-S01-C001_POC	TARA_CO-0004051	TARA_CO-0004051	TARA_CO-0004051	TARA_SAMPLE_20161130T1730Z_OA000-I10-S01-C001_C-CORAL_HOLOB_SEQ-CS40_R01_CO-1010880	TARA_CO-1010880	I10S01C001POC	I10S01C001POC
I10S01C010POC	TRUE	TRUE	2	SVD2		x	I10S01	723	0.0375214	OA000-I10-S01-C010_POC	TARA_CO-0004040	TARA_CO-0004040	TARA_CO-0004040	TARA_SAMPLE_20161130T1730Z_OA000-I10-S01-C010_C-CORAL_HOLOB_SEQ-CS40_R01_CO-1010869	TARA_CO-1010869	I10S01C010POC	I10S01C010POC
I10S02C006POC	FALSE	TRUE	2	SVD2		x	I10S02	771	0.0400125	OA000-I10-S02-C006_POC	TARA_CO-0004206	TARA_CO-0004206	TARA_CO-0004206	TARA_SAMPLE_20161201T1751Z_OA000-I10-S02-C006_C-CORAL_HOLOB_SEQ-CS40_R01_CO-1010985	TARA_CO-1010985	I10S02C006POC	I10S02C006POC
I10S02C001POC	TRUE	TRUE	2	SVD2		x	I10S02	727	0.037729	OA000-I10-S02-C001_POC	TARA_CO-0004201	TARA_CO-0004201	TARA_CO-0004201	TARA_SAMPLE_20161201T1751Z_OA000-I10-S02-C001_C-CORAL_HOLOB_SEQ-CS40_R01_CO-1010980	TARA_CO-1010980	I10S02C001POC	I10S02C001POC
I10S03C006POC	FALSE	TRUE	2	SVD2		x	I10S03	753	0.0390783	OA000-I10-S03-C006_POC	TARA_CO-0004326	TARA_CO-0004326	TARA_CO-0004326	TARA_SAMPLE_20161202T1824Z_OA000-I10-S03-C006_C-CORAL_HOLOB_SEQ-CS40_R01_CO-1004268	TARA_CO-1004268	I10S03C006POC	I10S03C006POC
I10S03C001POC	TRUE	TRUE	2	SVD2		x	I10S03	746	0.038715	OA000-I10-S03-C001_POC	TARA_CO-0004321	TARA_CO-0004321	TARA_CO-0004321	TARA_SAMPLE_20161202T1824Z_OA000-I10-S03-C001_C-CORAL_HOLOB_SEQ-CS40_R01_CO-1004263	TARA_CO-1004263	I10S03C001POC	I10S03C001POC
I10S03C010POC	TRUE	TRUE	2	SVD2		x	I10S03	729	0.0378328	OA000-I10-S03-C010_POC	TARA_CO-0004330	TARA_CO-0004330	TARA_CO-0004330	TARA_SAMPLE_20161202T1824Z_OA000-I10-S03-C010_C-CORAL_HOLOB_SEQ-CS40_R01_CO-1004272	TARA_CO-1004272	I10S03C010POC	I10S03C010POC
I15S01C001POC	TRUE	TRUE	2	SVD2		x	I15S01	774	0.0401681	OA000-I15-S01-C001_POC	TARA_CO-0001811	TARA_CO-0001811	TARA_CO-0001811	TARA_SAMPLE_20170128T2208Z_OA000-I15-S01-C001_C-CORAL_HOLOB_SEQ-CS40_R01_CO-1008103	TARA_CO-1008103	I15S01C001POC	I15S01C001POC
I15S02C006POC	FALSE	TRUE	2	SVD2		x	I15S02	926	0.0480565	OA000-I15-S02-C006_POC	TARA_CO-0001664	TARA_CO-0001664	TARA_CO-0001664	TARA_SAMPLE_20170129T2228Z_OA000-I15-S02-C006_C-CORAL_HOLOB_SEQ-CS40_R01_CO-1008018	TARA_CO-1008018	I15S02C006POC	I15S02C006POC
I15S03C006POC	FALSE	FALSE	2	SVD2		x	I15S03	763	0.0395973	OA000-I15-S03-C006_POC	TARA_CO-0001604	TARA_CO-0001604	TARA_CO-0001604	TARA_SAMPLE_20170130T2231Z_OA000-I15-S03-C006_C-CORAL_HOLOB_SEQ-CS40_R01_CO-1003870		I15S03C006POC	I15S03C006POC
I08S01C010POC	TRUE	TRUE	3	SVD3		x	I08S01	9169	0.475842	OA000-I08-S01-C010_POC	TARA_CO-0002605	TARA_CO-0002605	TARA_CO-0002605	TARA_SAMPLE_20161113T1753Z_OA000-I08-S01-C010_C-CORAL_HOLOB_SEQ-CS40_R01_CO-1010241	TARA_CO-1010241	I08S01C010POC	I08S01C010POC
I08S01C001POC	TRUE	TRUE	3	SVD3		x	I08S01	9078	0.471119	OA000-I08-S01-C001_POC	TARA_CO-0002596	TARA_CO-0002596	TARA_CO-0002596	TARA_SAMPLE_20161113T1753Z_OA000-I08-S01-C001_C-CORAL_HOLOB_SEQ-CS40_R01_CO-1010232	TARA_CO-1010232	I08S01C001POC	I08S01C001POC
I08S02C001POC	TRUE	TRUE	3	SVD3		x	I08S02	9110	0.47278	OA000-I08-S02-C001_POC	TARA_CO-0002686	TARA_CO-0002686	TARA_CO-0002686	TARA_SAMPLE_20161115T1836Z_OA000-I08-S02-C001_C-CORAL_HOLOB_SEQ-CS40_R01_CO-1010402	TARA_CO-1010402	I08S02C001POC	I08S02C001POC
I08S03C010POC	FALSE	FALSE	3	SVD3		x	I08S03	9137	0.474181	OA000-I08-S03-C010_POC	TARA_OA-0002266	TARA_OA-0002266	TARA_OA-0002266	TARA_SAMPLE_20161116T1721Z_OA000-I08-S03-C010_C-CORAL_HOLOB_SEQ-CS40_R01_CO-1010441		I08S03C010POC	I08S03C010POC
I08S03C001POC	FALSE	FALSE	3	SVD3		x	I08S03	9113	0.472936	OA000-I08-S03-C001_POC	TARA_OA-0002257	TARA_OA-0002257	TARA_OA-0002257	TARA_SAMPLE_20161116T1721Z_OA000-I08-S03-C001_C-CORAL_HOLOB_SEQ-CS40_R01_CO-1010432		I08S03C001POC	I08S03C001POC
I09S01C001POC	FALSE	FALSE	3	SVD3		x	I09S01	672	0.0348747	OA000-I09-S01-C001_POC	TARA_OA-0002323	TARA_OA-0002323	TARA_OA-0002323	TARA_SAMPLE_20161122T1940Z_OA000-I09-S01-C001_C-CORAL_HOLOB_SEQ-CS40_R01_CO-1010641		I09S01C001POC	I09S01C001POC
I09S02C010POC	TRUE	TRUE	3	SVD3		x	I09S02	728	0.0377809	OA000-I09-S02-C010_POC	TARA_FH-0000960	TARA_FH-0000960	TARA_FH-0000960	TARA_SAMPLE_20161123T1855Z_OA000-I09-S02-C010_C-CORAL_HOLOB_SEQ-CS40_R01_CO-1010710	TARA_CO-1010710	I09S02C010POC	I09S02C010POC
I09S02C001POC	FALSE	FALSE	3	SVD3		x	I09S02	707	0.0366911	OA000-I09-S02-C001_POC	TARA_FH-0000951	TARA_FH-0000951		TARA_SAMPLE_20161123T1855Z_OA000-I09-S02-C001_C-CORAL_HOLOB_SEQ-CS40_R01_CO-1010701		I09S02C001POC	I09S02C001POC
I09S02C006POC	FALSE	TRUE	3	SVD3		x	I09S02	662	0.0343557	OA000-I09-S02-C006_POC	TARA_FH-0000956	TARA_FH-0000956	TARA_FH-0000956	TARA_SAMPLE_20161123T1855Z_OA000-I09-S02-C006_C-CORAL_HOLOB_SEQ-CS40_R01_CO-1010706	TARA_CO-1010706	I09S02C006POC	I09S02C006POC
I09S03C006POC	FALSE	TRUE	3	SVD3		x	I09S03	742	0.0385074	OA000-I09-S03-C006_POC	TARA_OA-0002456	TARA_OA-0002456	TARA_OA-0002456	TARA_SAMPLE_20161124T1925Z_OA000-I09-S03-C006_C-CORAL_HOLOB_SEQ-CS40_R01_CO-1010796	TARA_CO-1010796	I09S03C006POC	I09S03C006POC
I10S01C006POC	FALSE	TRUE	3	SVD3		x	I10S01	752	0.0390264	OA000-I10-S01-C006_POC	TARA_CO-0004036	TARA_CO-0004036	TARA_CO-0004036	TARA_SAMPLE_20161130T1730Z_OA000-I10-S01-C006_C-CORAL_HOLOB_SEQ-CS40_R01_CO-1010865	TARA_CO-1010865	I10S01C006POC
I10S02C010POC	TRUE	TRUE	3	SVD3		x	I10S02	812	0.0421402	OA000-I10-S02-C010_POC	TARA_CO-0004210	TARA_CO-0004210	TARA_CO-0004210	TARA_SAMPLE_20161201T1751Z_OA000-I10-S02-C010_C-CORAL_HOLOB_SEQ-CS40_R01_CO-1010989	TARA_CO-1010989	I10S02C010POC	I10S02C010POC
I15S01C010POC	TRUE	TRUE	3	SVD3		x	I15S01	742	0.0385074	OA000-I15-S01-C010_POC	TARA_CO-0001820	TARA_CO-0001820	TARA_CO-0001820	TARA_SAMPLE_20170128T2208Z_OA000-I15-S01-C010_C-CORAL_HOLOB_SEQ-CS40_R01_CO-1008112	TARA_CO-1008112	I15S01C010POC	I15S01C010POC
I15S01C006POC	FALSE	TRUE	3	SVD3		x	I15S01	654	0.0339405	OA000-I15-S01-C006_POC	TARA_CO-0001816	TARA_CO-0001816	TARA_CO-0001816	TARA_SAMPLE_20170128T2208Z_OA000-I15-S01-C006_C-CORAL_HOLOB_SEQ-CS40_R01_CO-1008108	TARA_CO-1008108	I15S01C006POC	I15S01C006POC
I15S02C010POC	TRUE	TRUE	3	SVD3		x	I15S02	747	0.0387669	OA000-I15-S02-C010_POC	TARA_CO-0001668	TARA_CO-0001668	TARA_CO-0001668	TARA_SAMPLE_20170129T2228Z_OA000-I15-S02-C010_C-CORAL_HOLOB_SEQ-CS40_R01_CO-1008022	TARA_CO-1008022	I15S02C010POC
I15S02C001POC	TRUE	TRUE	3	SVD3		x	I15S02	671	0.0348228	OA000-I15-S02-C001_POC	TARA_CO-0001659	TARA_CO-0001659	TARA_CO-0001659	TARA_SAMPLE_20170129T2228Z_OA000-I15-S02-C001_C-CORAL_HOLOB_SEQ-CS40_R01_CO-1008013	TARA_CO-1008013	I15S02C001POC	I15S02C001POC
I15S03C001POC	TRUE	TRUE	3	SVD3		x	I15S03	750	0.0389226	OA000-I15-S03-C001_POC	TARA_CO-0001599	TARA_CO-0001599	TARA_CO-0001599	TARA_SAMPLE_20170130T2231Z_OA000-I15-S03-C001_C-CORAL_HOLOB_SEQ-CS40_R01_CO-1003865	TARA_CO-1003865	I15S03C001POC	I15S03C001POC
I15S03C010POC	FALSE	FALSE	3	SVD3		x	I15S03	738	0.0382999	OA000-I15-S03-C010_POC	TARA_CO-0001608	TARA_CO-0001608	TARA_CO-0001608	TARA_SAMPLE_20170130T2231Z_OA000-I15-S03-C010_C-CORAL_HOLOB_SEQ-CS40_R01_CO-1003874	TARA_CO-1003874	I15S03C010POC	I15S03C010POC
I04S01C001POC	FALSE	FALSE	4	SVD5		x	I04S01	1195	0.0620167	OA000-I04-S01-C001_POC	TARA_CO-0000580	TARA_CO-0000580	TARA_CO-0000580	TARA_SAMPLE_20160903T1700Z_OA000-I04-S01-C001_C-CORAL_HOLOB_SEQ-CS40_R01_CO-1000871		I04S01C001POC	I04S01C001POC
I04S01C006POC	FALSE	TRUE	4	SVD5		x	I04S01	1038	0.0538689	OA000-I04-S01-C006_POC	TARA_CO-0000585	TARA_CO-0000585	TARA_CO-0000585	TARA_SAMPLE_20160903T1700Z_OA000-I04-S01-C006_C-CORAL_HOLOB_SEQ-CS40_R01_CO-1000876	TARA_CO-1000876	I04S01C006POC	I04S01C006POC
I04S01C010POC	TRUE	TRUE	4	SVD5		x	I04S01	871	0.0452021	OA000-I04-S01-C010_POC	TARA_CO-0000589	TARA_CO-0000589	TARA_CO-0000589	TARA_SAMPLE_20160903T1700Z_OA000-I04-S01-C010_C-CORAL_HOLOB_SEQ-CS40_R01_CO-1000880	TARA_CO-1000880	I04S01C010POC	I04S01C010POC
I04S02C010POC	TRUE	TRUE	4	SVD5		x	I04S02	1209	0.0627433	OA000-I04-S02-C010_POC	TARA_CO-0000664	TARA_CO-0000664	TARA_CO-0000664	TARA_SAMPLE_20160904T1540Z_OA000-I04-S02-C010_C-CORAL_HOLOB_SEQ-CS40_R01_CO-1000970	TARA_CO-1000970	I04S02C010POC	I04S02C010POC
I04S02C006POC	FALSE	TRUE	4	SVD5		x	I04S02	1057	0.0548549	OA000-I04-S02-C006_POC	TARA_CO-0000660	TARA_CO-0000660	TARA_CO-0000660	TARA_SAMPLE_20160904T1540Z_OA000-I04-S02-C006_C-CORAL_HOLOB_SEQ-CS40_R01_CO-1000966	TARA_CO-1000966	I04S02C006POC	I04S02C006POC
I04S02C001POC	TRUE	TRUE	4	SVD5		x	I04S02	763	0.0395973	OA000-I04-S02-C001_POC	TARA_CO-0000655	TARA_CO-0000655	TARA_CO-0000655	TARA_SAMPLE_20160904T1540Z_OA000-I04-S02-C001_C-CORAL_HOLOB_SEQ-CS40_R01_CO-1000961	TARA_CO-1000961	I04S02C001POC	I04S02C001POC
I04S03C010POC	FALSE	TRUE	4	SVD5		x	I04S03	1204	0.0624838	OA000-I04-S03-C010_POC	TARA_CO-0000706	TARA_CO-0000706	TARA_CO-0000706	TARA_SAMPLE_20160906T1630Z_OA000-I04-S03-C010_C-CORAL_HOLOB_SEQ-CS40_R01_CO-1012040	TARA_CO-1012040	I04S03C010POC	I04S03C010POC
I04S03C006POC	FALSE	TRUE	4	SVD5		x	I04S03	1063	0.0551663	OA000-I04-S03-C006_POC	TARA_CO-0000702	TARA_CO-0000702	TARA_CO-0000702	TARA_SAMPLE_20160906T1630Z_OA000-I04-S03-C006_C-CORAL_HOLOB_SEQ-CS40_R01_CO-1012036	TARA_CO-1012036	I04S03C006POC	I04S03C006POC
I04S03C001POC	FALSE	FALSE	4	SVD5		x	I04S03	1053	0.0546474	OA000-I04-S03-C001_POC	TARA_CO-0000697		TARA_CO-0000697	TARA_SAMPLE_20160906T1630Z_OA000-I04-S03-C001_C-CORAL_HOLOB_SEQ-CS40_R01_CO-1012031	TARA_CO-1012031	I04S03C001POC	I04S03C001POC
I04S04C010POC	FALSE	FALSE	4	SVD5		x	I04S04	5570	0.289065	OA000-I04-S04-C010_POC	TARA_CO-0000786	TARA_CO-0000786	TARA_CO-0000786	TARA_SAMPLE_20160907T1540Z_OA000-I04-S04-C010_C-CORAL_HOLOB_SEQ-CS40_R01_CO-1012130	TARA_CO-1012130	I04S04C010POC	I04S04C010POC
I04S04C006POC	FALSE	TRUE	4	SVD5		x	I04S04	1554	0.0806477	OA000-I04-S04-C006_POC	TARA_CO-0000782	TARA_CO-0000782	TARA_CO-0000782	TARA_SAMPLE_20160907T1540Z_OA000-I04-S04-C006_C-CORAL_HOLOB_SEQ-CS40_R01_CO-1012126	TARA_CO-1012126	I04S04C006POC	I04S04C006POC
I04S04C001POC	TRUE	TRUE	4	SVD5		x	I04S04	1114	0.0578131	OA000-I04-S04-C001_POC	TARA_CO-0000777	TARA_CO-0000777	TARA_CO-0000777	TARA_SAMPLE_20160907T1540Z_OA000-I04-S04-C001_C-CORAL_HOLOB_SEQ-CS40_R01_CO-1012121	TARA_CO-1012121	I04S04C001POC	I04S04C001POC
I05S03C001POC	TRUE	TRUE	4	SVD5		x	I05S03	7150	0.371062	OA000-I05-S03-C001_POC	TARA_CO-0000948	TARA_CO-0000948	TARA_CO-0000948	TARA_SAMPLE_20160915T1630Z_OA000-I05-S03-C001_C-CORAL_HOLOB_SEQ-CS40_R01_CO-1012401	TARA_CO-1012401	I05S03C001POC	I05S03C001POC
I05S03C006POC	FALSE	TRUE	4	SVD5		x	I05S03	7063	0.366547	OA000-I05-S03-C006_POC	TARA_CO-0000953	TARA_CO-0000953	TARA_CO-0000953	TARA_SAMPLE_20160915T1630Z_OA000-I05-S03-C006_C-CORAL_HOLOB_SEQ-CS40_R01_CO-1012406	TARA_CO-1012406	I05S03C006POC	I05S03C006POC
I07S01C001POC	TRUE	TRUE	4	SVD5		x	I07S01	7111	0.369038	OA000-I07-S01-C001_POC	TARA_CO-0002356	TARA_CO-0002356	TARA_CO-0002356	TARA_SAMPLE_20161106T1854Z_OA000-I07-S01-C001_C-CORAL_HOLOB_SEQ-CS40_R01_CO-1012902	TARA_CO-1012902	I07S01C001POC	I07S01C001POC
I07S01C006POC	FALSE	TRUE	4	SVD5		x	I07S01	7103	0.368623	OA000-I07-S01-C006_POC	TARA_CO-0002361	TARA_CO-0002361	TARA_CO-0002361	TARA_SAMPLE_20161106T1854Z_OA000-I07-S01-C006_C-CORAL_HOLOB_SEQ-CS40_R01_CO-1012907	TARA_CO-1012907	I07S01C006POC	I07S01C006POC
I07S01C010POC	TRUE	TRUE	4	SVD5		x	I07S01	7024	0.364523	OA000-I07-S01-C010_POC	TARA_CO-0002365	TARA_CO-0002365	TARA_CO-0002365	TARA_SAMPLE_20161106T1854Z_OA000-I07-S01-C010_C-CORAL_HOLOB_SEQ-CS40_R01_CO-1012911	TARA_CO-1012911	I07S01C010POC	I07S01C010POC
I07S02C001POC	FALSE	FALSE	4	SVD5		x	I07S02	7135	0.370284	OA000-I07-S02-C001_POC	TARA_CO-0002456	TARA_CO-0002456	TARA_CO-0002456	TARA_SAMPLE_20161107T1847Z_OA000-I07-S02-C001_C-CORAL_HOLOB_SEQ-CS40_R01_CO-1012993	TARA_CO-1012993	I07S02C001POC	I07S02C001POC
I07S02C006POC	FALSE	TRUE	4	SVD5		x	I07S02	7082	0.367533	OA000-I07-S02-C006_POC	TARA_CO-0002461	TARA_CO-0002461	TARA_CO-0002461	TARA_SAMPLE_20161107T1847Z_OA000-I07-S02-C006_C-CORAL_HOLOB_SEQ-CS40_R01_CO-1012998	TARA_CO-1012998	I07S02C006POC	I07S02C006POC
I07S03C006POC	FALSE	FALSE	4	SVD5		x	I07S03	7163	0.371737	OA000-I07-S03-C006_POC	TARA_CO-0002572	TARA_CO-0002572	TARA_CO-0002572	TARA_SAMPLE_20161108T1829Z_OA000-I07-S03-C006_C-CORAL_HOLOB_SEQ-CS40_R01_CO-1010106	TARA_CO-1010106	I07S03C006POC	I07S03C006POC
I07S03C001POC	FALSE	FALSE	4	SVD5		x	I07S03	7083	0.367585	OA000-I07-S03-C001_POC				TARA_SAMPLE_20161108T1829Z_OA000-I07-S03-C001_C-CORAL_HOLOB_SEQ-CS40_R01_CO-1010101		I07S03C001POC	I07S03C001POC
I09S03C010POC	FALSE	FALSE	2+3			x	I09S03	298	0.0154653	OA000-I09-S03-C010_POC	TARA_OA-0002460	TARA_OA-0002460	TARA_OA-0002460	TARA_SAMPLE_20161124T1925Z_OA000-I09-S03-C010_C-CORAL_HOLOB_SEQ-CS40_R01_CO-1010800	TARA_CO-1010800	I09S03C010POC	I09S03C010POC

## Sheet: Sheet 2
variable	historical
environmental_condensed_pH	context
environmental_condensed_PO4	context
environmental_condensed_SiO2	context
environmental_condensed_chl	context
environmental_condensed_PAR_Sat	context
environmental_condensed_SST	context
environmental_condensed_SSS	context
environmental_condensed_o2_copernicus	context
environmental_historical_SST_min_DegC	historical
environmental_historical_SST_max_DegC	historical
environmental_historical_SST_mean_DegC	historical
environmental_historical_SST_anomaly_min_DegC	historical
environmental_historical_SST_anomaly_max_DegC	historical
environmental_historical_SST_anomaly_mean_DegC	historical
environmental_historical_SST_anomaly_freq_max_day	historical
environmental_historical_SST_anomaly_freq_mean_day	historical
environmental_historical_seasonal_min_DegC	historical
environmental_historical_seasonal_max_DegC	historical
environmental_historical_seasonal_mean_DegC	historical
health_symbiont_biomass_Symb_mg	biomarkers
health_symbiont_biomass_Symb_cm2	biomarkers
health_animal_biomass_mg_prot_cm2	biomarkers
health_ubiquitin_AU_mg_P	biomarkers
health_tosc_eq_1uM_Trolox_mgP	biomarkers
health_carbonyl_nmol_mg_P	biomarkers
