# Supplementary material for: Coral microbiomes as reservoirs of unknown genomic and biosynthetic diversity
Source: Nature. 2026 Feb 25;652(8110):686–93. doi: 10.1038/s41586-026-10159-6 (PMC13083261; doi:10.1038/s41586-026-10159-6)
Supplement: Supplementary file 3 — Supplementary Tables 1–12. [file 41586_2026_10159_MOESM3_ESM.zip › 2023-11-20683E-s3/supplementary-table-9.xlsx]

## Sheet: README
aci cluster
Sheet 1: DNA sequences for aci cluster
Sheet 2: Protein sequences for aci cluster
Sheet 3: Exact masses MS1
Sheet 4: MS2 fragments

## Sheet: Sheet 1
Inserts	Sequence
His6bdSUMO-AciA1	ATGGGCCATCACCATCATCACCACagcagcggtttagttcctcgtggttcagctagccacatcaacctgaaggtgaaaggccaggatggcaacgaggtgttcttccgcattaaacgctcaacccagctgaagaagctgatgaacgcgtactgcgatcgtcagagcgtggatatgaccgcaattgcgttcctgttcgatggtcgtcgtttacgtgcagaacaaaccccggacgaactggaaatggaagatggcgacgagattgatgccatgctgcatcagaccggtggcATGGTGTCTAATATACTGTCGCTGCAGCGCCTTGAAGGGGCCGACGTGGTGTCAGCATGCACGCAGAATTCTAACAATTCCTGCCAGTCCCATGCCTCTTGTAATTCTGGC…
His6bdSUMO-AciA2	ATGGGCCATCACCATCATCACCACagcagcggtttagttcctcgtggttcagctagccacatcaacctgaaggtgaaaggccaggatggcaacgaggtgttcttccgcattaaacgctcaacccagctgaagaagctgatgaacgcgtactgcgatcgtcagagcgtggatatgaccgcaattgcgttcctgttcgatggtcgtcgtttacgtgcagaacaaaccccggacgaactggaaatggaagatggcgacgagattgatgccatgctgcatcagaccggtggcATGAATTCAATTCTTTCACTGCAGCGACTGGAGGGCGCCGCAGATGGAGCGGCGTGTACCCAAAACAGTACCCAAAGCTGTCAATCTCACGCGTCCTGTAATTCAGCAGGC…
AciKC	ATGATTTCAGAGCACCCTAGTTATCTGTATACTATTCTGCATAATGAATTCTTTGAGAATGTCGAACGTTATCGCCCTAGCCGTGAATATCACGATGTTGCCAAGGAATTTCTTGGTGATTCTTGGTCACTTCAAACGAACGGCTTTTGGATATTCTGTACACCATCAGAATACGCGACGATTCCTCAGGGATGGAAAATACATGTTTCTGCAACGCAACATACGGCAACTGAAACCCTGCAACGTACAGCGCCGATTTTCGCTGAAATGCAAGTGGGCTTTAAATTCTGCGCCGACACCCTTATGCTCAATTTATCAAATAGCAAGAATTGGTCGCGCACAGGTAGTGGTAAGTTTATCGCTGCATATCCGCAGTCCCAGGAACAGTTTCTGGAGTTA…
Plasmid backbones	Sequence
pACYC	AAGCTTGCGGCCGCATAATGCTTAAGTCGAACAGAAAGTAATCGTATTGTACACGGCCGCATAATCGAAATTAATACGACTCACTATAGGGGAATTGTGAGCGGATAACAATTCCCCATCTTAGTATATTAGTTAAGTATAAGAAGGAGATATACATATGGCAGATCTCAATTGGATATCGGCCGGCCACGCGATCGCTGACGTCGGTACCCTCGAGTCTGGTAAAGAAACCGCTGCTGCGAAATTTGAACGCCAGCACATGGACTCGTCTACTAGCGCAGCTTAATTAACCTAGGCTGCTGCCACCGCTGAGCAATAACTAGCATAACCCCTTGGGGCCTCTAAACGGGTCTTGAGGGGTTTTTTGCTGAAACCTCAGGCATTTGAGAAGCACACGGT…
pET-24+	CTCGAGCTCGAGCACCACCACCACCACCACTGAGATCCGGCTGCTAACAAAGCCCGAAAGGAAGCTGAGTTGGCTGCTGCCACCGCTGAGCAATAACTAGCATAACCCCTTGGGGCCTCTAAACGGGTCTTGAGGGGTTTTTTGCTGAAAGGAGGAACTATATCCGGATTGGCGAATGGGACGCGCCCTGTAGCGGCGCATTAAGCGCGGCGGGTGTGGTGGTTACGCGCAGCGTGACCGCTACACTTGCCAGCGCCCTAGCGCCCGCTCCTTTCGCTTTCTTCCCTTCCTTTCTCGCCACGTTCGCCGGCTTTCCCCGTCAAGCTCTAAATCGGGGGCTCCCTTTAGGGTTCCGATTTAGTGCTTTACGGCACCTCGACCCCAAAAAACTTGATTAGG…
lower case: bdSUMO-encoding sequence

## Sheet: Sheet 2
Translations for sequences
His6bdSUMO-AciA1	MGHHHHHHSSGLVPRGSASHINLKVKGQDGNEVFFRIKRSTQLKKLMNAYCDRQSVDMTAIAFLFDGRRLRAEQTPDELEMEDGDEIDAMLHQTGGMVSNILSLQRLEGADVVSACTQNSNNSCQSHASCNSGTSHAAGVLNPIDVGGGGVGVSPIGGGGGFSPVG*
His6bdSUMO-AciA2	MGHHHHHHSSGLVPRGSASHINLKVKGQDGNEVFFRIKRSTQLKKLMNAYCDRQSVDMTAIAFLFDGRRLRAEQTPDELEMEDGDEIDAMLHQTGGMNSILSLQRLEGAADGAACTQNSTQSCQSHASCNSAGSHALDVLNPIDGGGGGVGVSPGGGGFG*
AciKC	MISEHPSYLYTILHNEFFENVERYRPSREYHDVAKEFLGDSWSLQTNGFWIFCTPSEYATIPQGWKIHVSATQHTATETLQRTAPIFAEMQVGFKFCADTLMLNLSNSKNWSRTGSGKFIAAYPQSQEQFLELIERLHVATTDLKGPYILTDRPYQDSKVVFYRYGEHLGERRLVPDGRAIPYIQSPSGDWYADARVPYFRLPEGVSDPFGQGGTTEAPGDEGILLKNRYRAKRSVKFNGVGGIYLADDTLTGKEVFVREARPLLHASANSADAFELLRKEARILQKLEHTGYFPQFVDLFQEWEHLFLVQEKLEAESLWGYAINFTIGFIETTPRDSYRMISQLIRKLALGLRTVHRHGVVLRDLTKTNVMVTEDDKIKFIDLEFAYELDRDDPPVWG…

## Sheet: Sheet 3
Exact masses measured for AciA1 and AciA2 variants
	control	with Lanthionine Synthetase
AciA1	1330.52	1384.7	1343.49
AciA2	1312.51	1366.69	1325.47

## Sheet: Sheet 4
AciA1 control GluC ions								AciA1 + AciKC GluC ions
	calc.	meas.			calc.	meas.			calc.	meas.			calc	meas.
b1	58.0288			y58	5268.38			b1	58.0288			y58	5142.3
b2	129.066			y57	5211.35			b2	129.066			y57	5085.28
b3	244.093			y56	5140.32			b3	244.093			y56	5014.24
b4	343.161			y55	5025.29			b4	343.161			y55	4899.22
b5	442.23	442.228		y54	4926.22			b5	442.23	442.229		y54	4800.15
b6	529.262	529.265		y53	4827.15			b6	529.262			y53	4701.08
b7	600.299	600.307		y52	4740.12			b7	600.299			y52	4614.05
b8	703.308	703.358		y51	4669.08			b8	703.308			y51	4543.01
b9	804.356			y50	4566.08			b9	804.356			y50	4440
b10	932.414			y49	4465.03			b10	932.414			y49	4338.95
b11	1046.46			y48	4336.97			b11	1046.46			y48	4210.9
b12	1133.49			y47	4222.93			b12	1133.49			y47	4096.85
b13	1247.53			y46	4135.89			b13	1247.53			y46	4009.82
b14	1361.58			y45	4021.85			b14	1361.58			y45	3895.78
b15	1448.61			y44	3907.81			b15	1448.61			y44	3781.73
b16	1551.62			y43	3820.78			b16	1551.62			y43	3694.7
b17	1679.68			y42	3717.77			b17	1679.68			y42	3591.69
b18	1766.71			y41	3589.71			b18	1766.71			y41	3463.63
b19	1903.77			y40	3502.68			b19	1903.77			y40	3376.6
b20	1974.8			y39	3365.62			b20	1974.8			y39	3239.54
b21	2061.83			y38	3294.58			b21	2061.83			y38	3168.51
b22	2164.84			y37	3207.55			b22	2164.84			y37	3081.47
b23	2278.89			y36	3104.54			b23	2278.89			y36	2978.47
b24	2365.92			y35	2990.5			b24	2365.92			y35	2864.42
b25	2422.94			y34	2903.46			b25	2422.94			y34	2777.39
b26	2523.99			y33	284644318			b26	2523.99			y33	2.84644e+08
b27	2611.02			y32	2745.4			b27	2611.02			y32	2619.32
b28	2748.08			y31	2658.36			b28	2748.08			y31	2532.29
b29	2819.12			y30	2521.3			b29	2819.12			y30	2395.23
b30	2890.15			y29	2450.27			b30	2764.08	1382.56	z=2	y29	2324.19
b31	2947.17			y28	2379.23			b31	2821.1			y28	2379.23
b32	3046.24			y27	2322.21			b32	2920.17	1460.58	z=2	y27	2322.21
b33	3159.33			y26	2223.14			b33	3033.25	1517.12	z=2	y26	2223.14
b34	3273.37			y25	2110.06	2109.98		b34	3147.3	1574.15	z=2	y25	2110.06
b35	3370.42			y24	1996.01	1996.01		b35	3244.35			y24	1996.01
b36	3483.51			y23	1898.96			b36	3357.43	1679.72	z=2	y23	1898.96
b37	3598.53			y22	1785.88			b37	3472.46	1736.75	z=2	y22	1785.88
b38	3697.6			y21	1670.85	1670.82		b38	3571.53			y21	1670.85
b39	3754.62			y20	1571.78	1571.77		b39	3628.55			y20	1571.78
b40	3811.65			y19	1514.76	1514.66		b40	3685.57			y19	1514.76
b41	3868.67			y18	1457.74	1457.75		b41	3742.59			y18	1457.74
b42	3925.69			y17	1400.72	1400.68		b42	3799.61			y17	1400.72
b43	4024.76			y16	1343.7			b43	3898.68	1950.33	z=2	y16	1343.7
b44	4081.78			y15	1244.63	1244.64		b44	3955.7			y15	1244.63	1244.62
b45	4180.85			y14	1187.61	1187.62		b45	4054.77			y14	1187.61
b46	4267.88			y13	1088.54	1088.54		b46	4141.8			y13	1088.54	1088.54
b47	4364.93			y12	1001.51	1001.51		b47	4238.86			y12	1001.51	1001.5
b48	4478.02			y11	904.452			b48	4351.94			y11	904.452
b49	4535.04			y10	791.368	791.367		b49	4408.96			y10	791.368	791.375
b50	4592.06			y9	734.347	734.354		b50	4465.98			y9	734.347
b51	4649.08			y8	677.325	677.326		b51	4523.01			y8	677.325
b52	4706.1			y7	620.304	620.307		b52	4580.03			y7	620.304
b53	4763.12			y6	563.282			b53	4637.05			y6	563.282
b54	4910.19			y5	506.261			b54	4784.12			y5	506.261
b55	4997.22			y4	359.193			b55	4871.15			y4	359.193	359.192
b56	5094.28			y3	272.161			b56	4968.2			y3	272.161
b57	5193.34			y2	175.108			b57	5067.27			y2	175.108
b58	5250.37			y1	76.0396			b58	5124.29			y1	76.0396
AciA2 control GluC ions								AciA2 + AciKC GluC ions
	calc.	meas.			calc.	meas.			calc.	meas.			calc.	meas.
b1	58.0288			y53	4758.06			b1	58.0288			y53	4758.06
b2	129.066			y52	4701.04			b2	129.066			y52	4701.04
b3	200.103			y51	4630			b3	200.103			y51	4630
b4	315.13			y50	4558.96			b4	315.13			y50	4558.96
b5	372.151	372.151		y49	4443.94			b5	372.151			y49	4443.94
b6	443.189	443.187		y48	4386.92			b6	443.189	443.189		y48	4386.92
b7	514.226	514.229		y47	4315.88			b7	514.226	514.226		y47	4315.88
b8	617.235	617.252		y46	4244.84			b8	617.235	617.266		y46	4244.84
b9	718.283	718.278		y45	4141.83			b9	592.209			y45	4141.83
b10	846.341	846.343		y44	4040.78			b10	720.267			y44	4040.78
b11	960.384	960.386		y43	3912.73			b11	834.31			y43	3912.73
b12	1047.42	1047.43		y42	3798.68			b12	921.342			y42	3798.68
b13	1148.46			y41	3711.65			b13	1022.39			y41	3711.65
b14	1276.52			y40	3610.6			b14	1150.45			y40	3610.6
b15	1363.55			y39	3482.54			b15	1237.48			y39	3482.54
b16	1466.56			y38	3395.51			b16	1340.49			y38	3395.51
b17	1594.62			y37	3292.5			b17	1468.55			y37	3292.5
b18	1681.65			y36	3164.45			b18	1555.58			y36	3164.45
b19	1818.71			y35	3077.41			b19	1692.64			y35	3077.41
b20	1889.75			y34	2940.35			b20	1763.68			y34	2940.35
b21	1976.78			y33	2869.32			b21	1850.71			y33	2869.32
b22	2079.79			y32	2782.28			b22	1953.72			y32	2782.28
b23	2193.83			y31	2679.28			b23	2067.76			y31	2679.28
b24	2280.87			y30	2565.23			b24	2154.79			y30	2565.23
b25	2351.9			y29	2478.2			b25	2225.83			y29	2478.2
b26	2408.92			y28	2407.16			b26	2282.85			y28	2407.16
b27	2495.96			y27	2350.14			b27	2369.88			y27	2350.14
b28	2633.02			y26	2263.11			b28	2506.94	1254	z=2	y26	2263.11
b29	2704.05			y25	2126.01			b29	2577.98	1289.51	z=2	y25	2126.01
b30	2817.14	1409.08	z=2	y24	2055.01			b30	2691.06	1346.54	z=2	y24	2055.01
b31	2932.16	1466.58	z=2	y23	1941.93			b31	2806.09	1403.55	z=2	y23	1941.93
b32	3031.23	1516.11	z=2	y22	1826.9			b32	2905.16	1453.08	z=2	y22	1826.9
b33	3144.32	1572.66	z=2	y21	1727.83			b33	3018.24	1509.64	z=2	y21	1727.83
b34	3258.36	1629.68	z=2	y20	1614.75	1614.76		b34	3132.29	1566.64	z=2	y20	1614.75	1614.74
b35	3355.42			y19	1500.71	1500.71		b35	3229.35			y19	1500.71	1500.71
b36	3468.5	1734.74	z=2	y18	1403.66			b36	3342.42	1671.69	z=2	y18	1403.66
b37	3583.52	1792.25	z=2	y17	1290.57	1290.56		b37	3457.45	1729.22	z=2	y17	1290.57	1290.51
b38	3640.54	1820.75	z=2	y16	1175.54	1175.54		b38	3514.47			y16	1175.54	1175.55
b39	3697.57			y15	1118.52	118.51		b39	3571.49			y15	1118.52	1118.51
b40	3754.59			y14	1061.5			b40	3628.51	1814.74	z=2	y14	1061.5	1061.51
b41	3811.61			y13	1004.48	1004.48		b41	3685.54	1843.77	z=2	y13	1004.48	1004.48
b42	3868.63			y12	947.458	947.456		b42	3742.56	1871.75	z=2	y12	947.458	947.456
b43	3967.7	1984.32	z=2	y11	890.437	890.437		b43	3841.62	1921.32	z=2	y11	890.437	890.435
b44	4024.72	2012.87	z=2	y10	791.368	791.365		b44	3898.65			y10	791.368	791.368
b45	4123.79	2062.37	z=2	y9	734.347	734.346		b45	3997.71	1999.34	z=2	y9	734.347
b46	4210.82	2105.88	z=2	y8	635.278	635.278		b46	4084.75	2042.83	z=2	y8	635.278	635.278
b47	4307.87			y7	548.246	548.246		b47	4181.8			y7	548.246	548.246
b48	4364.89			y6	451.194			b48	4238.82			y6	451.194	451.193
b49	4421.92			y5	394.172	394.169		b49	4295.84			y5	394.172	394.173
b50	4478.94			y4	337.151			b50	4352.86			y4	337.151
b51	4535.96			y3	280.129			b51	4409.89			y3	280.129
b52	4683.03			y2	223.108			b52	4556.95			y2	223.108
b53	4740.05			y1	76.0935			b53	4613.98			y1	76.0935
